# Supplementary material for: 1-[(2-Bromo­phen­yl)di­phenyl­meth­yl]-3-(tri­fluorometh­yl)-1H-pyrazole–1-(tri­phenyl­meth­yl)-3-(tri­fluoro­meth­yl)-1H-pyrazole (0.638:0.362)
Source: IUCrdata. 2025 Jun 17;10(Pt 6):x250466. doi: 10.1107/S2414314625004663 (PMC12230598; doi:10.1107/S2414314625004663)
Supplement: Supplementary file 1 [file x-10-x250466-sup1.cif]

##############################################################################
#                                                                            #
# This CIF contains the data for a data article accepted for                 #
# publication in IUCrData. It conforms to the requirements of                #
# Notes for Authors for IUCrData, and has been                               #
# peer reviewed under the auspices of IUCrData.                              #
#                                                                            #
# Full details of the Crystallographic Information File format               #
# are given in the paper "The Crystallographic Information File (CIF):       #
# a New Standard Archive File for Crystallography" by S. R. Hall, F. H.      #
# Allen and I. D. Brown [Acta Cryst. (1991), A47, 655-685].                  #
#                                                                            #
# The current version of the core CIF dictionary is obtainable from          #
# ftp://ftp.iucr.org/pub/cif_core.dic.                                       #
#                                                                            #
# Software is freely available for graphical display of the structure(s)     #
# in this CIF. For information consult the CIF software page                 #
# http://www.iucr.org/resources/cif/software.                                #
#                                                                            #
# This file may be used for bona fide research purposes within the           #
# scientific community so long as proper attribution is given to the data    # 
# article from which it was obtained.                                        #
#                                                                            #
##############################################################################
data_I
_audit_creation_method     'SHELXL-2019/2'
_journal_date_recd_electronic     2025-05-16
_journal_date_accepted     2025-05-23
_journal_name_full     'IUCrData'
_journal_year     2025
_journal_volume     10
_journal_issue      1
_journal_page_first     0
_journal_page_last     0
_journal_paper_category     HO
_journal_paper_doi     10.1107/S2414314625004663
_journal_coeditor_code     HB4519
_publ_contact_author_name     'Alebel Nibret Belay'
_publ_contact_author_address
;
Department of Chemistry,
Bahir Dar University,
PO Box 79
Bahir Dar
Ethiopia
;
_publ_contact_author_email     'alebel.nibret@bdu.edu.tr'
_publ_contact_author_fax     ?
_publ_contact_author_phone     ?
_publ_section_title
;\
1-[(2-Bromophenyl)diphenylmethyl]-3-(trifluoromethyl)-1<i>H</i>-pyrazole--1-\
(triphenylmethyl)-3-(trifluoromethyl)-1<i>H</i>-pyrazole (0.64:0.36)
;
loop_
    _publ_author_name
    _publ_author_footnote
    _publ_author_address
    'Guseinov, Firudin I.' .
;
Kosygin State University of Russia,
117997 Moscow,
Russian Federation
N. D. Zelinsky Institute of Organic Chemistry,
Russian academy of Sciences,
119991 Moscow,
Russian Federation
;
    'Samigullina, Aida I.' .
;
N. D. Zelinsky Institute of Organic Chemistry,
Russian academy of Sciences,
119991 Moscow,
Russian Federation
;
    'H\"okelek, Tuncer' .
;
Hacettepe University,
Department of Physics,
06800 Beytepe-Ankara,
T\"urkiye
;
    'Hamidov, Sahil Z.' .
;
Azerbaijan Technological University,
Shah Ismayil Khatai Avenue 103,
AZ2011 Ganja,
Azerbaijan
;
    'Lasri, Jamal' .
;
Department of Chemistry,
Rabigh College of Science and Arts,
King Abdulaziz University,
Jeddah 21589,
Saudi Arabia
;
    'Hasanov, Khudayar I.' .
;
Western Caspian University,
Istiqlaliyyat Street 31,
AZ 1001,
Baku
Azerbaijan
Azerbaijan Medical University,
Scientific Research Centre (SCR),
A. Kasumzade St. 14,
AZ1096 Baku,
Azerbaijan
;
    'Javadzade, Tahir A.' .
;
Department of Chemistry and Chemical Engineering,
Khazar University,
Mahsati St. 41,
AZ1096 Baku,
Azerbaijan
;
    'Belay, Alebel N.' .
;
Department of Chemistry,
Bahir Dar University,
PO Box 79,
Bahir Dar,
Ethiopia
;
_publ_section_synopsis
;
In the title disordered co-crystal, C---H...Br hydrogen bonds link the
molecules into centrosymmetric dimers, enclosing <i>R</i>^2^~2~(16) ring
motifs.
;
_chemical_name_systematic
;
1-[(2-Bromophenyl)diphenylmethyl]-3-(trifluoromethyl)-1<i>H</i>-pyrazole;
1-(triphenylmethyl)-3-(trifluoromethyl)-1<i>H</i>-pyrazole
;
_chemical_name_common     ?
_chemical_formula_moiety
                     'C14.72 H10.24 Br0.64 F1.92 N1.28, C8.28 H6.12 F1.08 N0.72'
_chemical_formula_sum     'C23 H16.36 Br0.64 F3 N2'
_chemical_formula_iupac     '0.64(C23 H16 Br1 F3 N2), 0.36(C23 H17 F3 N2)'
_chemical_formula_weight     428.88
_chemical_melting_point     ?
_space_group_crystal_system     triclinic
_space_group_name_H-M_alt     'P -1'
_space_group_name_Hall     '-P 1'
loop_
    _space_group_symop_operation_xyz
    'x, y, z'
    '-x, -y, -z'
_cell_length_a     8.84082(17)
_cell_length_b     9.48683(18)
_cell_length_c     11.6797(2)
_cell_angle_alpha     95.3496(16)
_cell_angle_beta     91.0661(16)
_cell_angle_gamma     103.5919(17)
_cell_volume     947.18(3)
_cell_formula_units_Z     2
_cell_measurement_reflns_used     14043
_cell_measurement_theta_min     3.7950
_cell_measurement_theta_max     80.3540
_cell_measurement_temperature     100(2)
_exptl_crystal_description     prism
_exptl_crystal_colour     colorless
_exptl_crystal_size_max     0.460
_exptl_crystal_size_mid     0.250
_exptl_crystal_size_min     0.160
_exptl_crystal_density_diffrn     1.504
_exptl_crystal_density_meas     ?
_exptl_crystal_density_method     ?
_exptl_crystal_F_000     436
_exptl_absorpt_coefficient_mu     2.422
_exptl_absorpt_correction_type     gaussian
_exptl_absorpt_process_details
;
(CrysAlisPro; Rigaku OD, 2024)
;
_exptl_absorpt_correction_T_min     0.310
_exptl_absorpt_correction_T_max     1.000
_diffrn_ambient_temperature     100(2)
_diffrn_radiation_type     CuK\a
_diffrn_radiation_wavelength     1.54184
_diffrn_measurement_device_type     'XtaLAB Synergy, Dualflex, HyPix'
_diffrn_measurement_device     'four-circle diffractometer'
_diffrn_measurement_method     '\w scans'
_diffrn_detector_area_resol_mean     10.0000
_diffrn_reflns_number     21061
_diffrn_reflns_av_R_equivalents     0.0289
_diffrn_reflns_av_unetI/netI     0.0205
_diffrn_reflns_theta_min     3.804
_diffrn_reflns_theta_max     80.633
_diffrn_reflns_theta_full     67.684
_diffrn_measured_fraction_theta_max     0.986
_diffrn_measured_fraction_theta_full     1.000
_diffrn_reflns_limit_h_min     -8
_diffrn_reflns_limit_h_max     10
_diffrn_reflns_limit_k_min     -12
_diffrn_reflns_limit_k_max     12
_diffrn_reflns_limit_l_min     -14
_diffrn_reflns_limit_l_max     14
_refine_special_details     ?
_reflns_number_total     4105
_reflns_number_gt     4012
_reflns_threshold_expression     'I > 2\s(I)'
_refine_ls_structure_factor_coef     Fsqd
_refine_ls_matrix_type     full
_refine_ls_R_factor_all     0.0377
_refine_ls_R_factor_gt     0.0371
_refine_ls_wR_factor_gt     0.0948
_refine_ls_wR_factor_ref     0.0952
_refine_ls_goodness_of_fit_ref     1.046
_refine_ls_restrained_S_all     1.046
_refine_ls_number_reflns     4105
_refine_ls_number_parameters     263
_refine_ls_number_restraints     0
_refine_ls_hydrogen_treatment     constr
_refine_ls_weighting_scheme     calc
_refine_ls_weighting_details
              'w=1/[\s^2^(Fo^2^)+(0.0432P)^2^+0.8880P] where P=(Fo^2^+2Fc^2^)/3'
_atom_sites_solution_hydrogens     geom
_atom_sites_solution_primary     dual
_atom_sites_solution_secondary     ?
_refine_ls_shift/su_max     0.000
_refine_ls_shift/su_mean     0.000
_refine_diff_density_max     0.780
_refine_diff_density_min     -0.285
_refine_ls_extinction_method     none
_refine_ls_extinction_coef     .
loop_
    _atom_type_symbol
    _atom_type_description
    _atom_type_scat_dispersion_real
    _atom_type_scat_dispersion_imag
    _atom_type_scat_source
    'C' 'C' 0.0181 0.0091
                         'International Tables Vol C Tables 4.2.6.8 and 6.1.1.4'
    'H' 'H' 0.0000 0.0000
                         'International Tables Vol C Tables 4.2.6.8 and 6.1.1.4'
    'Br' 'Br' -0.6763 1.2805
                         'International Tables Vol C Tables 4.2.6.8 and 6.1.1.4'
    'F' 'F' 0.0727 0.0534
                         'International Tables Vol C Tables 4.2.6.8 and 6.1.1.4'
    'N' 'N' 0.0311 0.0180
                         'International Tables Vol C Tables 4.2.6.8 and 6.1.1.4'
_computing_data_collection
;
CrysAlisPro (Rigaku OD, 2024)
;
_computing_cell_refinement
;
CrysAlisPro 1.171.43.117a (Rigaku OD, 2024)
;
_computing_data_reduction
;
CrysAlisPro 1.171.43.117a (Rigaku OD, 2024)
;
_computing_structure_solution
;
<i>SHELXT2014/5</i> (Sheldrick, 2015a)
;
_computing_structure_refinement
;
<i>SHELXL2019/2</i> (Sheldrick, 2015b)
;
_computing_molecular_graphics     ?
_computing_publication_material     ?
loop_
    _atom_site_type_symbol
    _atom_site_label
    _atom_site_fract_x
    _atom_site_fract_y
    _atom_site_fract_z
    _atom_site_U_iso_or_equiv
    _atom_site_adp_type
    _atom_site_calc_flag
    _atom_site_occupancy
    _atom_site_disorder_assembly
    _atom_site_disorder_group
    Br Br1 0.04169(3) 0.46569(3) 0.70061(3) 0.02635(12) Uani d 0.6380(14) . .
    F F1 0.11203(14) 0.91657(15) 0.49575(12) 0.0398(3) Uani d 1 . .
    F F2 0.26791(17) 0.89368(14) 0.36004(10) 0.0393(3) Uani d 1 . .
    F F3 0.35009(15) 1.03658(13) 0.51449(11) 0.0356(3) Uani d 1 . .
    N N1 0.32218(16) 0.78802(16) 0.63930(12) 0.0195(3) Uani d 1 . .
    N N2 0.35135(16) 0.65782(15) 0.65518(12) 0.0176(3) Uani d 1 . .
    C C3 0.3493(2) 0.57369(19) 0.55393(15) 0.0222(3) Uani d 1 . .
    H H3 0.367687 0.478646 0.544845 0.027 Uiso calc 1 . .
    C C4 0.3158(2) 0.6514(2) 0.46736(15) 0.0237(4) Uani d 1 . .
    H H4 0.305721 0.622763 0.386909 0.028 Uiso calc 1 . .
    C C5 0.2998(2) 0.7824(2) 0.52534(15) 0.0225(3) Uani d 1 . .
    C C6 0.40061(18) 0.62246(17) 0.76976(14) 0.0167(3) Uani d 1 . .
    C C7 0.32585(18) 0.69732(18) 0.86925(14) 0.0177(3) Uani d 1 . .
    C C8 0.36095(19) 0.84936(19) 0.88728(15) 0.0203(3) Uani d 1 . .
    H H8 0.425545 0.905119 0.835485 0.024 Uiso calc 1 . .
    C C9 0.3028(2) 0.9205(2) 0.97994(16) 0.0247(4) Uani d 1 . .
    H H9 0.325160 1.023968 0.989494 0.030 Uiso calc 1 . .
    C C10 0.2121(2) 0.8406(2) 1.05844(16) 0.0273(4) Uani d 1 . .
    H H10 0.172152 0.888721 1.121707 0.033 Uiso calc 1 . .
    C C11 0.1807(2) 0.6893(2) 1.04331(16) 0.0267(4) Uani d 1 . .
    H H11 0.120369 0.633808 1.097367 0.032 Uiso calc 1 . .
    C C12 0.2369(2) 0.6185(2) 0.94940(15) 0.0219(3) Uani d 1 . .
    H H12 0.214206 0.514998 0.939985 0.026 Uiso calc 1 . .
    C C13 0.35039(19) 0.45490(18) 0.76648(14) 0.0186(3) Uani d 1 . .
    C C15 0.1532(2) 0.2253(2) 0.73370(16) 0.0260(4) Uani d 1 . .
    H H15 0.048461 0.175161 0.713620 0.031 Uiso calc 1 . .
    C C16 0.2626(2) 0.14738(19) 0.75887(16) 0.0273(4) Uani d 1 . .
    H H16 0.233156 0.044104 0.756042 0.033 Uiso calc 1 . .
    C C17 0.4146(2) 0.22167(19) 0.78807(16) 0.0245(4) Uani d 1 . .
    H H17 0.489986 0.169482 0.805959 0.029 Uiso calc 1 . .
    C C18 0.4572(2) 0.37302(18) 0.79125(14) 0.0200(3) Uani d 1 . .
    H H18 0.562283 0.422246 0.810911 0.024 Uiso calc 1 . .
    C C19 0.57896(19) 0.67975(17) 0.78538(15) 0.0183(3) Uani d 1 . .
    C C20 0.6721(2) 0.7239(2) 0.69431(16) 0.0234(4) Uani d 1 . .
    H H20 0.625359 0.721401 0.620015 0.028 Uiso calc 1 . .
    C C21 0.8338(2) 0.7717(2) 0.71114(18) 0.0300(4) Uani d 1 . .
    H H21 0.896109 0.801274 0.648266 0.036 Uiso calc 1 . .
    C C22 0.9034(2) 0.7763(2) 0.81901(18) 0.0286(4) Uani d 1 . .
    H H22 1.013382 0.807270 0.830068 0.034 Uiso calc 1 . .
    C C23 0.8114(2) 0.7352(2) 0.91089(17) 0.0256(4) Uani d 1 . .
    H H23 0.858441 0.739789 0.985367 0.031 Uiso calc 1 . .
    C C24 0.6510(2) 0.68749(19) 0.89435(15) 0.0216(3) Uani d 1 . .
    H H24 0.589149 0.659670 0.957855 0.026 Uiso calc 1 . .
    C C25 0.2586(2) 0.9072(2) 0.47476(16) 0.0269(4) Uani d 1 . .
    C C14 0.1967(2) 0.37605(19) 0.73785(15) 0.0214(3) Uani d 1 . .
    H H14 0.120377 0.427587 0.720820 0.026 Uiso calc 0.3620(14) A 2
loop_
    _atom_site_aniso_label
    _atom_site_aniso_U_11
    _atom_site_aniso_U_22
    _atom_site_aniso_U_33
    _atom_site_aniso_U_12
    _atom_site_aniso_U_13
    _atom_site_aniso_U_23
    Br1 0.01588(16) 0.02709(17) 0.03626(19) 0.00369(11) 0.00152(11) 0.00758(12)
    F1 0.0296(6) 0.0501(8) 0.0494(8) 0.0226(5) 0.0046(5) 0.0198(6)
    F2 0.0574(8) 0.0450(7) 0.0225(6) 0.0226(6) 0.0014(5) 0.0120(5)
    F3 0.0403(7) 0.0283(6) 0.0396(7) 0.0086(5) -0.0028(5) 0.0107(5)
    N1 0.0179(7) 0.0209(7) 0.0218(7) 0.0074(5) 0.0010(5) 0.0055(5)
    N2 0.0170(6) 0.0198(7) 0.0178(7) 0.0074(5) 0.0012(5) 0.0037(5)
    C3 0.0228(8) 0.0246(8) 0.0210(8) 0.0094(6) 0.0028(6) 0.0014(6)
    C4 0.0224(8) 0.0312(9) 0.0196(8) 0.0098(7) 0.0025(6) 0.0041(7)
    C5 0.0183(8) 0.0296(9) 0.0217(8) 0.0077(7) 0.0020(6) 0.0072(7)
    C6 0.0159(7) 0.0185(7) 0.0175(7) 0.0063(6) 0.0018(6) 0.0050(6)
    C7 0.0132(7) 0.0246(8) 0.0173(7) 0.0077(6) 0.0008(6) 0.0041(6)
    C8 0.0183(8) 0.0231(8) 0.0209(8) 0.0075(6) -0.0021(6) 0.0026(6)
    C9 0.0230(8) 0.0266(9) 0.0253(9) 0.0097(7) -0.0034(7) -0.0025(7)
    C10 0.0225(9) 0.0404(10) 0.0214(8) 0.0144(8) 0.0003(7) -0.0021(7)
    C11 0.0197(8) 0.0392(10) 0.0222(8) 0.0073(7) 0.0049(7) 0.0070(7)
    C12 0.0175(8) 0.0261(8) 0.0230(8) 0.0057(6) 0.0020(6) 0.0060(7)
    C13 0.0188(8) 0.0196(8) 0.0183(7) 0.0055(6) 0.0023(6) 0.0044(6)
    C15 0.0242(9) 0.0231(9) 0.0279(9) 0.0004(7) -0.0020(7) 0.0030(7)
    C16 0.0345(10) 0.0181(8) 0.0290(9) 0.0048(7) -0.0002(8) 0.0051(7)
    C17 0.0268(9) 0.0223(8) 0.0272(9) 0.0106(7) 0.0012(7) 0.0045(7)
    C18 0.0192(8) 0.0211(8) 0.0212(8) 0.0072(6) 0.0014(6) 0.0035(6)
    C19 0.0154(7) 0.0160(7) 0.0251(8) 0.0058(6) 0.0032(6) 0.0037(6)
    C20 0.0201(8) 0.0265(8) 0.0251(9) 0.0064(7) 0.0041(7) 0.0071(7)
    C21 0.0201(9) 0.0334(10) 0.0372(10) 0.0051(7) 0.0097(7) 0.0089(8)
    C22 0.0158(8) 0.0286(9) 0.0423(11) 0.0055(7) 0.0008(7) 0.0074(8)
    C23 0.0200(8) 0.0264(9) 0.0311(9) 0.0063(7) -0.0037(7) 0.0045(7)
    C24 0.0198(8) 0.0226(8) 0.0238(8) 0.0065(6) 0.0017(6) 0.0056(6)
    C25 0.0269(9) 0.0329(10) 0.0241(9) 0.0114(7) 0.0010(7) 0.0081(7)
    C14 0.0185(8) 0.0224(8) 0.0242(8) 0.0057(6) -0.0003(6) 0.0045(6)
_geom_special_details
;
 All esds (except the esd in the dihedral angle between two l.s. planes)
 are estimated using the full covariance matrix.  The cell esds are taken
 into account individually in the estimation of esds in distances, angles
 and torsion angles; correlations between esds in cell parameters are only
 used when they are defined by crystal symmetry.  An approximate (isotropic)
 treatment of cell esds is used for estimating esds involving l.s. planes.
;
loop_
    _geom_bond_atom_site_label_1
    _geom_bond_atom_site_label_2
    _geom_bond_site_symmetry_2
    _geom_bond_distance
    _geom_bond_publ_flag
    Br1 C14 . 1.8400(17) ?
    F1 C25 . 1.345(2) ?
    F2 C25 . 1.340(2) ?
    F3 C25 . 1.338(2) ?
    N1 C5 . 1.336(2) ?
    N1 N2 . 1.3481(19) ?
    N2 C3 . 1.361(2) ?
    N2 C6 . 1.491(2) ?
    C3 C4 . 1.372(2) ?
    C3 H3 . 0.9500 ?
    C4 C5 . 1.397(3) ?
    C4 H4 . 0.9500 ?
    C5 C25 . 1.487(2) ?
    C6 C13 . 1.543(2) ?
    C6 C19 . 1.544(2) ?
    C6 C7 . 1.545(2) ?
    C7 C12 . 1.391(2) ?
    C7 C8 . 1.397(2) ?
    C8 C9 . 1.392(2) ?
    C8 H8 . 0.9500 ?
    C9 C10 . 1.389(3) ?
    C9 H9 . 0.9500 ?
    C10 C11 . 1.390(3) ?
    C10 H10 . 0.9500 ?
    C11 C12 . 1.393(3) ?
    C11 H11 . 0.9500 ?
    C12 H12 . 0.9500 ?
    C13 C18 . 1.398(2) ?
    C13 C14 . 1.406(2) ?
    C15 C14 . 1.387(2) ?
    C15 C16 . 1.391(3) ?
    C15 H15 . 0.9500 ?
    C16 C17 . 1.383(3) ?
    C16 H16 . 0.9500 ?
    C17 C18 . 1.393(2) ?
    C17 H17 . 0.9500 ?
    C18 H18 . 0.9500 ?
    C19 C20 . 1.392(2) ?
    C19 C24 . 1.400(2) ?
    C20 C21 . 1.399(3) ?
    C20 H20 . 0.9500 ?
    C21 C22 . 1.384(3) ?
    C21 H21 . 0.9500 ?
    C22 C23 . 1.388(3) ?
    C22 H22 . 0.9500 ?
    C23 C24 . 1.388(2) ?
    C23 H23 . 0.9500 ?
    C24 H24 . 0.9500 ?
    C14 H14 . 0.9500 ?
loop_
    _geom_angle_atom_site_label_1
    _geom_angle_atom_site_label_2
    _geom_angle_atom_site_label_3
    _geom_angle_site_symmetry_1
    _geom_angle_site_symmetry_3
    _geom_angle
    _geom_angle_publ_flag
    C5 N1 N2 . . 103.84(14) ?
    N1 N2 C3 . . 112.03(14) ?
    N1 N2 C6 . . 122.28(13) ?
    C3 N2 C6 . . 125.20(14) ?
    N2 C3 C4 . . 107.44(15) ?
    N2 C3 H3 . . 126.3 ?
    C4 C3 H3 . . 126.3 ?
    C3 C4 C5 . . 103.74(16) ?
    C3 C4 H4 . . 128.1 ?
    C5 C4 H4 . . 128.1 ?
    N1 C5 C4 . . 112.94(16) ?
    N1 C5 C25 . . 119.50(16) ?
    C4 C5 C25 . . 127.54(16) ?
    N2 C6 C13 . . 105.75(13) ?
    N2 C6 C19 . . 108.08(13) ?
    C13 C6 C19 . . 112.04(13) ?
    N2 C6 C7 . . 111.89(12) ?
    C13 C6 C7 . . 111.37(13) ?
    C19 C6 C7 . . 107.72(13) ?
    C12 C7 C8 . . 118.19(15) ?
    C12 C7 C6 . . 122.00(15) ?
    C8 C7 C6 . . 119.47(14) ?
    C9 C8 C7 . . 121.07(16) ?
    C9 C8 H8 . . 119.5 ?
    C7 C8 H8 . . 119.5 ?
    C10 C9 C8 . . 120.16(17) ?
    C10 C9 H9 . . 119.9 ?
    C8 C9 H9 . . 119.9 ?
    C9 C10 C11 . . 119.21(17) ?
    C9 C10 H10 . . 120.4 ?
    C11 C10 H10 . . 120.4 ?
    C10 C11 C12 . . 120.46(17) ?
    C10 C11 H11 . . 119.8 ?
    C12 C11 H11 . . 119.8 ?
    C7 C12 C11 . . 120.86(17) ?
    C7 C12 H12 . . 119.6 ?
    C11 C12 H12 . . 119.6 ?
    C18 C13 C14 . . 116.31(15) ?
    C18 C13 C6 . . 121.25(15) ?
    C14 C13 C6 . . 122.44(14) ?
    C14 C15 C16 . . 120.11(17) ?
    C14 C15 H15 . . 119.9 ?
    C16 C15 H15 . . 119.9 ?
    C17 C16 C15 . . 119.36(17) ?
    C17 C16 H16 . . 120.3 ?
    C15 C16 H16 . . 120.3 ?
    C16 C17 C18 . . 120.02(16) ?
    C16 C17 H17 . . 120.0 ?
    C18 C17 H17 . . 120.0 ?
    C17 C18 C13 . . 122.20(16) ?
    C17 C18 H18 . . 118.9 ?
    C13 C18 H18 . . 118.9 ?
    C20 C19 C24 . . 118.32(16) ?
    C20 C19 C6 . . 122.24(15) ?
    C24 C19 C6 . . 119.44(15) ?
    C19 C20 C21 . . 120.63(17) ?
    C19 C20 H20 . . 119.7 ?
    C21 C20 H20 . . 119.7 ?
    C22 C21 C20 . . 120.31(17) ?
    C22 C21 H21 . . 119.8 ?
    C20 C21 H21 . . 119.8 ?
    C21 C22 C23 . . 119.54(17) ?
    C21 C22 H22 . . 120.2 ?
    C23 C22 H22 . . 120.2 ?
    C24 C23 C22 . . 120.24(17) ?
    C24 C23 H23 . . 119.9 ?
    C22 C23 H23 . . 119.9 ?
    C23 C24 C19 . . 120.94(16) ?
    C23 C24 H24 . . 119.5 ?
    C19 C24 H24 . . 119.5 ?
    F3 C25 F2 . . 107.32(15) ?
    F3 C25 F1 . . 105.90(16) ?
    F2 C25 F1 . . 106.31(15) ?
    F3 C25 C5 . . 113.50(15) ?
    F2 C25 C5 . . 110.83(16) ?
    F1 C25 C5 . . 112.53(15) ?
    C15 C14 C13 . . 122.00(16) ?
    C15 C14 Br1 . . 115.78(13) ?
    C13 C14 Br1 . . 122.21(13) ?
    C15 C14 H14 . . 119.0 ?
    C13 C14 H14 . . 119.0 ?
    Br1 C14 H14 . . 3.4 ?
loop_
    _geom_torsion_atom_site_label_1
    _geom_torsion_atom_site_label_2
    _geom_torsion_atom_site_label_3
    _geom_torsion_atom_site_label_4
    _geom_torsion_site_symmetry_1
    _geom_torsion_site_symmetry_2
    _geom_torsion_site_symmetry_3
    _geom_torsion_site_symmetry_4
    _geom_torsion
    _geom_torsion_publ_flag
    C5 N1 N2 C3 . . . . 0.76(18) ?
    C5 N1 N2 C6 . . . . 173.14(14) ?
    N1 N2 C3 C4 . . . . -0.6(2) ?
    C6 N2 C3 C4 . . . . -172.71(15) ?
    N2 C3 C4 C5 . . . . 0.17(19) ?
    N2 N1 C5 C4 . . . . -0.65(19) ?
    N2 N1 C5 C25 . . . . 177.85(15) ?
    C3 C4 C5 N1 . . . . 0.3(2) ?
    C3 C4 C5 C25 . . . . -178.05(17) ?
    N1 N2 C6 C13 . . . . 154.86(14) ?
    C3 N2 C6 C13 . . . . -33.8(2) ?
    N1 N2 C6 C19 . . . . -85.00(17) ?
    C3 N2 C6 C19 . . . . 86.35(18) ?
    N1 N2 C6 C7 . . . . 33.4(2) ?
    C3 N2 C6 C7 . . . . -155.22(15) ?
    N2 C6 C7 C12 . . . . 123.47(16) ?
    C13 C6 C7 C12 . . . . 5.3(2) ?
    C19 C6 C7 C12 . . . . -117.88(16) ?
    N2 C6 C7 C8 . . . . -63.35(19) ?
    C13 C6 C7 C8 . . . . 178.53(14) ?
    C19 C6 C7 C8 . . . . 55.31(18) ?
    C12 C7 C8 C9 . . . . -2.9(2) ?
    C6 C7 C8 C9 . . . . -176.34(15) ?
    C7 C8 C9 C10 . . . . 2.0(3) ?
    C8 C9 C10 C11 . . . . 0.1(3) ?
    C9 C10 C11 C12 . . . . -1.2(3) ?
    C8 C7 C12 C11 . . . . 1.8(2) ?
    C6 C7 C12 C11 . . . . 175.07(15) ?
    C10 C11 C12 C7 . . . . 0.2(3) ?
    N2 C6 C13 C18 . . . . 125.63(16) ?
    C19 C6 C13 C18 . . . . 8.1(2) ?
    C7 C6 C13 C18 . . . . -112.61(17) ?
    N2 C6 C13 C14 . . . . -53.84(19) ?
    C19 C6 C13 C14 . . . . -171.36(15) ?
    C7 C6 C13 C14 . . . . 67.9(2) ?
    C14 C15 C16 C17 . . . . 0.1(3) ?
    C15 C16 C17 C18 . . . . -0.5(3) ?
    C16 C17 C18 C13 . . . . 0.5(3) ?
    C14 C13 C18 C17 . . . . -0.1(3) ?
    C6 C13 C18 C17 . . . . -179.57(15) ?
    N2 C6 C19 C20 . . . . -13.3(2) ?
    C13 C6 C19 C20 . . . . 102.79(18) ?
    C7 C6 C19 C20 . . . . -134.39(16) ?
    N2 C6 C19 C24 . . . . 166.99(14) ?
    C13 C6 C19 C24 . . . . -76.89(18) ?
    C7 C6 C19 C24 . . . . 45.93(19) ?
    C24 C19 C20 C21 . . . . 1.3(3) ?
    C6 C19 C20 C21 . . . . -178.38(16) ?
    C19 C20 C21 C22 . . . . -0.2(3) ?
    C20 C21 C22 C23 . . . . -1.0(3) ?
    C21 C22 C23 C24 . . . . 1.1(3) ?
    C22 C23 C24 C19 . . . . 0.0(3) ?
    C20 C19 C24 C23 . . . . -1.2(3) ?
    C6 C19 C24 C23 . . . . 178.47(15) ?
    N1 C5 C25 F3 . . . . 48.2(2) ?
    C4 C5 C25 F3 . . . . -133.53(19) ?
    N1 C5 C25 F2 . . . . 169.06(16) ?
    C4 C5 C25 F2 . . . . -12.7(3) ?
    N1 C5 C25 F1 . . . . -72.0(2) ?
    C4 C5 C25 F1 . . . . 106.2(2) ?
    C16 C15 C14 C13 . . . . 0.4(3) ?
    C16 C15 C14 Br1 . . . . 179.13(15) ?
    C18 C13 C14 C15 . . . . -0.3(3) ?
    C6 C13 C14 C15 . . . . 179.15(16) ?
    C18 C13 C14 Br1 . . . . -179.04(13) ?
    C6 C13 C14 Br1 . . . . 0.5(2) ?
loop_
    _geom_hbond_atom_site_label_D
    _geom_hbond_atom_site_label_H
    _geom_hbond_atom_site_label_A
    _geom_hbond_site_symmetry_A
    _geom_hbond_distance_DH
    _geom_hbond_distance_HA
    _geom_hbond_distance_DA
    _geom_hbond_angle_DHA
    _geom_hbond_publ_flag
    C11 H11 Br1 2_567 0.95 2.90 3.8277(19) 165 yes
    C22 H22 Cg2 1_455 0.95 2.85 3.648(2) 143 yes
_shelx_space_group_comment
;
The symmetry employed for this shelxl refinement is uniquely defined
by the following loop, which should always be used as a source of
symmetry information in preference to the above space-group names.
They are only intended as comments.
;
_shelx_estimated_absorpt_T_min     0.402
_shelx_estimated_absorpt_T_max     0.698
_shelx_hkl_file
;
   0   0   1  450.97   10.47
   0   0   2  953.56   21.99
   0   0   3    4.39    0.96
   0   0   3    7.09    1.34
   0   0   4 3590.88   78.38
   0   0   4 3601.03   78.90
   0   0   4 3610.35   80.41
   0   0   5 2612.16   63.07
   0   0   5 2650.91   60.30
   0   0  -5 2658.34   61.05
   0   0  -5 2692.48   61.05
   0   0   6  279.07   13.54
   0   0   6  290.84   11.58
   0   0  -6  290.72   12.04
   0   0  -6  298.61   12.22
   0   0   7  622.09   23.85
   0   0   7  570.51   17.72
   0   0   7  591.15   17.86
   0   0  -7  630.23   21.01
   0   0  -7  637.71   21.07
   0   0   8   46.28    6.20
   0   0  -8   42.40    4.86
   0   0   8   44.94    4.06
   0   0  -8   51.06    5.35
   0   0   8   46.77    4.15
   0   0   8   48.60    5.04
   0   0   9    0.80    1.05
   0   0   9    2.17    1.30
   0   0  -9    1.07    1.25
   0   0  -9    3.74    1.68
   0   0  -9    5.05    1.84
   0   0  -9    2.52    1.39
   0   0   9    0.54    0.83
   0   0   9    1.95    1.85
   0   0 -10   68.72    6.38
   0   0 -10   65.54    6.09
   0   0  10   59.45    7.91
   0   0  10   56.37    5.10
   0   0  10   55.30    6.09
   0   0  10   53.25    4.93
   0   0 -11   13.92    3.02
   0   0 -11   13.83    2.90
   0   0  11   16.55    3.02
   0   0  11   17.58    2.95
   0   0  11   19.95    3.07
   0   0 -12  400.22   16.26
   0   0 -12  404.31   16.02
   0   0  12  393.30   15.13
   0   0  12  376.64   14.48
   0   0  12  375.26   14.46
   0   0 -13    3.05    1.48
   0   0 -13    4.64    1.62
   0   0  13    3.74    1.47
   0   0  13    2.59    1.33
   0   0  13    2.63    1.11
   0   0  13    0.88    0.88
   0   0  14   22.66    2.26
   0   0 -14   24.77    2.59
   0   0  14   25.48    2.43
   0   0  14   22.67    2.18
   0   0 -14   22.11    2.37
   0   0  14   23.89    2.31
   0  -1  14   15.39    1.92
   0   1 -14   21.27    2.43
   0  -1  14   20.39    2.32
   0  -1  14   16.71    1.69
   0  -1  14   14.00    1.90
   0  -1  13   91.68    5.72
   0   1 -13   92.16    6.32
   0   1 -13   83.03    6.05
   0  -1  13   91.07    6.11
   0  -1  13   84.27    5.26
   0  -1  13   82.74    5.49
   0   1 -12  389.97   14.61
   0   1 -12  422.56   16.68
   0   1 -12  375.13   14.23
   0   1 -12  401.98   16.17
   0  -1  12  408.14   15.68
   0  -1  12  382.44   15.49
   0  -1  12  386.27   14.72
   0  -1  12  376.74   14.58
   0   1 -11   96.24    7.03
   0   1 -11   97.92    7.68
   0   1 -11  102.51    7.86
   0  -1  11   87.76    6.92
   0  -1  11   95.44    7.13
   0  -1  11   92.63    6.63
   0  -1  11   88.04    6.55
   0  -1  10    9.22    2.20
   0  -1  10    6.86    2.21
   0   1 -10   10.91    2.73
   0  -1  10   11.85    2.40
   0  -1  10    9.15    3.07
   0   1 -10    9.47    2.42
   0  -1  10    9.86    2.45
   0   1  -9  187.91   11.07
   0   1  -9  189.99   11.16
   0  -1   9  178.48    9.13
   0  -1   9  185.96   13.50
   0  -1   9  186.41    9.69
   0  -1   9  167.03   10.01
   0  -1   9  175.97    9.12
   0  -1   8  700.66   27.30
   0   1  -8  695.71   23.80
   0  -1   8  672.43   20.57
   0   1  -8  697.59   23.78
   0  -1   8  685.89   20.68
   0  -1   8  716.29   22.76
   0  -1   7  824.26   28.11
   0  -1   7  764.11   21.61
   0  -1   7  827.18   23.65
   0  -1   7  753.36   21.52
   0  -1   6  234.86    9.73
   0  -1   6  213.30   11.57
   0  -1   6  221.34   10.52
   0  -1   5  772.85   20.90
   0  -1   5  757.94   22.15
   0  -1   5  748.77   23.41
   0  -1   4   40.61    3.70
   0  -1   4   47.61    3.32
   0  -1   4   43.54    3.45
   0   1  -4   38.98    1.56
   0  -1   3   10.51    1.63
   0   1  -3   11.00    0.86
   0  -1   3   10.54    1.51
   0  -1   3   10.07    1.30
   0  -1   2 7721.91  164.29
   0  -1   2 8154.99  165.10
   0  -1   2 8107.83  165.49
   0  -1   1   15.89    1.32
   0   1   0 1045.39   22.42
   0  -1   0 1022.50   23.02
   0  -1   0 1025.32   23.02
   0   1   1 1394.34   30.60
   0  -1  -2 2994.67   66.31
   0  -1  -2 2996.38   66.30
   0  -1  -3 4763.93   99.86
   0  -1  -3 4724.19   99.84
   0   1   3 4623.63   96.32
   0  -1  -4  195.74    7.63
   0  -1  -4  183.68    7.44
   0   1   5 1587.76   39.12
   0  -1  -5 1610.37   39.52
   0  -1  -5 1533.96   39.19
   0   1   6 1045.31   32.68
   0   1   6 1099.07   30.18
   0  -1  -6 1096.27   30.56
   0  -1  -6 1116.13   30.71
   0   1   7  535.46   22.09
   0   1   7  520.22   16.47
   0   1   7  565.16   19.40
   0  -1  -7  525.05   19.21
   0  -1  -7  547.06   19.50
   0   1   7  510.99   16.31
   0   1   8 1389.92   43.54
   0   1   8 1296.81   34.82
   0  -1  -8 1386.83   39.21
   0  -1  -8 1375.61   39.20
   0   1   8 1419.23   39.08
   0   1   8 1343.46   35.09
   0   1   9   19.20    2.86
   0   1   9   17.59    3.42
   0  -1  -9   19.04    3.35
   0  -1  -9   17.42    3.32
   0  -1  -9   15.24    2.97
   0  -1  -9   14.35    3.19
   0   1   9   16.80    4.15
   0  -1  -9   17.89    3.43
   0   1   9   16.94    2.71
   0   1  10  160.82   11.17
   0   1  10  157.89    8.90
   0  -1 -10  163.50   10.23
   0   1  10  172.30    9.61
   0   1  10  154.93   13.10
   0   1  10  158.76    8.90
   0  -1 -10  167.63    9.97
   0  -1 -11    9.26    2.42
   0   1  11    6.38    2.04
   0   1  11    7.61    2.29
   0  -1 -11    5.49    2.05
   0   1  11   12.28    2.47
   0   1  11   12.01    2.45
   0  -1 -12   39.26    4.66
   0  -1 -12   36.70    4.19
   0   1  12   40.24    4.14
   0   1  12   41.22    4.39
   0   1  12   38.53    3.99
   0   1  12   38.61    4.00
   0   1  13  112.07    6.19
   0  -1 -13  114.81    7.03
   0   1  13  110.43    6.13
   0   1  13  118.84    6.67
   0   1  13  112.80    6.21
   0  -1 -13  137.30    7.08
   0   1  13  113.86    6.45
   0   1  14   25.43    2.34
   0  -1 -14   26.66    2.55
   0  -2  14   31.38    2.71
   0  -2  14   27.62    2.56
   0  -2  13  176.85    8.27
   0  -2  13  172.49    8.16
   0  -2  12   17.78    2.83
   0  -2  12   23.87    3.21
   0  -2  12   20.38    2.78
   0   2 -12   22.31    3.21
   0   2 -12   25.77    3.76
   0   2 -12   20.74    2.98
   0  -2  11   16.29    3.01
   0  -2  11   16.85    3.12
   0   2 -11   20.19    3.17
   0   2 -11   18.11    3.09
   0   2 -11   14.00    3.06
   0   2 -10   96.29    7.06
   0   2 -10   92.39    7.43
   0   2 -10   86.45    6.85
   0  -2  10   94.92    9.86
   0  -2  10   94.63    7.03
   0  -2  10   81.17    6.66
   0   2  -9  413.72   17.06
   0  -2   9  427.79   16.41
   0  -2   9  455.85   16.71
   0  -2   9  442.13   21.96
   0   2  -9  467.52   19.02
   0   2  -9  471.32   19.03
   0  -2   9  430.13   16.73
   0  -2   8  233.21   10.79
   0  -2   8  242.08   14.52
   0  -2   8  199.44   11.65
   0  -2   7  305.92   12.16
   0  -2   7  314.92   15.78
   0  -2   7  285.65   13.82
   0  -2   6    8.76    2.07
   0  -2   6    8.85    2.47
   0  -2   5  374.64   14.59
   0  -2   5  361.36   11.87
   0   2  -5  329.85    9.34
   0  -2   5  351.35   13.49
   0   2  -5  348.31    9.64
   0   2  -4 1359.10   29.74
   0  -2   4 1226.31   31.11
   0  -2   4 1302.41   32.93
   0  -2   4 1299.49   33.85
   0  -2   3  223.16    7.40
   0  -2   3  206.23    8.19
   0  -2   2  422.88   12.38
   0  -2   2  410.58   12.55
   0  -2   1 3095.64   67.24
   0  -2   1 3105.98   67.27
   0   2   0 1095.30   17.72
   0  -2   0 1068.56   19.24
   0  -2   0 1110.95   19.40
   0   2   1  896.19   21.68
   0   2   1  879.86   22.57
   0   2   2  262.09    9.10
   0   2   3  790.12   20.82
   0  -2  -3  729.91   20.93
   0  -2  -3  731.46   20.93
   0   2   4  810.26   19.51
   0  -2  -4  778.49   23.11
   0  -2  -4  796.54   23.27
   0  -2  -5  202.63    9.88
   0  -2  -5  193.67    9.75
   0   2   6  781.65   21.34
   0  -2  -6  788.05   25.04
   0  -2  -6  801.45   25.25
   0   2   6  767.21   21.23
   0   2   7  110.76    9.20
   0   2   7   86.54    5.62
   0   2   7  116.68    8.16
   0  -2  -7  118.61    8.34
   0  -2  -7  103.30    7.86
   0   2   7   92.08    5.79
   0   2   8  526.20   24.18
   0  -2  -8  509.05   20.97
   0  -2  -8  539.86   21.45
   0   2   8  562.45   18.10
   0   2   8  548.94   21.56
   0   2   8  545.08   17.93
   0  -2  -9   31.22    4.42
   0  -2  -9   21.84    3.64
   0  -2  -9   22.93    4.14
   0   2   9   33.48    3.86
   0   2   9   30.72    5.78
   0  -2  -9   33.79    4.97
   0   2   9   35.09    5.09
   0   2   9   33.26    3.80
   0  -2 -10  100.61    7.97
   0  -2 -10  109.71    8.40
   0  -2 -10  113.04    7.91
   0   2  10   99.88    6.97
   0   2  10   97.05   10.33
   0   2  10  116.49    7.46
   0   2  11  354.88   13.89
   0   2  11  359.11   14.67
   0   2  11  361.61   14.28
   0  -2 -11  354.49   15.67
   0  -2 -11  367.63   15.07
   0   2  11  364.94   14.30
   0   2  12   10.33    2.06
   0   2  12    8.87    1.94
   0  -2 -12    9.89    2.42
   0  -2 -12   11.38    2.31
   0   2  12   10.87    2.10
   0   2  12   10.51    2.17
   0   2  13   16.12    2.25
   0   2  13   16.81    2.18
   0  -2 -13   18.30    2.59
   0   2  13   21.41    2.67
   0   2  13   14.55    2.03
   0   2  14    1.54    0.80
   0  -2 -14    1.32    0.75
   0  -3  14   23.74    2.48
   0  -3  13   64.33    5.01
   0   3 -13   66.83    5.23
   0   3 -12  126.91    8.27
   0  -3  12  131.04    8.15
   0   3 -12  129.61    7.76
   0   3 -12  126.43    7.58
   0   3 -11  419.61   17.31
   0   3 -11  400.69   16.11
   0   3 -11  421.78   16.61
   0   3 -11  402.88   16.85
   0  -3  11  401.89   16.32
   0  -3  10  106.03    7.59
   0   3 -10  108.83    8.14
   0   3 -10  102.87    6.48
   0   3 -10  109.43    7.86
   0   3 -10  105.21    7.58
   0   3 -10   92.67    7.50
   0  -3  10  106.58   10.50
   0   3  -9   88.15    6.92
   0   3  -9   90.04    7.17
   0   3  -9   85.22    6.69
   0  -3   9  100.07    7.05
   0  -3   9  101.07    7.02
   0   3  -9   83.62    6.98
   0   3  -9   96.32    6.24
   0  -3   9   90.59    6.44
   0  -3   9   93.00    6.46
   0  -3   9   92.20    9.51
   0  -3   8  489.12   16.69
   0  -3   8  453.54   19.50
   0  -3   8  469.28   16.49
   0  -3   7  522.40   16.76
   0  -3   7  506.81   16.44
   0  -3   7  498.67   20.00
   0  -3   7  503.74   16.41
   0  -3   7  560.16   22.48
   0  -3   6  721.56   20.80
   0  -3   6  720.16   24.07
   0  -3   6  762.60   25.93
   0   3  -5  759.69   19.88
   0  -3   5  734.98   20.62
   0  -3   5  747.76   23.55
   0  -3   5  757.72   24.58
   0  -3   4  146.01    6.41
   0  -3   4  126.38    7.65
   0  -3   4  135.54    7.56
   0   3  -3  370.26   14.55
   0  -3   3  377.27   13.22
   0   3  -2 4112.06   91.71
   0   3  -1 2331.38   55.23
   0  -3   1 2354.73   54.60
   0  -3   1 2393.37   54.61
   0   3   0   45.80    3.87
   0  -3   0   47.17    3.88
   0  -3   0   47.68    3.87
   0   3   1 5114.25  108.68
   0   3   1 5032.95  110.30
   0  -3  -1 5012.71  110.14
   0  -3  -1 5096.02  110.26
   0   3   2   92.53    5.48
   0  -3  -3  881.38   26.14
   0   3   3  967.06   25.86
   0  -3  -3  887.15   26.21
   0   3   4  223.01   10.35
   0  -3  -4  203.88   10.37
   0   3   4  202.11    7.79
   0  -3  -4  194.40   10.15
   0  -3  -5    4.90    1.82
   0   3   5    3.98    1.55
   0   3   5    3.02    0.84
   0   3   5    7.01    1.19
   0  -3  -5    7.38    2.05
   0  -3  -6  308.92   15.08
   0   3   6  324.66   11.98
   0   3   6  322.68   11.90
   0   3   6  360.88   15.50
   0  -3  -6  329.74   15.43
   0  -3  -7   78.40    7.33
   0   3   7   84.01    5.71
   0  -3  -7   75.42    7.20
   0   3   7   87.11    5.84
   0   3   8    4.43    1.58
   0   3   8    1.93    1.16
   0  -3  -8    0.50    1.18
   0   3   8    4.56    2.27
   0  -3  -8    1.01    1.32
   0  -3  -8    1.10    1.28
   0  -3  -9   33.51    4.54
   0  -3  -9   29.57    4.28
   0   3   9   28.39    3.62
   0  -3  -9   25.55    4.50
   0   3   9   23.11    5.00
   0   3   9   23.66    3.35
   0   3   9   19.94    4.18
   0  -3  -9   30.93    4.92
   0   3  10  365.54   14.62
   0  -3 -10  385.52   15.57
   0   3  10  370.20   14.67
   0  -3 -10  381.90   16.66
   0  -3 -10  394.86   16.60
   0   3  11   57.80    5.06
   0   3  11   65.69    5.28
   0  -3 -11   66.53    5.44
   0   3  11   63.95    5.16
   0  -3 -12   15.08    2.66
   0   3  12   18.13    2.47
   0   3  12   17.14    2.51
   0   3  12   18.34    2.48
   0  -3 -13   38.93    3.36
   0   4 -14  101.10    4.92
   0  -4  14  108.59    4.89
   0   4 -13    8.92    1.92
   0  -4  13    5.86    1.42
   0  -4  13    8.58    1.61
   0  -4  13    6.62    1.67
   0  -4  12   61.30    5.24
   0  -4  12   57.65    4.87
   0  -4  12   53.46    4.55
   0   4 -12   59.99    5.39
   0   4 -12   59.18    5.01
   0  -4  12   62.29    4.90
   0   4 -12   58.79    4.95
   0  -4  11   28.54    3.90
   0  -4  11   30.60    3.66
   0   4 -11   33.27    4.37
   0  -4  11   26.20    3.43
   0   4 -11   23.62    3.48
   0   4 -11   27.49    3.81
   0   4 -10 1372.61   38.26
   0  -4  10 1541.27   40.71
   0  -4  10 1530.96   39.55
   0   4 -10 1563.71   42.23
   0  -4  10 1524.05   39.49
   0   4 -10 1490.67   41.29
   0   4 -10 1420.77   40.47
   0   4  -9  917.67   27.66
   0  -4   9  964.01   27.96
   0  -4   9  968.36   28.84
   0   4  -9  932.18   29.84
   0   4  -9  996.43   29.76
   0   4  -9  956.07   29.82
   0  -4   9  994.38   28.19
   0  -4   8   28.95    3.56
   0   4  -8   25.51    3.63
   0   4  -8   31.69    4.16
   0   4  -8   28.13    3.78
   0   4  -8   28.34    3.91
   0  -4   8   25.95    3.40
   0  -4   8   23.67    4.13
   0  -4   7  214.19   12.59
   0  -4   7  214.66    9.74
   0   4  -7  217.89   15.31
   0  -4   7  223.07    9.89
   0   4  -6   14.58    3.91
   0  -4   6    9.30    2.41
   0  -4   5  665.98   19.11
   0   4  -5  701.85   26.37
   0  -4   5  650.64   22.92
   0   4  -5  691.73   20.22
   0  -4   4 1024.35   30.23
   0   4  -4 1051.59   33.21
   0  -4   4 1043.54   26.67
   0   4  -3  680.27   23.43
   0  -4   3  667.20   21.53
   0   4  -2   56.23    5.32
   0   4  -1 1009.59   29.38
   0  -4   1 1003.55   28.91
   0  -4   1 1029.64   29.11
   0   4   0   17.68    2.86
   0  -4   0   20.47    3.13
   0  -4   0   21.57    3.14
   0   4   1 2223.60   52.65
   0   4   1 2167.67   54.22
   0  -4  -1 2189.96   54.33
   0  -4  -1 2227.46   54.48
   0   4   2 1007.59   28.38
   0  -4  -3 1806.23   48.07
   0   4   3 1920.04   47.44
   0  -4  -3 1820.92   48.17
   0   4   4  631.47   21.45
   0  -4  -4  571.66   21.64
   0   4   4  590.81   17.87
   0  -4  -4  564.36   21.60
   0   4   5  357.85   12.73
   0  -4  -5  397.02   17.49
   0   4   5  379.59   13.15
   0   4   5  374.42   12.99
   0   4   5  355.46   12.84
   0  -4  -5  382.64   17.32
   0  -4  -6   88.11    8.21
   0   4   6  111.55    9.03
   0   4   6  106.68    6.39
   0   4   6   95.90    6.12
   0  -4  -6  101.53    8.69
   0  -4  -7  761.55   24.59
   0  -4  -7  755.30   23.95
   0   4   7  743.41   22.61
   0  -4  -7  713.33   27.60
   0  -4  -7  701.60   27.43
   0   4   7  721.74   22.43
   0   4   7  792.82   28.67
   0   4   8  390.77   21.43
   0   4   8  438.14   16.06
   0  -4  -8  414.01   20.19
   0   4   8  428.60   15.93
   0   4   8  449.41   21.26
   0  -4  -8  419.99   20.26
   0  -4  -8  442.95   17.31
   0  -4  -8  424.52   17.63
   0   4   9   49.75    4.81
   0   4   9   57.53    5.11
   0  -4 -10    9.35    2.62
   0   4  10    8.61    2.00
   0   4  10    5.83    1.75
   0  -4 -10   10.64    2.33
   0   4  11    7.62    1.68
   0   4  11    5.96    1.56
   0   4  11    5.50    1.54
   0  -4 -12    4.04    1.46
   0  -4 -12    2.97    0.96
   0   4  12    3.73    1.36
   0   4  12    2.50    1.01
   0   4  12    2.18    0.87
   0   4  13   70.32    3.62
   0  -4 -13   79.40    4.10
   0   5 -14    1.68    0.55
   0  -5  13    0.79    0.90
   0  -5  13    2.31    1.02
   0  -5  13    0.88    0.68
   0   5 -13    1.14    0.88
   0  -5  13    1.03    0.66
   0  -5  12  103.64    6.36
   0  -5  12  113.17    6.67
   0  -5  12  103.44    6.06
   0  -5  12   98.73    5.93
   0   5 -12  108.77    6.64
   0   5 -12  117.93    7.18
   0   5 -11   16.95    2.52
   0   5 -11   18.53    3.14
   0  -5  11   21.33    3.25
   0  -5  11   17.77    2.93
   0  -5  11   15.07    2.52
   0   5 -11   15.14    2.80
   0   5 -11   16.43    2.84
   0  -5  11   16.60    2.64
   0   5 -10  353.09   14.13
   0  -5  10  365.96   14.36
   0   5 -10  365.07   15.61
   0   5 -10  361.82   15.83
   0  -5  10  372.81   15.20
   0  -5  10  373.46   15.45
   0  -5  10  369.55   14.43
   0   5 -10  347.92   15.23
   0   5  -9   20.87    3.23
   0   5  -9   24.69    3.81
   0   5  -9   30.04    4.19
   0  -5   9   26.19    3.51
   0   5  -9   16.32    4.92
   0  -5   9   25.63    3.68
   0   5  -9   24.91    3.75
   0  -5   9   24.67    3.41
   0   5  -8    7.85    2.31
   0  -5   8   12.19    2.42
   0   5  -8    7.39    3.18
   0   5  -8    8.01    2.13
   0  -5   8    9.33    2.21
   0  -5   8   12.48    3.21
   0  -5   8    8.14    2.09
   0  -5   7   43.81    4.29
   0  -5   7   43.32    5.69
   0  -5   7   39.70    4.08
   0   5  -7   43.32    7.06
   0  -5   6    3.84    1.77
   0   5  -6    0.67    1.34
   0  -5   5  731.71   26.17
   0   5  -5  744.90   23.58
   0   5  -5  759.30   29.57
   0   5  -4   18.66    2.94
   0   5  -4   18.00    2.08
   0  -5   3   26.52    3.89
   0   5  -3   29.48    4.62
   0   5  -2   20.91    3.77
   0  -5   1  542.79   20.22
   0   5  -1  502.88   19.86
   0  -5   1  485.01   19.45
   0  -5   0  187.98   10.88
   0   5   0  159.11   10.23
   0  -5   0  185.71   10.87
   0  -5  -1  258.18   13.36
   0  -5  -1  264.54   13.42
   0   5   2  290.43   13.43
   0   5   3  816.84   24.56
   0   5   3  792.51   21.00
   0   5   4  469.76   13.89
   0  -5  -4  464.96   14.16
   0  -5  -4  492.20   20.93
   0  -5  -4  507.50   21.23
   0   5   4  497.91   15.91
   0   5   4  518.42   20.67
   0   5   4  470.57   16.87
   0   5   4  491.49   15.86
   0  -5  -5  117.51    9.75
   0   5   5  110.58    6.66
   0  -5  -5  143.47   10.70
   0   5   5  113.67    6.75
   0   5   5  120.40    9.67
   0  -5  -6  422.91   20.53
   0   5   6  424.10   15.46
   0   5   6  443.49   21.15
   0   5   6  449.29   15.74
   0  -5  -6  440.75   20.88
   0  -5  -6  429.14   16.41
   0   5   7   41.44    4.28
   0  -5  -7   37.38    5.85
   0   5   7   46.95    6.53
   0   5   7   37.67    4.17
   0  -5  -7   38.15    4.32
   0  -5  -7   45.22    5.19
   0  -5  -7   40.07    4.43
   0  -5  -7   43.45    4.86
   0  -5  -7   42.87    6.26
   0  -5  -8    5.39    2.10
   0  -5  -8    3.61    1.93
   0  -5  -8    2.95    1.77
   0  -5  -8    5.33    1.75
   0   5   8    4.95    1.73
   0   5   8    5.24    1.66
   0  -5  -8    3.45    1.59
   0  -5  -9   75.55    6.70
   0   5   9   79.65    5.87
   0   5   9   85.15    5.99
   0  -5 -10    1.63    1.42
   0   5  10    0.69    0.85
   0   5  10    0.23    0.76
   0   5  10    0.24    1.17
   0  -5 -11  136.59    6.81
   0  -5 -12    3.11    0.76
   0   6 -13   35.14    2.63
   0  -6  13   30.56    2.05
   0  -6  13   35.22    2.60
   0  -6  12  105.95    5.68
   0  -6  12  113.90    6.26
   0  -6  12  112.40    5.66
   0  -6  12  110.49    5.60
   0   6 -12  110.39    6.19
   0   6 -12  113.25    6.35
   0   6 -11   51.13    4.78
   0   6 -11   46.98    4.58
   0  -6  11   50.74    4.37
   0  -6  11   45.60    4.01
   0   6 -11   49.60    4.10
   0  -6  11   48.91    4.12
   0   6 -10   23.37    3.56
   0   6 -10   17.94    3.26
   0  -6  10   19.06    3.06
   0  -6  10   25.02    3.20
   0   6 -10   15.49    2.70
   0  -6  10   18.67    2.87
   0   6  -9   35.52    4.48
   0  -6   9   34.01    3.90
   0  -6   9   36.76    4.43
   0  -6   9   41.21    4.41
   0   6  -9   35.36    4.19
   0  -6   9   34.04    3.95
   0   6  -8   32.14    4.24
   0  -6   8   30.27    3.70
   0   6  -8   31.07    6.44
   0  -6   8   28.44    3.64
   0  -6   8   28.39    3.98
   0  -6   8   25.20    3.40
   0   6  -8   30.39    3.92
   0   6  -7  283.92   12.80
   0   6  -7  277.87   13.41
   0   6  -7  281.88   13.44
   0  -6   7  288.31   12.27
   0   6  -7  259.35   12.77
   0  -6   7  281.56   12.10
   0  -6   7  267.00   12.75
   0  -6   7  252.80   15.49
   0   6  -7  270.38   18.46
   0   6  -6    1.49    1.51
   0   6  -6    4.20    1.68
   0   6  -6    3.69    1.41
   0  -6   6    5.33    1.75
   0  -6   6    2.82    1.74
   0   6  -6    3.38    1.47
   0   6  -5   36.17    6.03
   0   6  -5   31.19    3.10
   0  -6   5   31.76    3.25
   0  -6   5   29.27    4.81
   0   6  -5   36.66    4.61
   0   6  -4  263.37   16.16
   0   6  -4  260.74   10.16
   0   6  -4  251.35   13.08
   0  -6   4  264.77   14.76
   0   6  -3   12.60    3.41
   0   6  -3   18.00    2.31
   0  -6   3   10.98    2.92
   0   6  -3   11.50    2.69
   0   6  -2 1299.84   40.93
   0   6  -2 1239.98   36.69
   0   6  -2 1283.71   32.04
   0  -6   1 1097.68   35.92
   0  -6   1 1130.85   36.09
   0   6  -1 1038.71   35.09
   0  -6   0    4.70    2.11
   0  -6   0    1.56    1.48
   0   6   0    1.98    1.53
   0   6   1   39.41    4.60
   0   6   1   40.71    3.46
   0  -6  -1   44.01    5.92
   0   6   2  171.38    7.55
   0   6   2  173.73   10.06
   0  -6  -2  169.27   11.87
   0  -6  -2  161.17   11.77
   0  -6  -3  163.84    7.62
   0   6   3  150.82    7.07
   0   6   3  156.82    9.49
   0  -6  -4  762.79   29.36
   0  -6  -4  775.74   29.74
   0   6   4  729.98   24.28
   0   6   4  742.64   20.37
   0  -6  -4  714.45   20.68
   0  -6  -5    6.94    2.65
   0  -6  -5    8.45    2.22
   0   6   5    6.03    2.44
   0  -6  -5    6.31    2.66
   0  -6  -5    9.72    2.28
   0  -6  -6   66.86    5.82
   0  -6  -6   71.75    6.00
   0  -6  -6   76.68    6.36
   0   6   6   76.68    8.47
   0  -6  -6   58.55    7.55
   0  -6  -6   61.18    7.71
   0  -6  -7  169.28    9.49
   0  -6  -7  166.91   10.06
   0  -6  -7  165.95    9.77
   0  -6  -7  157.33    9.23
   0  -6  -8   80.50    6.75
   0  -6  -8   76.92    6.44
   0  -6  -8   89.78    6.95
   0  -6  -8   73.36    5.83
   0  -6  -8   83.91    6.18
   0  -6  -9   19.80    2.66
   0  -6  -9   23.25    3.52
   0  -6  -9   23.77    3.43
   0  -6  -9   17.75    2.62
   0  -6 -10    2.03    1.32
   0  -6 -10    0.98    1.14
   0  -6 -11   28.19    2.51
   0  -6 -11   25.48    2.62
   0  -6 -12    6.06    0.83
   0   7 -12  236.37    8.44
   0   7 -12  218.94    7.89
   0  -7  11  133.16    6.12
   0   7 -11  161.10    7.84
   0   7 -11  150.27    7.43
   0   7 -11  159.32    7.10
   0   7 -10    0.98    0.91
   0   7 -10   -0.83    0.97
   0  -7  10    1.29    0.94
   0  -7  10    0.41    0.96
   0  -7  10    0.56    1.17
   0  -7  10    1.29    0.94
   0   7  -9  434.11   15.96
   0   7  -9  385.33   16.12
   0   7  -9  381.50   15.63
   0  -7   9  369.75   14.03
   0  -7   9  465.60   16.81
   0  -7   9  425.19   14.93
   0  -7   9  412.03   14.75
   0   7  -8  361.58   15.88
   0   7  -8  359.13   15.38
   0  -7   8  381.30   14.43
   0  -7   8  388.99   15.75
   0  -7   8  386.31   14.49
   0   7  -7   41.22    3.81
   0   7  -7   33.23    4.44
   0   7  -7   33.15    4.32
   0  -7   7   36.69    4.02
   0  -7   7   32.78    4.32
   0  -7   7   38.64    4.11
   0  -7   6    2.49    1.78
   0   7  -6    3.37    1.63
   0  -7   6    1.19    0.92
   0   7  -6    3.16    2.06
   0   7  -6    2.64    1.49
   0   7  -6    1.24    1.00
   0   7  -6    4.17    1.26
   0   7  -6    1.39    1.15
   0  -7   5  482.70   22.46
   0   7  -5  419.28   16.79
   0   7  -5  428.21   17.45
   0   7  -5  444.58   15.70
   0   7  -5  460.64   17.15
   0  -7   5  429.82   16.74
   0   7  -5  462.23   15.63
   0  -7   5  492.71   16.08
   0   7  -5  451.33   19.71
   0   7  -5  463.15   24.07
   0  -7   4 1348.54   42.71
   0   7  -4 1247.87   35.75
   0   7  -4 1200.05   34.59
   0   7  -4 1258.54   33.52
   0   7  -4 1241.59   34.51
   0  -7   4 1273.31   34.71
   0   7  -4 1307.71   39.37
   0   7  -4 1371.76   45.20
   0   7  -4 1268.13   33.33
   0  -7   4 1297.02   33.57
   0   7  -3  113.67    6.75
   0   7  -3   97.21    6.25
   0  -7   3  111.97    9.99
   0   7  -3  103.93   10.16
   0   7  -3  117.70    9.17
   0   7  -3   94.55    6.96
   0   7  -2   73.89    8.29
   0   7  -2   62.43    4.86
   0   7  -2   62.42    6.65
   0  -7   2   52.77    6.89
   0   7  -1    5.97    2.14
   0   7  -1    8.35    1.76
   0  -7   0  400.57   20.71
   0  -7   0  398.13   20.54
   0  -7  -1  616.66   20.69
   0   7   1  621.49   19.30
   0   7   1  645.38   24.40
   0  -7  -1  693.06   28.25
   0  -7  -1  671.74   27.90
   0  -7  -2   13.06    2.47
   0  -7  -2   10.81    2.40
   0   7   2   11.53    2.84
   0   7   2   11.40    2.02
   0  -7  -2   14.61    2.34
   0  -7  -2   11.65    2.34
   0  -7  -2   17.84    2.70
   0  -7  -2   16.59    4.17
   0  -7  -2   13.20    3.69
   0  -7  -3   72.57    6.08
   0   7   3   55.49    6.06
   0  -7  -3   61.68    5.52
   0  -7  -3   69.58    5.86
   0  -7  -3   59.74    4.78
   0   7   3   70.94    4.92
   0   7   4   18.52    2.44
   0  -7  -4   19.43    2.60
   0  -7  -4   17.88    4.25
   0  -7  -4   17.95    3.06
   0   7   4   14.73    3.00
   0  -7  -4   11.35    2.50
   0  -7  -4   17.27    4.27
   0   7   4   15.69    2.28
   0  -7  -4   16.20    2.87
   0  -7  -5   73.28    6.21
   0  -7  -5   73.27    6.21
   0  -7  -6  477.02   18.02
   0  -7  -6  473.81   17.41
   0  -7  -6  426.22   16.92
   0  -7  -6  429.57   16.85
   0  -7  -7  384.43   15.81
   0  -7  -7  390.87   15.57
   0  -7  -7  379.32   14.86
   0  -7  -7  392.41   15.04
   0  -7  -8   63.38    4.92
   0  -7  -8   55.62    4.99
   0  -7  -8   65.56    4.97
   0  -7  -9   13.44    1.82
   0  -7  -9   17.26    2.05
   0  -7  -9   20.42    2.82
   0  -7  -9   15.27    2.42
   0  -7 -10    2.43    0.99
   0  -7 -10    3.63    1.11
   0  -7 -10    4.32    1.30
   0  -7 -11    1.78    0.50
   0  -8  11  189.49    7.66
   0   8 -11  217.10    7.44
   0  -8  10    1.90    1.05
   0   8 -10    0.19    0.78
   0   8 -10    0.22    0.85
   0  -8   9  216.13   10.06
   0   8  -9  223.08   10.45
   0  -8   8   11.03    2.03
   0  -8   8    9.20    2.30
   0   8  -8   10.68    2.54
   0  -8   7   17.00    2.63
   0   8  -7   17.52    3.15
   0  -8   7   15.95    2.56
   0  -8   7   18.05    3.08
   0   8  -7   11.80    2.13
   0   8  -7   13.80    2.80
   0  -8   7   14.78    2.44
   0   8  -6  738.53   22.68
   0   8  -6  809.02   25.74
   0  -8   6  765.72   24.39
   0  -8   6  754.89   23.42
   0   8  -6  774.31   22.65
   0   8  -6  792.46   24.80
   0   8  -6  789.45   22.96
   0  -8   6  765.85   22.71
   0   8  -6  786.37   22.47
   0   8  -5   45.18    5.04
   0   8  -5   38.40    4.04
   0   8  -5   49.07    4.85
   0  -8   5   42.44    4.60
   0  -8   5   43.27    4.43
   0   8  -5   41.76    4.16
   0   8  -5   46.07    4.24
   0  -8   5   38.52    4.03
   0  -8   4  188.64   13.89
   0   8  -4  192.07    9.41
   0  -8   4  186.54    9.60
   0   8  -4  183.03   14.42
   0  -8   4  184.39    9.70
   0  -8   4  180.64    9.76
   0   8  -4  186.30    9.47
   0   8  -4  181.82    9.75
   0   8  -4  192.45   12.75
   0   8  -4  192.80   10.55
   0  -8   3   19.43    2.97
   0   8  -3   16.67    2.68
   0   8  -3   14.49    3.97
   0  -8   3   14.10    2.64
   0   8  -3   11.48    3.20
   0   8  -3   16.64    2.79
   0   8  -3   21.28    3.12
   0   8  -3   17.42    3.02
   0  -8   3   13.62    3.73
   0  -8   2  236.96   15.72
   0   8  -2  228.94   11.40
   0  -8   2  238.60   11.13
   0   8  -2  217.82   10.53
   0   8  -2  228.83   14.25
   0   8  -2  229.97   10.68
   0  -8   2  242.55   11.09
   0   8  -2  232.06   15.92
   0  -8   1  305.06   12.92
   0  -8   1  295.68   12.77
   0   8  -1  298.64   13.17
   0   8  -1  285.30   12.29
   0  -8   1  299.03   12.95
   0   8  -1  286.70   12.28
   0  -8   1  306.38   18.05
   0   8  -1  312.64   16.80
   0  -8   0    6.09    1.88
   0  -8   0    4.83    1.73
   0  -8   0    4.82    1.72
   0   8   0    9.36    2.14
   0   8   0    9.04    2.91
   0   8   0    7.88    1.94
   0  -8   0    8.99    2.21
   0   8   1  178.00    8.98
   0  -8  -1  189.33    9.52
   0  -8  -1  184.36    9.58
   0  -8  -1  178.67   10.02
   0   8   1  166.44   11.67
   0  -8  -2   13.77    2.67
   0  -8  -2    8.32    1.94
   0   8   2   14.88    2.41
   0   8   2    9.12    1.92
   0   8   2   10.59    2.82
   0  -8  -2   13.28    4.04
   0   8   2   12.67    3.13
   0  -8  -2   11.88    2.52
   0  -8  -2   11.72    3.72
   0  -8  -2    9.00    2.31
   0   8   3   89.20    5.79
   0   8   3   75.67    5.39
   0  -8  -3   85.99    5.92
   0  -8  -3   79.46    6.26
   0  -8  -3   89.52    6.75
   0  -8  -3   91.60    6.82
   0   8   4   52.37    4.14
   0  -8  -4   54.18    5.16
   0  -8  -4   43.20    3.92
   0   8   4   53.82    4.18
   0   8   4   44.07    4.11
   0  -8  -4   48.16    4.94
   0  -8  -4   45.92    4.87
   0  -8  -5    0.93    1.20
   0  -8  -5    0.31    1.25
   0  -8  -6  142.34    8.16
   0  -8  -6  157.92    8.52
   0  -8  -6  146.22    8.59
   0  -8  -7    7.50    1.86
   0  -8  -7   11.36    2.17
   0  -8  -7    6.35    1.90
   0  -8  -7    7.39    2.02
   0  -8  -7    8.12    1.88
   0  -8  -8    4.44    1.16
   0  -8  -8    4.14    1.16
   0  -8  -8    6.26    1.53
   0  -8  -8    4.43    1.46
   0  -8  -9   25.34    2.30
   0  -8  -9   31.41    2.65
   0  -9  10    6.62    1.18
   0   9 -10    6.91    1.17
   0  -9  10    7.50    1.26
   0   9 -10    8.66    1.41
   0   9  -9   28.52    2.91
   0  -9   9   35.06    3.07
   0   9  -8   11.90    2.07
   0  -9   8   11.74    2.02
   0   9  -8   14.23    2.34
   0   9  -7   21.71    3.07
   0   9  -7   29.80    3.41
   0  -9   7   20.66    2.84
   0  -9   7   21.67    2.73
   0   9  -6  426.77   16.16
   0   9  -6  449.54   14.56
   0  -9   6  414.51   14.33
   0   9  -6  411.80   13.98
   0   9  -6  452.82   15.94
   0   9  -6  434.56   14.63
   0  -9   6  434.41   15.43
   0  -9   6  446.58   15.48
   0  -9   5   21.98    3.05
   0  -9   5   16.75    2.47
   0  -9   5   19.19    2.92
   0   9  -5   17.31    2.60
   0  -9   5   18.67    2.74
   0   9  -5   22.36    2.84
   0   9  -5   18.83    3.02
   0   9  -5   19.15    2.80
   0  -9   5   17.13    2.53
   0   9  -5   22.34    3.17
   0   9  -5   21.95    2.90
   0  -9   4   21.35    2.91
   0  -9   4   18.56    2.72
   0   9  -4   18.03    2.75
   0   9  -4   18.18    2.72
   0  -9   4   11.94    2.38
   0   9  -4   18.73    3.09
   0   9  -4   19.63    2.97
   0  -9   4   16.49    2.66
   0   9  -4   15.71    2.66
   0   9  -4   17.76    2.85
   0   9  -3  175.15    9.56
   0   9  -3  170.50    9.15
   0  -9   3  177.81    9.40
   0   9  -3  173.51    9.08
   0   9  -3  175.65    9.11
   0  -9   3  174.83    9.04
   0  -9   3  187.58    9.76
   0  -9   3  181.67    9.16
   0   9  -2    6.54    1.82
   0   9  -2    6.12    1.79
   0   9  -2    5.76    1.59
   0  -9   2    6.50    1.92
   0   9  -2    6.29    1.77
   0  -9   2    6.12    1.92
   0  -9   2    5.96    1.84
   0  -9   2    3.80    1.64
   0   9  -2    4.20    1.50
   0   9  -1  879.66   26.44
   0   9  -1  883.64   26.25
   0  -9   1  885.50   26.60
   0  -9   1  880.41   26.61
   0  -9   1  963.80   27.32
   0  -9   0  164.53    9.00
   0   9   0  178.58    9.05
   0   9   0  170.24    9.04
   0  -9   0  172.83    9.44
   0  -9   0  180.08    9.51
   0  -9   0  167.65    9.29
   0  -9  -1   41.81    4.23
   0   9   1   40.63    4.01
   0  -9  -1   35.37    4.31
   0   9   1   49.29    4.48
   0  -9  -2  174.81    9.49
   0   9   2  184.67    8.77
   0  -9  -2  163.55    8.59
   0   9   2  160.38    8.25
   0  -9  -2  170.86    9.02
   0   9   2  172.24    8.61
   0  -9  -2  187.42    9.79
   0  -9  -3   43.39    4.46
   0   9   3   33.81    3.36
   0  -9  -3   35.26    3.95
   0   9   3   34.14    3.58
   0  -9  -3   38.31    4.21
   0   9   3   34.50    3.39
   0  -9  -3   34.72    3.55
   0   9   3   32.98    3.35
   0  -9  -4    5.81    1.83
   0  -9  -4    8.02    1.96
   0   9   4    5.99    1.45
   0  -9  -4    5.28    1.77
   0  -9  -5   35.65    3.68
   0  -9  -5   26.35    3.25
   0  -9  -5   39.19    3.86
   0  -9  -5   34.02    3.74
   0  -9  -6    7.04    1.58
   0  -9  -6    6.45    1.55
   0  -9  -6    7.20    1.59
   0  -9  -6    6.92    1.62
   0  -9  -7    3.86    0.99
   0  -9  -7    5.16    1.11
   0  -9  -7    4.41    1.11
   0  -9  -7    6.85    1.53
   0  -9  -8    2.70    0.79
   0  10  -9   46.99    2.42
   0 -10   9   47.19    2.34
   0  10  -9   41.90    2.26
   0  10  -9   48.15    2.47
   0 -10   8   24.37    2.18
   0  10  -8   24.38    2.19
   0 -10   8   21.77    1.78
   0  10  -8   22.44    2.15
   0 -10   7    3.82    1.13
   0 -10   7    3.44    0.94
   0  10  -7    3.10    1.02
   0  10  -7    1.68    0.85
   0  10  -6   76.07    4.86
   0  10  -6   68.65    4.54
   0 -10   6   60.41    3.87
   0 -10   6   69.75    4.57
   0  10  -5   21.28    2.53
   0  10  -5   23.78    2.61
   0  10  -5   22.85    2.79
   0  10  -5   27.08    2.73
   0 -10   5   22.35    2.61
   0  10  -5   26.28    2.86
   0 -10   5   24.24    2.90
   0 -10   5   20.60    2.28
   0 -10   4   31.13    3.36
   0  10  -4   31.42    3.30
   0  10  -4   33.48    3.33
   0  10  -4   30.61    3.32
   0  10  -4   33.11    3.67
   0  10  -4   31.61    3.25
   0 -10   4   29.75    3.26
   0 -10   4   32.22    3.14
   0  10  -4   37.40    3.44
   0 -10   4   31.17    3.09
   0  10  -3   85.55    5.79
   0  10  -3   81.50    5.53
   0  10  -3   89.29    5.68
   0  10  -3   81.88    5.84
   0 -10   3   83.39    5.69
   0  10  -3   85.86    5.61
   0 -10   3   90.03    5.63
   0 -10   3   90.88    6.02
   0  10  -3   77.87    5.01
   0 -10   3   77.09    5.25
   0  10  -2    0.72    0.92
   0 -10   2    0.75    0.83
   0 -10   2    1.89    1.26
   0  10  -2    0.73    0.85
   0 -10   2    0.77    1.04
   0 -10   2    1.18    1.03
   0 -10   1  202.13    9.41
   0  10  -1  192.83    9.16
   0  10  -1  211.17    9.65
   0 -10   1  203.99    9.45
   0 -10   0   46.10    4.28
   0  10   0   47.75    4.16
   0 -10   0   46.17    4.20
   0  10   0   45.16    3.99
   0 -10   0   46.29    4.25
   0  10   0   46.03    4.16
   0 -10  -1   87.01    5.51
   0 -10  -1   82.07    5.48
   0  10   1   84.75    5.41
   0 -10  -1   88.28    5.77
   0  10   1   90.11    5.62
   0  10   1   80.28    5.31
   0  10   2  166.41    7.56
   0 -10  -2  181.40    8.22
   0 -10  -2  176.05    8.54
   0  10   2  180.84    7.91
   0 -10  -2  178.42    8.66
   0 -10  -2  157.87    7.70
   0  10   2  167.04    7.52
   0 -10  -2  163.24    7.59
   0  10   2  177.28    7.77
   0 -10  -3    2.16    1.14
   0 -10  -3    1.52    1.08
   0 -10  -3   -0.31    0.84
   0  10   3    0.85    0.68
   0  10   3    1.08    0.78
   0 -10  -3    2.18    1.22
   0 -10  -4   33.43    3.18
   0 -10  -4   28.92    2.87
   0 -10  -4   38.47    3.39
   0 -10  -4   30.62    3.02
   0 -10  -5   61.79    3.86
   0 -10  -5   71.76    4.13
   0 -10  -5   76.63    4.40
   0 -10  -5   62.16    3.88
   0 -10  -6   72.03    3.25
   0 -10  -6   72.82    3.26
   0 -11   6   62.40    3.11
   0  11  -6   60.27    3.08
   0  11  -5   16.38    1.33
   0  11  -5   22.44    2.10
   0 -11   4    3.93    1.05
   0  11  -4    5.37    1.12
   0  11  -4    3.14    1.00
   0  11  -3  183.61    7.42
   0 -11   3  190.33    7.60
   0  11  -3  199.67    7.54
   0 -11   3  171.53    7.41
   0  11  -3  204.74    7.83
   0 -11   3  201.81    7.81
   0  11  -3  207.79    7.78
   0  11  -2    7.89    1.53
   0  11  -2    6.56    1.30
   0 -11   2    9.85    1.62
   0 -11   2    6.64    1.34
   0 -11   2    6.04    1.33
   0  11  -2    8.04    1.45
   0 -11   2    6.91    1.38
   0 -11   1  109.83    5.42
   0  11  -1  109.11    5.59
   0 -11   1   97.77    5.25
   0 -11   1  109.75    5.66
   0  11  -1  108.20    5.48
   0  11  -1  109.92    5.49
   0 -11   1  110.50    5.44
   0  11   0    5.15    1.19
   0 -11   0    6.84    1.44
   0  11   0    6.62    1.39
   0  11   0    6.10    1.22
   0 -11   0    4.94    1.16
   0  11   0    6.48    1.32
   0 -11   0    4.91    1.20
   0  11   0    6.54    1.25
   0 -11   0    5.45    1.17
   0 -11   0    4.28    1.19
   0  11   1   11.47    1.50
   0 -11  -1   10.91    1.56
   0 -11  -1   10.98    1.36
   0  11   1   13.30    1.62
   0 -11  -2   54.64    3.02
   0 -11  -2   69.36    3.84
   0 -11  -2   52.47    2.95
   0 -11  -2   50.58    2.81
   0  11   2   50.49    2.61
   0 -11  -2   69.55    3.85
   0  11   2   53.18    2.70
   0 -11  -3   18.25    1.77
   0 -11  -3   19.40    1.82
   0 -11  -3   18.27    1.78
   1 -12   1    5.35    0.75
   1 -12   1    5.92    0.79
   1 -11  -4   22.30    1.89
   1 -11  -4   18.28    1.68
   1 -11  -4   21.54    1.83
   1 -11  -3    2.06    0.76
   1 -11  -2   27.58    2.40
   1 -11  -2   27.33    2.20
   1 -11  -2   33.66    2.95
  -1  11   2   26.73    1.93
   1 -11  -2   34.76    2.95
   1 -11  -2   30.92    2.47
  -1  11   2   28.34    2.19
   1 -11  -2   29.61    2.45
   1 -11  -1    1.77    0.97
  -1  11   1    1.96    0.81
  -1  11   1    1.05    0.84
   1 -11  -1    2.24    1.17
  -1  11   1    1.42    0.68
   1 -11  -1    2.44    0.85
   1 -11  -1    1.84    0.89
   1 -11  -1    3.45    1.14
  -1  11   1    1.19    0.72
   1 -11  -1    1.08    0.68
  -1  11   1    1.29    0.67
  -1  11   0  115.99    6.00
   1 -11   0   99.63    5.48
  -1  11   0  105.14    5.40
   1 -11   0   95.13    5.44
   1 -11   0  107.02    5.65
   1 -11   0  100.69    5.53
  -1  11   0  111.46    5.50
   1 -11   0  108.15    5.83
  -1  11   0  106.70    5.42
   1 -11   1  112.39    5.75
   1 -11   1  111.77    5.74
  -1  11  -1  110.51    6.07
   1 -11   1  107.06    6.03
  -1  11  -1  122.24    5.97
   1 -11   2   56.85    4.17
  -1  11  -2   48.38    3.63
   1 -11   2   56.45    4.18
  -1  11  -2   57.57    4.20
   1 -11   2   56.72    4.06
  -1  11  -2   54.85    3.85
  -1  11  -3    0.48    0.56
   1 -11   3    1.63    0.89
  -1  11  -3    0.95    0.66
   1 -11   3    0.73    0.67
   1 -11   3   -0.17    0.74
  -1  11  -3    1.99    0.89
   1 -11   3    1.10    0.80
  -1  11  -3    1.97    0.88
  -1  11  -4    0.99    0.59
   1 -11   4    0.16    0.52
  -1  11  -4    0.67    0.80
   1 -11   4    0.31    0.60
   1 -11   4    1.26    0.86
  -1  11  -4    1.02    0.79
  -1  11  -4    0.14    0.48
   1 -11   4    1.26    0.69
  -1  11  -5  205.65    7.63
   1 -11   5  220.70    7.47
  -1  11  -6  305.31    8.68
  -1  11  -6  213.74    6.51
  -1  11  -7   21.88    1.67
   1 -10  -7   83.75    3.36
   1 -10  -6   25.89    2.34
   1 -10  -6   21.05    2.04
   1 -10  -6   23.43    2.16
   1 -10  -5   45.78    3.60
   1 -10  -5   44.55    3.56
   1 -10  -5   39.40    3.35
   1 -10  -4    0.84    1.04
   1 -10  -4    1.30    1.01
   1 -10  -4    0.22    0.88
   1 -10  -4    0.87    0.98
   1 -10  -3   40.07    3.44
  -1  10   3   39.67    3.08
   1 -10  -3   38.65    3.57
  -1  10   3   41.93    3.99
  -1  10   3   36.58    3.00
   1 -10  -3   39.69    3.42
  -1  10   2   97.57    5.63
   1 -10  -2  103.75    6.11
  -1  10   2  102.05    5.70
   1 -10  -2   98.17    5.93
   1 -10  -2   89.14    5.73
  -1  10   2  107.94    6.81
   1 -10  -2  100.07    6.22
  -1  10   2  103.06    5.70
   1 -10  -1    8.87    2.00
  -1  10   1    8.24    1.77
   1 -10  -1    5.15    1.79
  -1  10   1    6.69    1.56
  -1  10   1    8.40    2.03
   1 -10  -1    9.11    1.90
   1 -10  -1    6.83    1.75
  -1  10   1    8.61    1.72
   1 -10  -1    6.77    1.79
   1 -10   0   13.91    2.50
  -1  10   0   13.11    2.21
  -1  10   0   12.85    2.53
   1 -10   0   13.29    2.50
   1 -10   0   14.55    2.60
   1 -10   0   10.02    2.11
  -1  10   0   10.50    2.00
   1 -10   0   10.53    2.19
   1 -10   1   42.99    4.47
   1 -10   1   41.32    4.15
   1 -10   1   48.40    4.50
  -1  10  -1   48.17    4.64
  -1  10  -1   43.12    3.95
   1 -10   1   45.17    4.29
  -1  10  -2   60.30    4.76
   1 -10   2   71.77    5.29
  -1  10  -2   54.81    4.98
   1 -10   2   58.54    5.01
  -1  10  -2   59.64    4.70
   1 -10   2   59.97    5.17
  -1  10  -2   69.17    5.07
   1 -10   2   66.46    5.05
   1 -10   3  292.91   12.41
  -1  10  -3  296.38   11.56
   1 -10   3  287.23   11.27
   1 -10   3  272.02   10.81
  -1  10  -3  290.06   11.17
  -1  10  -3  296.22   12.42
   1 -10   3  305.94   12.21
   1 -10   3  276.37   12.05
  -1  10  -3  286.81   11.33
  -1  10  -3  300.42   11.73
  -1  10  -3  293.84   10.72
   1 -10   3  288.42   11.32
  -1  10  -4  290.64   11.26
   1 -10   4  280.87   11.66
   1 -10   4  278.04   10.94
   1 -10   4  290.01   11.88
  -1  10  -4  286.59   11.04
   1 -10   4  305.81   11.90
  -1  10  -4  284.48   11.09
  -1  10  -4  284.76   10.89
   1 -10   4  274.33   11.53
  -1  10  -4  272.84   10.94
  -1  10  -4  263.54   10.46
   1 -10   5   48.76    4.15
  -1  10  -5   51.54    4.05
   1 -10   5   64.06    4.80
  -1  10  -5   55.55    4.33
  -1  10  -5   57.76    4.14
   1 -10   5   51.41    4.23
  -1  10  -5   65.41    4.52
  -1  10  -5   58.74    4.34
   1 -10   5   60.23    4.51
  -1  10  -5   51.34    3.85
   1 -10   5   53.78    4.48
   1 -10   5   51.49    4.19
  -1  10  -6   84.65    4.92
  -1  10  -6   86.75    5.21
   1 -10   6   73.21    4.54
   1 -10   6   79.16    5.10
   1 -10   6   87.55    5.32
   1 -10   6   89.12    5.37
  -1  10  -6   80.66    5.05
  -1  10  -7    3.07    1.07
   1 -10   7    3.44    1.12
   1 -10   7    4.57    1.23
  -1  10  -7    4.12    1.18
  -1  10  -8  398.90   11.89
   1 -10   8  420.02   11.99
   1 -10   8  400.13   12.09
  -1  10  -8  393.96   12.00
  -1  10  -9   72.61    3.28
  -1  10  -9   83.73    3.69
   1 -10   9   76.29    3.51
   1  -9  -8   64.76    3.22
   1  -9  -8   59.66    3.13
   1  -9  -8   60.67    3.36
   1  -9  -7   81.72    4.80
   1  -9  -7   71.44    4.52
   1  -9  -7   71.00    4.32
   1  -9  -6    9.21    1.98
   1  -9  -6    5.30    1.40
   1  -9  -6    9.09    1.94
   1  -9  -6    9.79    2.04
   1  -9  -5   71.89    5.63
   1  -9  -5   76.08    5.60
   1  -9  -5   78.51    5.86
   1  -9  -5   71.95    5.68
  -1   9   4  417.82   15.61
   1  -9  -4  435.84   15.97
   1  -9  -4  403.14   15.02
   1  -9  -4  367.65   13.47
   1  -9  -4  404.76   15.55
   1  -9  -4  377.82   13.76
   1  -9  -3   36.65    4.25
  -1   9   3   27.64    3.04
   1  -9  -3   29.59    3.88
   1  -9  -3   27.70    3.64
   1  -9  -3   28.16    3.33
  -1   9   3   32.62    3.26
  -1   9   3   32.17    4.08
   1  -9  -3   29.03    3.52
   1  -9  -2   58.50    5.09
   1  -9  -2   55.33    5.01
  -1   9   2   57.27    4.58
   1  -9  -2   58.65    5.24
  -1   9   2   56.96    5.40
   1  -9  -1    0.65    1.13
  -1   9   1    0.74    0.81
   1  -9  -1    1.52    1.18
   1  -9  -1    0.32    1.30
   1  -9  -1    0.32    1.06
   1  -9   0  393.03   15.47
  -1   9   0  386.76   14.27
   1  -9   0  401.55   15.62
  -1   9   0  384.81   14.50
   1  -9   0  391.75   15.51
   1  -9   0  395.12   15.64
  -1   9   0  367.16   15.40
   1  -9   1  237.14   11.43
   1  -9   1  223.26   10.81
   1  -9   1  191.72   10.34
  -1   9  -1  204.74   10.89
  -1   9  -1  203.53    9.78
   1  -9   1  225.11   10.86
  -1   9  -1  207.86   10.01
   1  -9   2    1.68    1.13
   1  -9   2    0.98    1.27
   1  -9   2    0.29    1.01
  -1   9  -2    0.85    1.04
   1  -9   2    0.64    1.24
  -1   9  -2    2.33    1.28
  -1   9  -2    4.95    1.72
   1  -9   2    1.72    1.25
   1  -9   2    3.50    1.61
   1  -9   3  147.16    8.35
   1  -9   3  131.52    7.72
  -1   9  -3  130.53    7.97
   1  -9   3  149.12    8.62
  -1   9  -3  136.76    7.70
   1  -9   3  126.27    8.15
   1  -9   3  136.14    7.81
  -1   9  -3  129.75    7.51
   1  -9   4    4.67    1.78
   1  -9   4    5.71    1.64
   1  -9   4    7.89    2.03
   1  -9   4    6.22    1.81
  -1   9  -4    8.52    2.04
  -1   9  -4    7.87    1.77
   1  -9   4    8.21    2.10
   1  -9   4    5.19    1.50
  -1   9  -4    6.11    1.64
  -1   9  -4   10.50    2.16
   1  -9   5  108.60    7.04
   1  -9   5  122.28    7.62
  -1   9  -5  110.04    7.36
  -1   9  -5  106.58    6.47
   1  -9   5  110.81    7.19
   1  -9   5  109.93    7.26
  -1   9  -5  110.91    7.01
  -1   9  -5  117.46    6.92
  -1   9  -5  111.38    6.44
   1  -9   5  113.24    7.15
  -1   9  -6  227.99   10.79
  -1   9  -6  217.64    9.17
   1  -9   6  215.39    9.68
  -1   9  -6  232.07   10.51
  -1   9  -6  221.65    9.61
   1  -9   6  225.84    9.83
  -1   9  -6  219.06    9.04
   1  -9   6  221.79   10.22
   1  -9   6  214.34   10.55
   1  -9   7   72.44    5.62
   1  -9   7   63.45    4.78
  -1   9  -7   67.07    5.40
  -1   9  -7   74.37    5.44
  -1   9  -7   72.62    4.73
   1  -9   8   92.32    6.08
  -1   9  -8   91.33    5.95
  -1   9  -8   88.20    5.68
   1  -9   9   29.64    3.06
  -1   9  -9   28.96    2.98
  -1   9  -9   30.27    2.99
   1  -9  10   44.77    3.27
  -1   9 -10   46.98    3.20
   1  -8 -10    1.77    0.55
   1  -8  -9   33.19    2.47
   1  -8  -9   33.52    2.45
   1  -8  -8   15.31    2.25
   1  -8  -8   12.86    2.09
   1  -8  -8   16.73    2.31
   1  -8  -8   14.17    2.32
   1  -8  -7   84.52    5.84
   1  -8  -7   91.39    6.24
   1  -8  -7   93.56    6.32
   1  -8  -6  137.09    8.37
   1  -8  -6  161.83    8.97
   1  -8  -6  137.42    8.41
   1  -8  -5   68.70    5.97
   1  -8  -5   83.74    6.59
   1  -8  -5   88.52    6.74
  -1   8   5   79.84    6.45
  -1   8   4  297.16   11.03
   1  -8  -4  290.71   11.79
  -1   8   4  284.54   10.86
   1  -8  -4  307.97   13.97
   1  -8  -4  306.29   13.84
   1  -8  -4  312.32   13.45
  -1   8   4  315.62   13.77
   1  -8  -3   73.13    6.37
   1  -8  -3   73.54    5.76
  -1   8   3   77.07    5.18
   1  -8  -3   75.13    6.44
   1  -8  -3   73.38    5.98
  -1   8   3   83.53    6.63
  -1   8   2  447.86   15.32
  -1   8   2  454.90   19.54
   1  -8  -2  453.61   16.75
   1  -8  -2  454.86   17.32
  -1   8   2  450.32   17.40
   1  -8  -1  625.02   21.20
  -1   8   1  569.77   19.19
  -1   8   1  622.31   24.19
   1  -8  -1  629.47   21.01
  -1   8   1  632.57   19.49
   1  -8  -1  607.66   20.95
   1  -8  -1  663.03   21.45
  -1   8   1  616.69   21.23
   1  -8  -1  644.19   21.35
   1  -8   0  123.05    7.76
  -1   8   0  112.47    6.90
   1  -8   0  118.62    7.75
  -1   8   0  104.12    7.45
   1  -8   0  120.16    7.74
  -1   8   0  133.06    9.88
   1  -8   0  124.93    7.94
   1  -8   0  117.34    7.58
   1  -8   1   17.45    2.84
   1  -8   1   11.43    2.38
   1  -8   1   15.33    2.74
  -1   8  -1    8.90    1.99
   1  -8   1    9.34    2.14
   1  -8   1   11.06    2.42
   1  -8   1    6.94    2.92
   1  -8   1   12.30    2.54
  -1   8  -1   12.09    2.21
  -1   8  -1   14.95    3.28
   1  -8   2  119.54    7.41
   1  -8   2  125.58    7.84
  -1   8  -2  129.03    7.42
   1  -8   2  105.96    7.06
  -1   8  -2  123.68    7.28
   1  -8   2  118.27   11.03
  -1   8  -2  118.67    7.57
   1  -8   2  124.16    8.00
  -1   8  -2  122.65   11.01
  -1   8  -2  142.65   10.32
   1  -8   2  120.12    7.78
  -1   8  -2  134.53    7.50
   1  -8   3  226.62   11.20
   1  -8   3  249.37   11.59
  -1   8  -3  221.44   10.46
   1  -8   3  207.85   15.02
  -1   8  -3  220.73   11.10
  -1   8  -3  242.10   16.12
  -1   8  -3  229.66   13.60
  -1   8  -3  237.99   10.28
   1  -8   3  232.06   11.30
   1  -8   4  317.58   13.40
  -1   8  -4  309.86   12.14
  -1   8  -4  307.19   15.86
   1  -8   4  306.37   13.20
   1  -8   4  307.10   13.66
   1  -8   4  311.36   18.60
  -1   8  -4  299.52   12.88
  -1   8  -4  301.84   12.46
  -1   8  -4  301.63   13.50
  -1   8  -4  287.16   18.20
   1  -8   5   28.86    4.00
   1  -8   5   25.06    3.46
  -1   8  -5   28.07    3.63
  -1   8  -5   26.69    3.36
  -1   8  -5   27.60    3.14
   1  -8   5   25.68    3.39
  -1   8  -5   28.45    3.83
  -1   8  -6   23.22    3.61
  -1   8  -6   24.25    2.90
  -1   8  -6   27.98    3.69
  -1   8  -6   29.38    3.35
  -1   8  -6   23.84    2.79
   1  -8   6   28.86    3.39
   1  -8   6   23.50    3.16
   1  -8   6   19.12    3.23
   1  -8   6   25.69    3.40
  -1   8  -7   64.50    4.80
  -1   8  -7   64.39    5.61
  -1   8  -7   67.17    5.93
  -1   8  -7   60.95    5.15
   1  -8   7   66.02    5.86
   1  -8   7   64.49    5.09
  -1   8  -8  424.39   15.92
  -1   8  -8  446.47   16.85
  -1   8  -8  402.99   14.97
   1  -8   8  458.33   16.89
  -1   8  -9    6.27    1.82
  -1   8  -9    6.61    1.57
   1  -8   9    7.35    2.01
  -1   8 -10   63.75    4.63
  -1   8 -10   78.12    5.28
   1  -8  10   73.16    5.16
  -1   8 -11  185.62    7.41
  -1   8 -11  159.23    6.61
   1  -8  12    2.01    0.58
  -1   8 -12    2.90    0.66
   1  -7 -11    9.53    1.16
   1  -7 -10    1.81    0.86
   1  -7 -10    1.33    0.58
   1  -7 -10    0.61    0.57
   1  -7 -10    1.91    0.95
   1  -7  -9   36.51    3.68
   1  -7  -9   33.86    3.35
   1  -7  -9   39.78    3.84
   1  -7  -9   31.55    3.26
   1  -7  -8   61.33    5.21
   1  -7  -8   58.72    5.17
   1  -7  -8   61.63    5.22
   1  -7  -7   30.69    3.96
   1  -7  -7   24.46    3.49
   1  -7  -7   27.39    3.79
   1  -7  -6   76.00    6.44
   1  -7  -6   86.72    6.89
   1  -7  -6   86.74    6.95
   1  -7  -5   25.85    5.10
   1  -7  -5   26.85    3.96
   1  -7  -5   26.49    3.92
   1  -7  -5   30.60    4.03
   1  -7  -5   21.86    4.67
  -1   7   5   28.91    3.92
   1  -7  -4 1313.34   43.92
  -1   7   4 1274.33   35.74
   1  -7  -4 1280.87   36.06
  -1   7   4 1291.70   31.82
   1  -7  -4 1303.94   33.55
   1  -7  -4 1263.03   35.31
  -1   7   4 1186.78   36.01
   1  -7  -4 1279.98   36.03
   1  -7  -4 1281.99   43.53
   1  -7  -3   31.49    3.90
  -1   7   3   25.94    3.87
   1  -7  -3   27.59    3.37
  -1   7   3   34.12    3.22
   1  -7  -3   32.02    5.58
   1  -7  -3   28.88    3.75
  -1   7   3   27.23    3.68
   1  -7  -3   29.13    3.77
   1  -7  -3   30.18    5.44
   1  -7  -2   11.14    3.42
   1  -7  -2    9.90    2.07
   1  -7  -2   12.53    3.53
  -1   7   2   11.87    2.39
   1  -7  -2   11.46    2.34
   1  -7  -1  333.95   13.23
   1  -7   0   94.57    6.38
  -1   7  -1 1648.66   49.25
   1  -7   1 1616.07   41.40
  -1   7  -2  156.95   12.01
   1  -7   2  150.84    8.46
   1  -7   3   37.98    5.86
   1  -7   3   39.33    4.09
  -1   7  -4  592.86   20.75
  -1   7  -4  602.98   22.84
  -1   7  -4  628.17   18.84
   1  -7   4  629.98   20.20
   1  -7   4  633.14   26.96
  -1   7  -4  616.86   27.24
  -1   7  -4  636.26   20.25
   1  -7   4  618.15   20.02
   1  -7   4  627.76   21.06
  -1   7  -5  209.38   11.07
   1  -7   5  213.51   11.02
   1  -7   5  193.64    9.77
   1  -7   5  208.34    9.91
  -1   7  -5  212.22   12.05
  -1   7  -5  203.59    8.92
   1  -7   5  234.02   15.36
  -1   7  -5  210.65   15.41
  -1   7  -5  222.17   10.63
  -1   7  -6   16.89    3.10
  -1   7  -6   22.98    3.36
  -1   7  -6   18.35    3.10
   1  -7   6   16.89    3.03
   1  -7   6   23.41    3.25
   1  -7   6   19.55    2.87
  -1   7  -6   22.20    4.98
   1  -7   6   17.51    2.60
   1  -7   6   20.72    4.55
   1  -7   6   15.27    2.50
   1  -7   6   16.80    2.63
  -1   7  -7  919.28   27.44
  -1   7  -7  928.53   28.62
   1  -7   7  936.02   26.09
  -1   7  -7  834.04   35.62
  -1   7  -7  874.06   27.20
   1  -7   7  935.23   26.05
   1  -7   7  927.61   28.65
   1  -7   7  814.61   26.18
   1  -7   7  869.32   25.60
   1  -7   8    3.36    1.42
   1  -7   8    4.31    1.76
   1  -7   8    6.04    1.56
   1  -7   8    5.75    2.13
  -1   7  -8    2.96    1.50
  -1   7  -8    5.57    1.48
   1  -7   8    4.66    1.54
  -1   7  -8    5.58    1.83
   1  -7   9  530.78   17.03
   1  -7   9  506.14   17.85
  -1   7  -9  521.61   18.24
   1  -7   9  510.94   16.84
  -1   7  -9  508.05   18.21
  -1   7  -9  537.93   19.50
  -1   7 -10   -0.30    1.05
  -1   7 -10    0.25    1.05
  -1   7 -10    0.79    0.87
   1  -7  10    1.51    1.24
  -1   7 -11  204.06    8.40
  -1   7 -11  173.63    8.00
  -1   7 -11  194.10    8.96
   1  -7  11  177.10    7.99
   1  -7  11  183.37    8.72
  -1   7 -12   35.00    2.59
   1  -7  12   32.85    2.86
   1  -6 -12   -0.24    0.35
   1  -6 -11  112.58    5.77
   1  -6 -11  107.73    5.49
   1  -6 -10    1.25    1.13
   1  -6 -10    2.28    1.08
   1  -6 -10    4.60    1.55
   1  -6 -10    5.51    1.45
   1  -6  -9   79.94    5.83
   1  -6  -9   60.60    5.51
   1  -6  -9   73.53    5.61
   1  -6  -8    9.91    2.39
   1  -6  -8    8.26    2.22
   1  -6  -8    6.28    2.01
   1  -6  -7    7.30    2.15
   1  -6  -7    4.95    1.85
   1  -6  -7    8.84    2.33
   1  -6  -6  422.16   17.13
   1  -6  -6  427.47   17.07
   1  -6  -6  451.38   17.56
   1  -6  -6  454.18   22.19
  -1   6   6  480.01   21.59
   1  -6  -6  442.69   21.71
   1  -6  -5  348.28   18.65
   1  -6  -5  343.43   14.57
   1  -6  -5  335.60   14.20
   1  -6  -5  340.22   14.49
  -1   6   5  343.39   14.37
  -1   6   5  359.62   17.68
   1  -6  -5  352.05   19.06
   1  -6  -4  146.22   11.32
  -1   6   4  146.27   10.22
  -1   6   4  138.48    8.27
  -1   6   4  131.66    6.19
   1  -6  -4  136.61    7.15
   1  -6  -4  159.08   11.78
   1  -6  -3  167.94   11.92
  -1   6   3  145.71    9.80
   1  -6  -3  151.62    7.68
   1  -6  -3  164.51   11.73
   1  -6  -2   84.24    8.25
   1  -6  -2   88.92    5.67
   1  -6  -2   87.60    8.37
   1  -6  -1 1069.53   28.37
  -1   6   0   91.59    7.99
   1  -6   0  102.55    6.05
  -1   6  -1 1266.35   39.16
   1  -6   1 1306.74   33.07
   1  -6   2   93.92    8.40
  -1   6  -2  106.72    8.95
   1  -6   2  105.70    6.22
   1  -6   3   64.27    6.90
  -1   6  -3   67.27    7.34
   1  -6   3   65.51    4.85
   1  -6   4  295.60   15.97
  -1   6  -4  278.28   16.40
   1  -6   4  291.28   11.61
   1  -6   5  146.17   11.19
   1  -6   5  145.58    7.60
  -1   6  -5  160.05   12.56
   1  -6   6  507.24   18.37
  -1   6  -6  517.92   18.61
   1  -6   6  495.02   16.66
  -1   6  -6  509.09   24.99
  -1   6  -6  500.43   17.59
   1  -6   6  491.82   22.72
   1  -6   6  485.30   16.61
  -1   6  -6  469.74   17.70
  -1   6  -7  593.03   21.38
  -1   6  -7  579.11   20.63
   1  -6   7  605.88   19.55
  -1   6  -7  607.18   28.61
   1  -6   7  622.60   19.69
   1  -6   7  606.51   26.03
  -1   6  -7  596.79   21.09
   1  -6   7  587.76   20.35
   1  -6   7  613.93   21.54
   1  -6   8    8.43    2.12
  -1   6  -8    6.02    1.98
   1  -6   8    6.74    1.88
  -1   6  -8    2.48    2.36
   1  -6   8    5.34    1.67
  -1   6  -8    6.32    2.05
   1  -6   8    3.70    2.27
  -1   6  -8    5.64    2.06
  -1   6  -8    6.16    1.98
   1  -6   9  716.41   22.40
   1  -6   9  726.56   24.40
   1  -6   9  711.55   23.64
  -1   6  -9  728.14   24.28
  -1   6  -9  696.40   23.03
   1  -6   9  728.19   22.48
  -1   6  -9  736.66   24.16
  -1   6  -9  784.16   25.16
   1  -6  10   31.73    3.59
   1  -6  10   41.40    4.55
   1  -6  10   28.77    3.93
  -1   6 -10   39.95    4.51
  -1   6 -10   29.39    3.63
   1  -6  10   35.44    3.74
  -1   6 -10   42.21    4.77
  -1   6 -10   36.53    4.27
   1  -6  11  473.00   15.36
   1  -6  11  481.21   16.63
   1  -6  11  477.14   16.73
   1  -6  11  453.76   15.15
  -1   6 -11  462.81   16.51
  -1   6 -11  477.80   15.58
  -1   6 -12   71.99    5.06
  -1   6 -12   73.58    4.92
   1  -6  12   74.40    4.99
   1  -6  12   80.23    5.13
  -1   6 -13   85.77    4.18
  -1   6 -13   99.69    4.83
   1  -6  13   96.80    4.50
   1  -5 -12    3.72    0.92
   1  -5 -12    4.26    1.24
   1  -5 -11   34.83    3.73
  -1   5  11   27.58    2.92
   1  -5 -11   28.89    3.15
   1  -5 -10    6.05    1.96
   1  -5 -10    3.76    1.40
   1  -5 -10    3.00    1.27
   1  -5  -9  348.45   15.15
   1  -5  -9  329.76   14.08
   1  -5  -9  357.14   14.50
   1  -5  -8  505.88   18.46
   1  -5  -8  480.22   18.54
  -1   5   8  443.26   15.85
   1  -5  -8  492.41   18.25
  -1   5   8  437.88   15.77
   1  -5  -7   80.42    8.22
   1  -5  -7   86.00    6.78
   1  -5  -7   75.99    6.58
   1  -5  -7   87.38    6.83
  -1   5   7   79.55    8.15
  -1   5   7   77.59    5.54
   1  -5  -7   93.32    8.84
  -1   5   7   75.89    5.48
  -1   5   6  539.23   22.16
   1  -5  -6  503.99   22.53
   1  -5  -6  545.80   23.24
   1  -5  -5  364.92   17.80
  -1   5   5  384.81   17.09
  -1   5   5  344.86   12.96
   1  -5  -5  350.16   17.57
  -1   5   4    6.16    1.96
   1  -5  -4    7.12    2.35
   1  -5  -4    6.17    2.41
  -1   5   3   99.05    7.18
   1  -5  -3   98.65    8.25
   1  -5  -3   99.77    8.28
  -1   5   2  261.25   11.53
   1  -5  -2  250.42   13.32
   1  -5  -2  245.65   13.19
  -1   5   1   14.28    2.36
  -1   5   0  429.05   17.14
  -1   5  -1 1123.35   33.26
   1  -5   2    9.13    2.32
  -1   5  -2   30.18    4.22
   1  -5   3  907.71   29.29
  -1   5  -3  926.40   30.40
   1  -5   4  986.26   31.28
   1  -5   4  952.20   25.23
  -1   5  -4  981.76   32.85
   1  -5   5    5.19    1.98
  -1   5  -5    5.62    2.78
   1  -5   5    5.45    1.32
  -1   5  -6  526.84   24.40
   1  -5   6  523.45   16.70
   1  -5   6  519.37   22.08
   1  -5   6  494.40   16.41
  -1   5  -7   82.07    9.58
   1  -5   7   90.91    6.03
   1  -5   7   88.03    5.96
   1  -5   7   78.10    8.19
   1  -5   8 1107.42   38.19
  -1   5  -8 1096.98   32.92
   1  -5   8 1143.24   31.35
  -1   5  -8 1051.44   41.89
  -1   5  -8 1150.31   32.12
   1  -5   8 1115.69   32.51
   1  -5   8 1143.10   32.98
   1  -5   8 1175.29   31.54
  -1   5  -8 1173.78   33.29
  -1   5  -8 1118.57   33.31
  -1   5  -9  500.45   19.44
   1  -5   9  569.57   18.67
  -1   5  -9  480.37   26.57
   1  -5   9  504.81   19.16
   1  -5   9  556.16   19.87
   1  -5   9  550.62   18.45
   1  -5   9  487.14   23.00
  -1   5  -9  509.28   18.73
   1  -5  10   95.32    7.23
   1  -5  10   93.90    7.22
  -1   5 -10   83.31    6.24
   1  -5  10   99.67    6.68
  -1   5 -10   90.47    7.12
   1  -5  10   89.45    6.38
   1  -5  11   15.96    2.60
   1  -5  11   17.03    2.89
   1  -5  11   14.34    2.87
  -1   5 -11   15.30    2.45
   1  -5  11   18.71    2.77
  -1   5 -11   14.60    2.78
  -1   5 -11   21.71    3.40
  -1   5 -11   13.54    2.77
   1  -5  12   18.83    2.68
   1  -5  12   15.41    2.58
  -1   5 -12   18.40    2.80
   1  -5  12   15.88    2.28
   1  -5  12   14.68    2.22
  -1   5 -12   17.03    2.66
  -1   5 -12   18.92    2.74
  -1   5 -13    7.28    1.54
  -1   5 -13    8.28    1.63
   1  -5  14   85.97    3.62
  -1   4  13   50.68    3.13
   1  -4 -13   51.10    3.23
   1  -4 -13   58.07    3.52
  -1   4  12    2.21    1.07
   1  -4 -12    0.93    0.97
   1  -4 -12    3.00    1.05
  -1   4  11   18.07    2.74
   1  -4 -11   16.87    2.60
   1  -4 -11   16.86    2.92
  -1   4  11   13.10    2.13
  -1   4  11   14.53    2.18
  -1   4  10  594.86   19.11
   1  -4 -10  621.50   19.76
  -1   4  10  567.93   18.93
   1  -4 -10  639.99   22.13
   1  -4 -10  629.81   20.23
   1  -4 -10  628.91   20.20
   1  -4  -9    5.63    1.89
  -1   4   9    7.56    1.92
  -1   4   9    6.49    1.79
   1  -4  -9    4.94    2.03
   1  -4  -9    5.30    1.97
   1  -4  -8  191.33   10.44
   1  -4  -8  177.33   12.10
  -1   4   8  187.05    9.21
   1  -4  -8  179.70   12.19
   1  -4  -8  191.24   10.76
   1  -4  -8  195.48   10.45
  -1   4   8  191.30    9.30
  -1   4   8  194.72   12.81
   1  -4  -7   89.06    8.15
  -1   4   7   91.69    5.91
  -1   4   7  109.03    8.80
  -1   4   7   98.11    6.15
   1  -4  -7   91.73    8.29
  -1   4   6  287.54   11.08
   1  -4  -6  313.03   15.50
  -1   4   6  311.42   14.73
  -1   4   6  285.12   11.01
   1  -4  -6  297.20   15.21
   1  -4  -5   61.81    6.24
  -1   4   5   58.68    5.61
   1  -4  -5   58.23    6.03
   1  -4  -4  289.73   13.83
  -1   4   4  303.21   12.93
   1  -4  -4  303.22   14.10
   1  -4  -3   39.08    4.50
  -1   4   3   34.53    3.71
   1  -4  -3   47.30    4.95
   1  -4  -2 1048.68   30.18
   1  -4  -2 1039.56   30.08
  -1   4   2 1009.85   27.24
   1  -4  -1  178.20    9.51
   1  -4  -1  174.02    9.42
  -1   4   1  176.39    8.92
  -1   4   1  177.31    7.67
  -1   4   0  205.86    9.73
  -1   4  -1    5.44    1.62
  -1   4  -2 3885.32   88.30
   1  -4   2 3837.83   87.56
   1  -4   3  291.04   12.99
  -1   4  -3  299.73   13.95
   1  -4   3  307.45    8.02
   1  -4   4   32.94    4.13
  -1   4  -4   22.81    3.83
   1  -4   5  112.10    8.33
  -1   4  -5  120.88    9.64
   1  -4   6 1435.88   35.80
   1  -4   6 1448.71   35.83
   1  -4   6 1492.38   42.42
   1  -4   7  465.65   20.46
   1  -4   7  490.51   16.11
   1  -4   7  510.35   22.40
   1  -4   7  471.82   15.90
  -1   4  -8  367.97   15.28
   1  -4   8  379.43   14.15
   1  -4   8  359.01   14.85
   1  -4   8  377.18   14.08
   1  -4   8  383.49   20.10
   1  -4   8  330.81   17.49
   1  -4   9  124.70    7.62
   1  -4   9  116.08    7.39
   1  -4   9  111.47    7.86
   1  -4   9  108.19    9.67
  -1   4  -9  123.24    8.48
  -1   4  -9  114.82    8.19
   1  -4  10   54.62    5.03
   1  -4  10   57.53    5.69
  -1   4 -10   51.69    4.69
   1  -4  10   55.76    5.02
  -1   4 -10   47.79    5.30
  -1   4 -10   60.87    5.88
  -1   4 -10   49.64    5.23
   1  -4  11  337.99   13.56
   1  -4  11  340.58   14.71
   1  -4  11  338.86   14.16
  -1   4 -11  336.67   12.76
  -1   4 -11  348.15   15.09
  -1   4 -11  350.78   14.69
  -1   4 -11  351.29   14.86
   1  -4  11  327.30   13.38
   1  -4  12  153.82    8.13
  -1   4 -12  169.39    9.31
  -1   4 -12  181.65    9.34
  -1   4 -12  182.33    9.24
   1  -4  12  173.50    8.50
   1  -4  12  187.46    9.64
   1  -4  12  163.63    8.36
   1  -4  13    1.60    0.90
  -1   4 -13   -0.23    0.99
   1  -4  13    2.24    1.25
   1  -4  13    1.96    1.00
  -1   4 -13    1.38    0.86
  -1   4 -13    0.61    0.82
  -1   4 -14    2.93    0.87
   1  -4  14    2.86    0.97
   1  -3 -14   45.82    2.44
   1  -3 -13    7.90    1.56
  -1   3  13    8.42    1.52
   1  -3 -12   51.32    4.78
  -1   3  12   56.81    4.14
  -1   3  12   55.54    4.55
  -1   3  12   50.74    3.97
  -1   3  11   97.91    6.28
   1  -3 -11  101.50    6.61
   1  -3 -11   90.13    6.18
   1  -3 -11   99.80    7.55
  -1   3  11  104.85    6.45
  -1   3  11   90.61    6.47
   1  -3 -10  114.02    7.52
   1  -3 -10  106.51    8.10
  -1   3  10   97.09    6.61
  -1   3  10  114.89    7.06
   1  -3  -9  171.26    9.65
  -1   3   9  177.61    9.08
   1  -3  -9  190.14   10.06
  -1   3   9  188.62    9.32
  -1   3   9  169.32   13.42
   1  -3  -9  178.79   10.62
   1  -3  -9  171.22    9.67
   1  -3  -8  267.61   14.53
   1  -3  -8  307.84   13.88
   1  -3  -8  288.95   14.94
  -1   3   8  298.65   11.87
  -1   3   8  298.75   17.29
  -1   3   8  298.18   11.88
  -1   3   7    2.03    1.34
   1  -3  -7    1.25    1.19
  -1   3   7    4.17    1.38
   1  -3  -7    5.01    1.88
  -1   3   7    2.64    1.12
  -1   3   6 1109.48   28.81
  -1   3   6 1196.62   33.37
   1  -3  -6 1166.90   33.92
   1  -3  -6 1149.00   33.78
  -1   3   6 1135.41   28.91
  -1   3   5 1250.19   32.15
   1  -3  -5 1183.61   32.77
   1  -3  -5 1156.66   32.67
  -1   3   4   17.14    2.56
   1  -3  -4   16.08    2.16
   1  -3  -4   13.52    2.50
   1  -3  -4   16.94    2.76
  -1   3   3  902.39   24.37
   1  -3  -3  908.82   26.02
   1  -3  -3  936.24   26.22
  -1   3   2  205.38    8.17
   1  -3  -2  236.19    9.94
   1  -3  -2  236.12    9.98
  -1   3   1 1746.89   39.97
  -1   3   1 1740.01   41.88
   1  -3  -1 1791.03   43.02
   1  -3  -1 1831.82   43.06
  -1   3   0 9999.00  205.25
  -1   3   0 9710.36  202.26
  -1   3  -1  628.94   18.30
  -1   3  -2  176.17    8.41
   1  -3   2  184.86    8.30
   1  -3   3   24.74    1.51
   1  -3   3   18.50    2.62
   1  -3   4  420.80   15.69
   1  -3   4  394.40   10.64
   1  -3   5   89.94    7.13
   1  -3   5   99.95    7.21
   1  -3   5   84.96    5.07
   1  -3   5   89.02    4.37
   1  -3   6   39.45    3.35
   1  -3   6   38.41    3.07
   1  -3   6   40.71    3.40
   1  -3   6   37.29    4.94
   1  -3   6   43.04    5.01
   1  -3   7   18.04    2.57
   1  -3   7   20.23    2.60
   1  -3   7   23.30    4.25
   1  -3   7   21.03    3.70
   1  -3   8  124.57    7.22
   1  -3   8  121.05    9.55
   1  -3   8  123.02    7.21
   1  -3   8  121.79   10.63
  -1   3  -9  377.23   15.80
  -1   3  -9  341.54   15.22
   1  -3   9  376.58   14.36
  -1   3  -9  359.87   15.22
   1  -3   9  370.73   14.28
   1  -3   9  362.71   15.21
   1  -3   9  346.47   17.91
   1  -3   9  369.24   20.35
   1  -3  10  457.21   16.62
   1  -3  10  438.48   17.47
   1  -3  10  398.35   22.32
  -1   3 -10  436.34   17.96
  -1   3 -10  429.67   17.83
  -1   3 -10  453.32   17.60
  -1   3 -10  433.94   17.48
  -1   3 -10  468.70   18.13
   1  -3  10  447.89   16.45
  -1   3 -10  457.67   20.22
  -1   3 -10  431.24   19.91
   1  -3  11  271.05   12.08
  -1   3 -11  282.56   13.54
  -1   3 -11  282.77   13.50
  -1   3 -11  251.94   10.51
   1  -3  11  264.84   11.94
  -1   3 -11  272.52   12.94
  -1   3 -11  308.60   13.63
  -1   3 -11  274.76   12.87
  -1   3 -12  112.55    7.63
  -1   3 -12  102.00    7.36
   1  -3  12  122.38    7.17
   1  -3  12  107.78    6.82
  -1   3 -12  108.72    7.17
  -1   3 -12  108.06    7.10
  -1   3 -13   36.23    3.82
   1  -3  13   26.64    2.97
  -1   3 -13   28.48    3.12
  -1   3 -13   24.86    2.92
   1  -3  13   29.35    3.09
  -1   3 -14  418.17   12.86
   1  -2 -14   98.40    4.42
  -1   2  14   92.51    4.33
   1  -2 -13   79.47    5.24
  -1   2  13   64.28    4.11
  -1   2  13   55.69    3.90
  -1   2  13   74.37    4.87
  -1   2  13   68.46    4.39
   1  -2 -12   26.15    3.22
  -1   2  12   27.36    3.19
  -1   2  12   26.27    3.06
  -1   2  12   26.11    3.38
  -1   2  12   27.46    3.22
   1  -2 -11  316.59   13.42
  -1   2  11  296.66   12.31
  -1   2  11  295.06   12.31
  -1   2  11  294.15   13.06
  -1   2  10    2.84    1.32
  -1   2  10    2.85    1.59
  -1   2  10   -0.70    1.16
  -1   2  10   -0.51    1.34
   1  -2 -10    1.03    1.26
   1  -2  -9  498.04   19.42
  -1   2   9  507.43   17.26
  -1   2   9  489.14   20.72
  -1   2   9  500.42   17.21
  -1   2   9  521.28   24.36
   1  -2  -9  528.14   18.87
   1  -2  -8  651.12   23.47
  -1   2   8  649.01   19.99
   1  -2  -8  634.74   23.18
  -1   2   8  693.88   24.08
  -1   2   8  655.78   20.02
  -1   2   8  696.21   27.46
  -1   2   7    8.50    1.70
   1  -2  -7   13.94    2.79
   1  -2  -7   12.94    2.61
  -1   2   7    8.93    1.73
  -1   2   7   11.62    2.99
   1  -2  -6  217.98   10.56
   1  -2  -6  209.70   10.38
   1  -2  -5 1257.36   33.82
   1  -2  -5 1247.44   33.74
  -1   2   4  608.86   17.69
   1  -2  -4  568.77   17.75
   1  -2  -4  580.44   15.30
   1  -2  -4  577.41   17.81
  -1   2   3  560.60   16.08
   1  -2  -3  570.58   16.72
   1  -2  -3  569.48   15.37
   1  -2  -3  564.36   16.69
  -1   2   2 1024.45   24.64
   1  -2  -2 1026.26   25.76
   1  -2  -2 1018.50   25.72
  -1   2   1 3578.25   75.67
   1  -2  -1 3560.81   77.43
   1  -2  -1 3627.61   77.48
  -1   2   0   75.09    2.75
  -1   2   0   69.54    3.57
  -1   2  -1 1376.09   32.04
   1  -2   2 1084.68   26.33
   1  -2   2 1039.31   22.10
   1  -2   3   11.91    1.96
   1  -2   3    9.36    1.04
   1  -2   3    8.67    1.62
   1  -2   4 1196.18   32.38
   1  -2   4 1192.83   28.48
   1  -2   4 1195.47   31.84
   1  -2   4 1235.30   28.31
   1  -2   5  110.58    5.46
   1  -2   5  106.60    7.49
   1  -2   5  125.07    4.74
   1  -2   5  103.60    7.12
   1  -2   5  105.70    4.70
   1  -2   6  145.39    9.15
   1  -2   6  149.57    9.92
   1  -2   6  146.73    7.01
   1  -2   7  960.48   31.73
   1  -2   7  848.70   24.06
   1  -2   7  887.32   29.22
   1  -2   7  880.61   24.30
   1  -2   7  927.33   25.28
   1  -2   8  130.68   10.78
   1  -2   8  126.21    7.20
   1  -2   8  116.64    7.32
   1  -2   8  121.15    7.04
   1  -2   8  126.65    9.49
   1  -2   9  216.14   10.26
  -1   2  -9  217.26   13.07
  -1   2  -9  253.11   13.94
  -1   2  -9  192.45   10.68
   1  -2   9  223.55   11.10
   1  -2   9  213.11   10.18
   1  -2   9  215.75   15.04
  -1   2  -9  208.24   11.17
  -1   2  -9  221.20   11.45
  -1   2 -10  116.73    9.47
  -1   2 -10  138.46   10.31
   1  -2  10  146.16    8.45
  -1   2 -10  134.42    8.85
   1  -2  10  148.09    9.07
   1  -2  10  129.27    7.94
   1  -2  10  123.06   11.70
  -1   2 -10  120.93    8.65
  -1   2 -10  146.41    9.32
   1  -2  11   51.00    4.93
  -1   2 -11   44.16    4.99
   1  -2  11   51.81    5.31
   1  -2  11   46.90    4.69
   1  -2  11   52.27    4.76
  -1   2 -11   57.18    5.80
  -1   2 -11   53.96    5.66
   1  -2  12  319.71   12.88
  -1   2 -12  336.49   13.44
  -1   2 -12  308.03   13.46
  -1   2 -12  331.75   13.52
   1  -2  12  305.38   12.66
   1  -2  12  289.68   11.89
   1  -2  12  318.73   13.64
  -1   2 -12  302.88   13.76
  -1   2 -12  331.08   14.23
  -1   2 -13   27.78    3.07
  -1   2 -13   22.47    2.80
   1  -2  13   24.85    2.90
   1  -2  13   24.76    2.62
  -1   2 -13   24.33    3.23
  -1   2 -13   25.86    3.31
   1  -2  13   23.61    3.11
   1  -2  14  235.83    8.50
   1  -2  14  195.91    7.78
   1  -2  14  203.25    7.87
  -1   2 -14  238.89    8.80
  -1   1  14    0.76    0.77
  -1   1  14    1.00    0.82
   1  -1 -14    1.28    0.87
   1  -1 -14    0.28    0.64
   1  -1 -13   94.75    6.34
  -1   1  13  100.17    5.87
   1  -1 -13   90.23    6.00
  -1   1  13   92.06    5.38
  -1   1  13   87.08    5.25
  -1   1  12  155.05    8.40
   1  -1 -12  155.21    9.11
   1  -1 -12  153.65    8.69
  -1   1  12  143.69    7.84
  -1   1  12  146.41    7.96
  -1   1  11   12.27    2.48
  -1   1  11   11.11    2.38
   1  -1 -11   11.53    2.58
   1  -1 -10   54.13    5.46
  -1   1  10   54.29    7.37
  -1   1  10   60.40    5.17
  -1   1  10   49.22    5.88
  -1   1  10   53.66    4.97
   1  -1  -9  326.23   14.04
  -1   1   9  285.93   12.05
  -1   1   9  306.25   17.68
  -1   1   9  297.81   14.68
  -1   1   9  292.44   12.14
   1  -1  -8   25.48    3.62
  -1   1   8   25.28    3.05
   1  -1  -8   22.09    3.37
  -1   1   8   20.26    4.11
  -1   1   8   25.05    3.75
  -1   1   8   24.46    2.97
   1  -1  -7   46.63    4.57
  -1   1   7   52.86    4.04
   1  -1  -7   46.25    4.56
  -1   1   7   54.78    6.07
  -1   1   7   44.35    4.69
  -1   1   7   51.53    3.97
   1  -1  -6 1662.99   41.84
   1  -1  -6 1693.19   41.86
  -1   1   6 1706.41   45.13
  -1   1   6 1648.72   42.25
   1  -1  -5  851.38   22.96
   1  -1  -5  815.13   22.78
   1  -1  -4 3006.65   66.65
   1  -1  -4 3183.41   66.17
   1  -1  -4 3457.89   70.37
   1  -1  -4 3444.76   70.33
   1  -1  -3 1304.61   29.71
   1  -1  -3 1386.01   31.41
   1  -1  -3 1388.15   31.42
   1  -1  -3 1317.92   29.97
  -1   1   3 1406.16   32.20
  -1   1   2 8311.30  171.72
   1  -1  -2 8287.78  171.06
   1  -1  -2 8246.11  171.06
   1  -1  -2 8280.55  170.81
  -1   1   1 4862.69   97.46
   1  -1  -1 5016.61   97.85
   1  -1  -1 4526.13   97.13
   1  -1  -1 4433.57   97.08
  -1   1   0 1068.80   22.69
  -1   1   0 1070.00   22.57
   1  -1   1 1100.99   24.92
   1  -1   2 1218.83   27.96
   1  -1   2 1142.03   25.61
   1  -1   2 1180.14   26.40
   1  -1   3 2194.24   48.70
   1  -1   3 2347.02   49.93
   1  -1   3 2282.31   48.94
   1  -1   3 2377.98   52.14
   1  -1   4  169.91    5.14
   1  -1   4  181.51    8.73
   1  -1   4  187.89    8.48
   1  -1   4  168.36    5.37
   1  -1   5  814.72   25.39
   1  -1   5  854.43   22.40
   1  -1   5  771.35   23.96
   1  -1   6  635.71   23.06
   1  -1   6  659.93   19.65
   1  -1   6  628.65   21.64
   1  -1   7    8.95    1.78
   1  -1   7    9.39    1.83
   1  -1   7    8.06    1.95
   1  -1   7   14.64    3.32
  -1   1  -8   25.00    3.99
   1  -1   8   28.62    5.03
   1  -1   8   28.59    3.79
  -1   1  -8   24.11    3.92
   1  -1   9   27.46    3.66
   1  -1   9   25.81    3.56
  -1   1  -9   32.00    4.76
  -1   1  -9   44.31    4.75
  -1   1  -9   34.31    4.20
   1  -1   9   33.75    5.86
   1  -1   9   26.56    3.95
  -1   1  -9   25.32    4.24
   1  -1  10    6.63    2.04
   1  -1  10    6.12    2.06
  -1   1 -10   14.01    2.91
  -1   1 -10    9.03    2.36
   1  -1  10    5.18    2.59
  -1   1 -10    8.98    2.67
  -1   1 -10    7.89    2.28
  -1   1 -10    3.49    1.75
  -1   1 -11   94.56    7.35
   1  -1  11   82.71    6.73
   1  -1  11   79.90    6.67
  -1   1 -11   81.72    7.11
  -1   1 -11   76.72    6.81
   1  -1  12  289.84   12.27
  -1   1 -12  290.31   13.10
  -1   1 -12  300.67   12.58
   1  -1  12  280.83   12.59
  -1   1 -12  285.16   13.38
   1  -1  13  136.62    6.97
  -1   1 -13  124.89    7.24
   1  -1  13  130.17    7.21
  -1   1 -13  131.92    7.67
   1  -1  14    3.33    1.01
   1  -1  14    2.86    0.89
   1  -1  14    3.67    1.06
  -1   0  14    0.46    0.78
  -1   0  14   -0.12    0.65
   1   0 -14    1.26    0.74
   1   0 -13    4.16    1.52
   1   0 -13    4.42    1.54
  -1   0  13    4.55    1.37
  -1   0  13    6.20    1.54
  -1   0  13    6.63    1.75
  -1   0  13    4.65    1.89
   1   0 -13    4.78    1.70
   1   0 -12    0.34    0.97
   1   0 -12    0.65    1.20
   1   0 -12    1.45    1.40
  -1   0  12    1.54    1.29
  -1   0  12   -0.26    0.97
   1   0 -11   24.02    3.77
   1   0 -11   20.02    3.41
   1   0 -11   25.39    4.07
  -1   0  11   29.95    3.74
  -1   0  11   25.27    3.69
  -1   0  11   22.74    3.28
   1   0 -10    1.87    1.45
  -1   0  10    0.67    1.35
  -1   0  10    1.73    1.26
  -1   0  10    3.49    1.69
   1   0 -10    1.20    1.68
  -1   0  10    1.73    1.34
  -1   0  10    1.98    1.39
  -1   0   9 1970.48   48.65
  -1   0   9 2009.95   57.85
  -1   0   9 2026.90   52.45
  -1   0   9 1944.77   48.50
   1   0  -8  344.84   14.09
  -1   0   8  341.95   12.68
   1   0  -8  344.88   14.14
  -1   0   8  366.29   17.86
  -1   0   8  362.34   15.02
  -1   0   8  303.56   12.18
   1   0  -7 1718.47   42.36
   1   0  -7 1766.99   42.64
  -1   0   7 1752.82   47.42
  -1   0   7 1634.53   39.94
  -1   0   7 1730.11   43.45
   1   0  -6  128.51    6.93
   1   0  -6  140.22    7.17
  -1   0   6  127.33    8.47
  -1   0   6  146.78    7.77
   1   0  -5 3860.02   83.73
   1   0  -5 3866.34   83.74
  -1   0   5 3886.46   86.88
  -1   0   5 3724.20   84.88
   1   0  -4  528.63   14.65
   1   0  -4  526.41   14.62
  -1   0   4  529.45   16.31
  -1   0   4  546.23   15.91
   1   0  -3 6255.04  127.62
  -1   0   3 6289.11  128.87
  -1   0   3 6403.98  130.68
   1   0  -3 6176.00  127.86
   1   0  -3 6026.88  127.82
   1   0  -2   34.83    1.86
   1   0  -2   36.83    2.02
   1   0  -2   29.97    1.80
  -1   0   2   28.58    1.52
   1   0  -1 1624.47   35.48
   1   0  -1 1657.92   35.53
   1   0  -1 1630.69   35.61
   1   0  -1 1656.64   35.60
   1   0  -1 1671.56   35.67
   1   0   0  455.45   11.37
   1   0   0  451.35   11.39
   1   0   0  450.22   10.50
   1   0   0  445.03   11.27
   1   0   0  489.33   10.46
   1   0   1 1168.96   26.00
   1   0   1 1181.57   25.97
   1   0   1 1151.52   25.90
   1   0   1 1163.29   26.02
   1   0   1 1185.35   25.86
   1   0   1 1181.22   25.82
   1   0   2  336.40    8.81
   1   0   2  341.49    8.79
   1   0   2  353.63    9.82
   1   0   2  322.52    8.49
   1   0   2  332.73   10.18
   1   0   2  320.76    8.44
   1   0   3   76.00    2.95
   1   0   3   83.06    4.49
   1   0   3   73.18    2.93
   1   0   3   72.33    4.41
   1   0   4    9.93    1.88
   1   0   4   18.06    2.33
   1   0   5  682.29   20.39
  -1   0  -6    2.20    1.22
   1   0   6    2.44    1.14
  -1   0  -6    1.26    0.90
   1   0   6    3.21    1.75
   1   0   7  603.12   20.26
  -1   0  -7  548.70   20.85
  -1   0  -7  582.76   21.22
   1   0   7  551.96   23.00
   1   0   8  358.84   15.70
   1   0   8  332.22   13.09
   1   0   8  358.49   18.87
   1   0   8  343.54   13.17
  -1   0  -8  382.94   16.91
  -1   0  -8  359.69   16.51
   1   0   9  234.29   10.82
  -1   0  -9  227.35   13.29
  -1   0  -9  226.20   13.25
  -1   0  -9  243.87   11.95
   1   0   9  224.87   12.83
   1   0   9  210.46   10.42
   1   0   9  228.20   10.92
   1   0   9  242.54   11.40
   1   0   9  236.52   15.87
   1   0  10  554.38   19.09
  -1   0 -10  505.83   22.07
  -1   0 -10  482.43   21.66
  -1   0 -10  587.45   20.90
   1   0  10  517.10   21.79
   1   0  10  539.86   19.03
   1   0  10  559.53   19.53
   1   0  10  582.53   20.11
   1   0  10  558.38   26.72
  -1   0 -11    3.42    1.72
   1   0  11    3.87    1.72
   1   0  11    3.07    1.59
   1   0  11    3.70    1.65
   1   0  11    0.93    1.14
   1   0  12    3.61    1.48
   1   0  12    1.39    1.12
  -1   0 -12    1.34    1.35
  -1   0 -12    2.42    1.61
   1   0  12    3.03    1.41
   1   0  12    1.42    1.41
   1   0  12    2.59    1.46
   1   0  13    8.70    1.78
   1   0  13    6.73    1.68
  -1   0 -13    8.53    1.92
  -1   0 -13    7.33    1.87
  -1   0 -13    7.34    1.94
   1   0  13    7.61    1.73
   1   0  13    8.65    1.92
  -1   0 -14    5.87    1.30
  -1   0 -14    6.34    1.36
   1   0  14    6.11    1.25
   1   0  14    4.44    1.06
   1   0  14    4.72    1.08
  -1   0 -14    5.23    1.18
   1   1 -14    0.96    0.74
  -1  -1  14    0.14    0.56
  -1  -1  14    0.14    0.51
   1   1 -13  246.45   11.15
   1   1 -13  256.96   10.94
   1   1 -13  232.59   10.58
  -1  -1  13  245.56    9.97
  -1  -1  13  234.08    9.18
  -1  -1  13  244.74    9.92
   1   1 -12   11.26    2.55
   1   1 -12   11.66    2.63
   1   1 -12   11.18    2.51
  -1  -1  12    9.12    2.09
  -1  -1  12   15.21    2.73
  -1  -1  12   11.45    2.40
  -1  -1  12   12.84    2.36
   1   1 -11  124.87    8.97
   1   1 -11  144.14    8.31
   1   1 -11  127.36    7.74
   1   1 -11  130.52    8.88
   1   1 -11  143.26    9.32
  -1  -1  11  135.52    8.09
  -1  -1  11  138.20    8.57
  -1  -1  11  127.96    8.40
  -1  -1  11  121.28    7.66
  -1  -1  10 1515.06   39.39
   1   1 -10 1562.59   40.51
   1   1 -10 1507.73   39.84
   1   1 -10 1504.19   42.22
   1   1 -10 1491.41   41.62
   1   1 -10 1562.61   42.27
  -1  -1  10 1413.73   41.77
  -1  -1  10 1486.07   39.28
  -1  -1  10 1482.60   40.33
  -1  -1  10 1501.87   48.26
  -1  -1   9   24.65    3.17
   1   1  -9   23.15    3.63
   1   1  -9   25.56    3.75
   1   1  -9   19.05    3.23
  -1  -1   9   25.51    3.30
  -1  -1   9   22.06    3.54
  -1  -1   9   25.76    4.80
  -1  -1   9   19.48    3.02
  -1  -1   8  235.24   11.75
  -1  -1   8  241.87   10.37
   1   1  -8  244.55   11.36
  -1  -1   8  245.92   10.42
   1   1  -8  259.10   11.67
  -1  -1   8  265.15   14.84
  -1  -1   7 1153.95   32.27
  -1  -1   7 1094.85   29.47
   1   1  -7 1195.56   31.71
  -1  -1   7 1148.01   29.80
   1   1  -7 1241.55   32.00
  -1  -1   7 1207.54   35.95
  -1  -1   6  908.11   25.44
  -1  -1   6  934.58   26.10
  -1  -1   6  896.89   28.10
  -1  -1   5 1050.57   27.45
  -1  -1   5 1018.98   25.76
  -1  -1   5 1000.01   24.70
   1   1  -4 1391.82   31.72
   1   1  -4 1420.76   31.75
  -1  -1   4 1478.29   35.37
   1   1  -4 1365.86   31.53
  -1  -1   4 1477.75   34.80
  -1  -1   4 1453.30   33.55
   1   1  -3 2475.19   53.58
  -1  -1   3 2496.53   55.13
   1   1  -3 2478.65   53.47
  -1  -1   3 2482.21   53.89
   1   1  -2 6196.29  129.13
  -1  -1   2 6191.73  129.09
   1   1  -2 6160.38  129.08
  -1  -1   2 6252.38  128.42
   1   1  -1   76.14    3.55
  -1  -1   1   74.08    2.99
   1   1  -1   80.17    3.61
  -1  -1   1   75.05    3.01
  -1  -1   0  150.71    5.11
   1   1   0  144.98    5.45
  -1  -1   0  152.84    5.14
   1   1   1  602.33   15.21
   1   1   1  610.13   15.24
  -1  -1  -1  583.80   15.41
  -1  -1  -1  601.77   15.45
   1   1   2 8275.77  171.82
   1   1   2 8339.82  171.78
  -1  -1  -2 8331.38  173.27
  -1  -1  -2 8244.24  173.20
   1   1   3  429.62   11.79
   1   1   3  432.02   11.92
   1   1   4   45.85    2.49
   1   1   4   38.52    2.29
   1   1   4   34.75    2.29
   1   1   4   46.17    4.08
  -1  -1  -5 1148.33   31.97
  -1  -1  -5 1104.11   31.74
  -1  -1  -6    6.66    1.94
   1   1   6    6.18    1.42
  -1  -1  -6    6.66    1.94
   1   1   6    5.82    1.37
   1   1   6    2.61    1.20
  -1  -1  -7 1959.18   53.12
   1   1   7 2117.31   49.12
  -1  -1  -7 2008.81   53.42
   1   1   7 1956.46   56.42
   1   1   7 2059.19   49.00
   1   1   7 2158.68   53.72
   1   1   8  381.09   14.09
  -1  -1  -8  342.69   16.68
  -1  -1  -8  343.29   16.54
   1   1   8  366.75   13.89
   1   1   8  374.23   16.99
   1   1   8  348.73   18.99
  -1  -1  -9  318.71   14.19
  -1  -1  -9  293.87   13.88
   1   1   9  291.49   12.64
   1   1   9  309.79   16.03
   1   1   9  286.03   12.75
  -1  -1  -9  305.80   15.90
   1   1   9  290.86   12.68
  -1  -1  -9  284.20   15.44
   1   1   9  288.43   17.92
   1   1  10  532.47   26.31
  -1  -1 -10  581.74   20.95
  -1  -1 -10  569.62   20.55
   1   1  10  527.83   18.71
   1   1  10  557.71   19.56
   1   1  10  556.87   19.19
  -1  -1 -10  458.85   21.49
  -1  -1 -10  515.80   22.42
   1   1  10  555.56   19.23
   1   1  10  504.90   22.55
  -1  -1 -11   23.67    3.76
  -1  -1 -11   27.08    3.98
   1   1  11   15.82    2.72
   1   1  11   21.58    3.42
   1   1  11   21.89    3.32
   1   1  11   21.62    3.22
   1   1  12   -0.29    1.41
   1   1  12    3.93    1.49
   1   1  12    1.38    1.11
  -1  -1 -12    2.89    1.59
   1   1  12    2.14    1.17
   1   1  12    2.41    1.43
  -1  -1 -12    4.27    1.67
  -1  -1 -12    3.05    1.55
   1   1  13    1.21    0.94
   1   1  13    0.40    0.91
  -1  -1 -13    0.45    0.94
  -1  -1 -13   -0.24    0.88
  -1  -1 -13    0.23    1.02
   1   1  13    1.29    1.18
  -1  -1 -14    1.47    0.76
  -1  -1 -14    1.23    0.65
  -1  -1 -14    0.85    0.62
   1   1  14    1.34    0.78
   1   2 -14   12.56    1.84
  -1  -2  14   12.94    1.73
  -1  -2  14    9.52    1.54
  -1  -2  14   12.20    1.83
   1   2 -13    0.53    1.07
  -1  -2  13    0.24    1.02
  -1  -2  13    0.84    0.77
  -1  -2  13    0.84    0.92
   1   2 -12  100.66    7.45
   1   2 -12   95.29    7.21
   1   2 -12   95.84    7.01
  -1  -2  12   96.74    6.82
  -1  -2  12   91.55    6.27
  -1  -2  12  105.96    6.67
   1   2 -11   13.80    2.58
   1   2 -11   20.91    3.24
   1   2 -11   23.88    3.81
   1   2 -11   22.67    3.66
   1   2 -11   15.64    3.18
  -1  -2  11   17.12    3.06
  -1  -2  11   15.90    2.91
  -1  -2  11   18.92    3.02
  -1  -2  11   19.00    2.98
  -1  -2  10  656.66   28.19
   1   2 -10  683.38   24.47
   1   2 -10  725.63   23.49
   1   2 -10  687.09   22.86
   1   2 -10  722.67   24.29
   1   2 -10  726.65   24.70
  -1  -2  10  655.45   22.65
  -1  -2  10  719.26   23.08
  -1  -2  10  707.96   22.43
  -1  -2  10  699.45   22.30
  -1  -2   9  135.81   11.04
   1   2  -9  128.62    8.68
   1   2  -9  130.06    8.28
   1   2  -9  136.72    8.26
   1   2  -9  127.71    8.62
   1   2  -9  120.95    8.17
  -1  -2   9  123.22    7.56
  -1  -2   9  132.53    8.62
  -1  -2   9  122.31    7.50
  -1  -2   9  131.70    8.01
  -1  -2   9  130.25    7.88
  -1  -2   8   14.65    2.71
  -1  -2   8   19.23    2.75
  -1  -2   8   14.20    3.37
  -1  -2   8   24.91    3.09
  -1  -2   7   51.51    5.82
  -1  -2   7   45.30    3.88
  -1  -2   7   45.38    4.49
  -1  -2   7   38.75    3.62
  -1  -2   7   39.13    4.22
  -1  -2   6  281.77   11.76
  -1  -2   6  297.67   12.04
  -1  -2   6  290.92   13.54
  -1  -2   5 3183.61   72.16
  -1  -2   5 3066.17   69.83
   1   2  -5 3007.58   67.16
   1   2  -5 3058.80   67.01
  -1  -2   5 3200.93   70.44
  -1  -2   4  338.84   12.47
  -1  -2   4  339.25   11.59
   1   2  -4  332.57   10.87
   1   2  -4  344.30   10.87
  -1  -2   4  351.18   12.22
  -1  -2   3  174.78    7.51
  -1  -2   3  177.62    7.11
   1   2  -3  190.06    7.33
   1   2  -2 2485.21   57.71
   1   2  -2 2547.28   56.32
   1   2  -1   20.60    2.24
  -1  -2   1   21.24    2.08
  -1  -2   1   21.29    2.06
  -1  -2   0 2448.00   54.87
  -1  -2   0 2490.66   54.93
   1   2   1  609.01   17.40
   1   2   1  631.69   17.23
  -1  -2  -1  602.08   17.19
  -1  -2  -1  588.93   17.03
  -1  -2  -2   36.65    3.29
  -1  -2  -2   39.63    3.38
   1   2   3 1655.30   37.00
  -1  -2  -3 1441.51   38.47
  -1  -2  -3 1482.01   38.63
   1   2   3 1624.47   36.87
   1   2   4   28.58    2.53
   1   2   4   26.48    2.42
   1   2   5   62.44    3.63
   1   2   5   75.74    6.22
  -1  -2  -5   67.13    5.88
  -1  -2  -5   72.40    6.02
   1   2   5   60.97    3.50
  -1  -2  -6  176.32   10.48
  -1  -2  -6  155.27    9.92
   1   2   6  183.64    8.28
   1   2   6  179.59    8.21
   1   2   6  202.46   11.31
   1   2   7   72.73    5.31
  -1  -2  -7   64.65    6.60
  -1  -2  -7   75.71    7.05
   1   2   7   77.23    7.19
   1   2   7   76.83    5.46
   1   2   8   29.55    4.78
   1   2   8   23.70    3.25
  -1  -2  -8   24.34    4.32
   1   2   8   29.58    3.56
  -1  -2  -8   26.26    4.39
  -1  -2  -9   65.71    7.27
   1   2   9   71.11    5.81
  -1  -2  -9   58.38    6.88
   1   2   9   80.33    9.25
  -1  -2  -9   76.43    6.62
  -1  -2  -9   58.83    5.94
   1   2   9   64.14    7.36
   1   2   9   58.48    5.32
   1   2  10  475.46   16.91
   1   2  10  464.66   17.43
   1   2  10  488.92   17.87
  -1  -2 -10  520.69   19.61
  -1  -2 -10  456.24   18.85
   1   2  10  512.45   18.17
  -1  -2 -11   23.79    3.56
   1   2  11   18.61    2.95
   1   2  11   26.00    3.49
  -1  -2 -11   22.01    3.67
   1   2  11   23.35    3.30
   1   2  12  128.60    7.33
  -1  -2 -12  134.12    7.74
   1   2  12  137.14    7.41
   1   2  12  128.27    7.30
   1   2  12  154.04    8.28
  -1  -2 -12  164.49    8.80
  -1  -2 -13   47.95    3.70
  -1  -2 -13   44.43    3.78
   1   2  13   41.01    3.36
  -1  -2 -13   47.45    3.90
   1   2  13   47.59    3.85
   1   2  13   44.12    3.46
   1   2  14   99.17    4.15
  -1  -2 -14   95.69    4.05
  -1  -2 -14   88.55    3.77
  -1  -3  14    5.64    1.24
   1   3 -14    7.32    1.45
  -1  -3  13    0.40    0.77
  -1  -3  13   -0.22    1.07
  -1  -3  13    0.20    0.65
   1   3 -13    1.52    1.14
  -1  -3  13    1.78    1.05
  -1  -3  12   35.89    4.03
  -1  -3  12   27.09    3.30
  -1  -3  12   29.52    3.40
   1   3 -11  233.03   11.21
   1   3 -11  233.74   11.47
   1   3 -11  228.76   11.82
  -1  -3  11  236.83   11.54
  -1  -3  11  223.79   10.77
  -1  -3  11  234.64   10.97
   1   3 -10   79.11    6.62
   1   3 -10   74.93    6.80
   1   3 -10   77.36    6.42
   1   3 -10   66.81    9.54
   1   3 -10   78.29    6.73
  -1  -3  10   81.71    6.24
  -1  -3  10   85.47    6.34
  -1  -3  10   74.59    6.19
  -1  -3   9  110.58    7.20
  -1  -3   9  115.70    7.50
  -1  -3   9  101.32    7.12
  -1  -3   9  127.65   10.65
   1   3  -9  109.95    8.08
   1   3  -9  119.14    7.94
   1   3  -9  118.20    8.08
   1   3  -9  114.27    8.00
  -1  -3   9  119.79    7.43
  -1  -3   8   19.99    3.14
  -1  -3   8   24.43    4.40
  -1  -3   7  596.96   21.19
  -1  -3   7  619.66   20.35
  -1  -3   7  621.16   23.76
  -1  -3   6   28.32    3.68
  -1  -3   6   32.00    4.29
  -1  -3   6   38.20    3.95
   1   3  -5  619.49   18.86
   1   3  -5  606.28   23.67
  -1  -3   5  624.20   20.08
   1   3  -5  652.34   18.81
  -1  -3   5  640.41   19.87
   1   3  -4  781.94   25.96
  -1  -3   4  755.49   22.27
   1   3  -4  789.88   22.10
  -1  -3   3    9.49    1.74
   1   3  -3    5.65    1.45
  -1  -3   2 1985.57   47.49
  -1  -3   2 2019.83   47.54
   1   3  -2 2031.50   48.77
  -1  -3   1   83.58    5.28
  -1  -3   1   82.20    5.29
   1   3  -1   82.00    5.77
  -1  -3   0   52.07    4.20
  -1  -3   0   48.77    4.07
  -1  -3  -1  472.08   16.01
   1   3   1  507.35   16.27
  -1  -3  -1  468.77   15.98
  -1  -3  -2 1087.42   30.31
  -1  -3  -2 1099.99   30.45
   1   3   2 1107.78   29.31
   1   3   2 1174.81   31.08
  -1  -3  -3   88.77    6.49
  -1  -3  -3   95.55    6.64
   1   3   3   88.53    5.52
   1   3   3   93.45    6.71
   1   3   4    7.99    1.64
   1   3   4    2.94    1.01
   1   3   4    6.22    2.00
   1   3   5   60.34    4.22
  -1  -3  -5   66.28    6.32
   1   3   5   59.16    4.38
  -1  -3  -5   66.43    6.23
   1   3   5   50.02    3.96
   1   3   5   55.28    4.27
  -1  -3  -6   83.42    7.57
  -1  -3  -6   96.02    8.10
   1   3   6   85.14    5.74
   1   3   6   86.26    5.78
  -1  -3  -7    9.07    2.82
  -1  -3  -7    6.53    2.41
   1   3   7    6.62    1.85
   1   3   7    6.06    1.79
   1   3   7    7.00    2.43
   1   3   8  281.35   12.35
  -1  -3  -8  242.67   14.88
   1   3   8  273.00   12.18
   1   3   8  297.67   16.67
  -1  -3  -8  258.23   12.77
  -1  -3  -8  279.50   13.32
  -1  -3  -8  273.22   15.67
   1   3   9   21.18    3.26
  -1  -3  -9   16.71    3.82
   1   3   9   17.68    3.09
   1   3   9   32.74    5.45
  -1  -3  -9   28.05    4.18
  -1  -3  -9   22.48    3.68
  -1  -3  -9   16.18    3.83
   1   3  10  130.56    7.79
   1   3  10  119.19    7.82
   1   3  10  131.24    8.16
  -1  -3 -10  130.86    8.94
  -1  -3 -10  136.31    8.99
  -1  -3 -11   19.18    2.96
   1   3  11   23.16    3.02
   1   3  11   24.84    3.24
   1   3  11   19.68    3.14
  -1  -3 -11   19.80    3.29
   1   3  11   19.31    2.97
   1   3  12   18.37    2.51
   1   3  12   19.42    2.57
  -1  -3 -12   23.27    3.09
  -1  -3 -12   25.64    2.96
   1   3  12   24.75    3.03
  -1  -3 -13   86.22    4.74
  -1  -3 -13   90.06    4.82
   1   3  13   78.24    4.49
  -1  -4  14   61.91    3.17
  -1  -4  13    6.64    1.51
  -1  -4  13    7.41    1.64
   1   4 -12   51.34    4.45
  -1  -4  12   39.07    3.99
   1   4 -11   11.27    2.44
   1   4 -11    7.13    1.95
   1   4 -11   11.21    2.58
  -1  -4  11   12.90    2.48
  -1  -4  10   29.22    3.77
   1   4 -10   32.96    4.26
   1   4 -10   34.42    4.59
   1   4 -10   28.30    3.85
   1   4 -10   31.70    3.63
   1   4  -9  289.68   12.55
  -1  -4   9  292.01   12.70
   1   4  -9  285.84   19.91
   1   4  -9  272.95   13.76
   1   4  -9  278.33   13.50
   1   4  -9  279.16   13.42
   1   4  -8   88.61    6.54
   1   4  -8  101.19    7.67
   1   4  -8   92.60    7.19
   1   4  -8   95.27    7.09
   1   4  -8   89.46   10.59
  -1  -4   8  100.04    6.61
   1   4  -7  158.61   13.23
  -1  -4   7  156.64    8.81
  -1  -4   6  203.68   11.29
   1   4  -6  239.92   15.34
  -1  -4   6  237.26   10.88
   1   4  -5   55.94    5.12
   1   4  -5   52.85    6.49
  -1  -4   5   46.75    4.86
   1   4  -5   59.97    5.09
  -1  -4   5   57.81    4.95
  -1  -4   4 1792.08   46.58
   1   4  -4 1886.91   47.19
  -1  -4   3   87.83    6.30
   1   4  -3   91.18    6.72
  -1  -4   2 2444.13   59.56
   1   4  -2 2531.54   60.72
  -1  -4   2 2460.85   59.59
  -1  -4   1  258.23   11.53
   1   4  -1  245.75   11.61
  -1  -4   0 2067.82   51.02
  -1  -4   0 2003.97   50.74
  -1  -4  -1    6.82    1.94
  -1  -4  -1    6.82    2.01
  -1  -4  -2 1171.04   34.49
   1   4   2 1223.83   33.07
  -1  -4  -2 1230.86   34.93
  -1  -4  -3  963.84   30.34
   1   4   3  939.78   27.71
  -1  -4  -3  967.73   30.28
   1   4   4  143.69    8.06
   1   4   4  157.99   10.47
   1   4   4  144.85    8.14
   1   4   4  149.93    7.49
   1   4   4  146.54    7.51
  -1  -4  -5   95.57    8.22
   1   4   5   88.31    6.11
   1   4   5   94.36    8.50
   1   4   5  100.62    6.26
  -1  -4  -5   89.22    7.96
   1   4   5   90.33    5.94
  -1  -4  -6  628.84   25.06
   1   4   6  615.92   20.11
   1   4   6  692.69   26.65
  -1  -4  -6  591.32   24.50
   1   4   6  629.37   20.25
   1   4   7  189.09    9.76
   1   4   7  197.24    9.96
  -1  -4  -7  162.49   12.11
  -1  -4  -7  155.31   11.78
  -1  -4  -7  181.15   10.26
  -1  -4  -7  172.78    9.62
   1   4   8  292.50   12.80
  -1  -4  -8  262.66   16.00
   1   4   8  295.56   12.89
  -1  -4  -8  272.90   13.48
  -1  -4  -8  268.33   13.29
  -1  -4  -8  292.07   13.27
  -1  -4  -8  253.59   15.72
   1   4   8  261.52   17.15
   1   4   9  183.64    9.77
  -1  -4  -9  182.02   10.50
  -1  -4  -9  166.56   10.25
   1   4   9  170.38    9.50
  -1  -4 -10    8.32    2.32
  -1  -4 -10    4.82    1.93
   1   4  10    7.50    2.02
   1   4  10   12.70    2.47
   1   4  10    6.67    1.97
   1   4  11    2.79    1.18
   1   4  11    3.73    1.33
   1   4  11    3.62    1.52
  -1  -4 -11    3.67    1.58
  -1  -4 -11    3.49    1.33
   1   4  12   38.74    3.30
  -1  -4 -12   47.78    3.87
  -1  -4 -13    2.19    0.65
  -1  -4 -13    2.50    0.69
  -1  -5  13    2.69    0.89
  -1  -5  13    1.24    0.76
  -1  -5  13    1.11    0.74
   1   5 -13    0.88    0.92
  -1  -5  13    0.42    0.51
  -1  -5  12   97.50    5.75
  -1  -5  12  110.79    6.49
  -1  -5  12  102.06    5.91
   1   5 -12  100.24    6.04
   1   5 -12  115.46    6.98
  -1  -5  12  111.57    6.15
   1   5 -11    7.55    2.00
  -1  -5  11   10.35    2.18
  -1  -5  11   11.17    2.27
   1   5 -11    9.50    2.38
  -1  -5  11    8.60    1.93
  -1  -5  10    5.62    1.82
   1   5 -10    3.35    1.38
  -1  -5  10    4.36    1.66
  -1  -5  10    5.02    1.69
   1   5 -10    3.10    1.69
   1   5 -10    6.15    1.99
   1   5 -10    6.41    1.95
  -1  -5   9   20.44    3.22
   1   5  -9   23.46    3.82
   1   5  -9   25.94    3.92
   1   5  -9   27.75    3.77
  -1  -5   9   23.21    3.30
  -1  -5   9   20.44    3.24
   1   5  -9   16.81    3.10
  -1  -5   8  153.81    8.70
   1   5  -8  155.66   14.03
  -1  -5   8  142.75    8.28
   1   5  -8  136.01    9.02
   1   5  -8  151.60    9.60
   1   5  -8  147.23    9.68
  -1  -5   8  156.19    8.79
   1   5  -8  151.02    9.04
   1   5  -7   26.85    5.67
   1   5  -7   21.15    3.45
   1   5  -7   24.14    3.60
   1   5  -7   25.78    3.79
   1   5  -7   24.43    3.49
   1   5  -6   27.78    5.33
  -1  -5   6   23.88    4.02
   1   5  -5  169.08    7.81
   1   5  -5  161.78   10.15
   1   5  -5  165.37    7.64
  -1  -5   5  162.56    9.05
   1   5  -5  165.12   10.08
  -1  -5   5  169.87   10.62
   1   5  -4  786.52   22.01
   1   5  -4  807.73   26.66
  -1  -5   4  754.69   25.97
   1   5  -3   59.08    4.32
   1   5  -3   54.66    5.78
  -1  -5   3   52.32    5.46
   1   5  -2 1055.78   27.80
   1   5  -2 1098.45   32.89
   1   5  -1  190.42   10.76
   1   5  -1  169.80    7.75
  -1  -5   1  165.38   10.34
  -1  -5   1  167.54   10.42
   1   5   0 1863.26   51.53
  -1  -5   0 1956.11   51.09
  -1  -5   0 1865.31   50.56
   1   5   1 1162.93   29.87
  -1  -5  -1 1238.45   36.59
  -1  -5  -1 1241.40   36.68
   1   5   1 1176.21   34.51
   1   5   2  689.11   19.54
  -1  -5  -2  715.37   25.73
  -1  -5  -2  718.12   25.79
   1   5   2  699.59   23.57
   1   5   3   69.64    4.55
   1   5   3   74.06    4.67
   1   5   3   68.64    6.06
  -1  -5  -3   73.89    7.29
  -1  -5  -3   70.38    7.16
   1   5   3   78.09    6.45
   1   5   4   17.96    2.23
   1   5   4   22.79    3.02
   1   5   4   15.11    2.86
   1   5   4   20.66    2.88
   1   5   4   16.92    3.00
   1   5   4   13.93    2.00
   1   5   5  810.22   24.53
   1   5   5  802.68   24.49
   1   5   5  882.40   31.94
  -1  -5  -6  244.40   15.37
  -1  -5  -6  246.28   15.42
   1   5   6  271.86   12.01
  -1  -5  -6  244.75   11.20
  -1  -5  -6  249.14   11.74
   1   5   6  256.04   11.72
   1   5   6  260.53   16.35
  -1  -5  -6  245.97   11.21
   1   5   7  312.38   13.42
   1   5   7  352.12   19.48
   1   5   7  329.53   13.73
  -1  -5  -7  310.02   17.81
  -1  -5  -7  270.55   16.83
  -1  -5  -7  304.39   14.11
  -1  -5  -7  297.78   13.58
   1   5   8   94.88    6.75
   1   5   8   74.09    5.81
   1   5   8   90.51    6.66
  -1  -5  -8   82.54    6.94
  -1  -5  -8   81.48    6.65
  -1  -5  -8   94.43    7.30
   1   5   9    5.90    1.98
   1   5   9    5.48    1.75
   1   5   9    6.64    1.94
  -1  -5  -9    9.90    2.52
  -1  -5 -10  247.92   11.35
  -1  -5 -10  237.88   11.12
  -1  -5 -11  172.27    8.12
  -1  -5 -12   14.36    1.72
   1   6 -13   28.55    2.21
  -1  -6  12   48.76    3.07
   1   6 -12   55.99    4.25
  -1  -6  12   57.73    3.86
  -1  -6  12   60.61    3.94
  -1  -6  11  166.10    8.48
  -1  -6  11  135.75    6.80
   1   6 -11  162.80    8.41
   1   6 -11  159.35    8.65
  -1  -6  11  154.77    7.66
  -1  -6  11  169.42    7.92
  -1  -6  10   18.06    2.77
   1   6 -10   16.06    2.61
  -1  -6  10   17.78    2.55
  -1  -6  10   16.65    2.95
   1   6 -10   17.92    3.18
  -1  -6  10   18.89    2.84
   1   6 -10   14.39    2.74
   1   6  -9  151.16    8.87
  -1  -6   9  149.84    8.90
   1   6  -9  149.83    9.49
   1   6  -9  126.12    8.79
  -1  -6   9  148.56    8.46
  -1  -6   9  140.57    8.28
  -1  -6   8    5.89    1.85
   1   6  -8    8.17    2.18
  -1  -6   8    7.12    1.98
   1   6  -8    6.73    2.17
  -1  -6   8   13.14    2.75
   1   6  -8    5.44    2.08
   1   6  -7  652.56   30.34
  -1  -6   7  614.30   21.18
   1   6  -7  598.77   21.42
   1   6  -7  612.54   22.23
  -1  -6   6  242.76   11.42
   1   6  -6  231.61   10.10
   1   6  -6  238.05   12.20
   1   6  -5  196.47   10.75
   1   6  -5  190.17   10.23
   1   6  -5  219.39   12.92
  -1  -6   5  193.90   12.51
   1   6  -5  215.47    9.61
   1   6  -5  222.08   13.12
   1   6  -5  207.68    9.59
   1   6  -4   29.20    4.64
  -1  -6   4   25.18    4.30
   1   6  -4   30.18    3.37
   1   6  -4   29.63    4.70
   1   6  -4   23.55    3.04
   1   6  -3  286.63   15.28
  -1  -6   3  285.63   15.15
   1   6  -3  288.75   11.69
   1   6  -2   11.32    2.07
   1   6  -2    9.46    2.59
   1   6  -2   10.97    3.09
   1   6  -1  211.60   13.68
  -1  -6   1  210.21   13.19
   1   6  -1  210.20    9.48
   1   6  -1  214.70   12.73
  -1  -6   1  219.54   13.37
  -1  -6   0   17.10    3.70
   1   6   0   15.83    3.67
  -1  -6   0   21.79    4.12
  -1  -6  -1  193.46   12.74
   1   6   1  172.17    8.44
  -1  -6  -1  211.33   13.31
   1   6   1  188.09   11.64
  -1  -6  -2  134.07   10.75
   1   6   2  132.11    7.07
  -1  -6  -2  137.20   10.81
   1   6   2  137.04    9.67
  -1  -6  -3  458.08   21.48
   1   6   3  426.67   14.65
   1   6   3  441.16   14.76
  -1  -6  -3  446.48   21.28
   1   6   3  428.64   18.55
   1   6   3  446.65   18.89
  -1  -6  -4   13.75    2.52
  -1  -6  -4   15.69    2.64
   1   6   4    9.33    2.02
   1   6   4   11.04    2.33
   1   6   4   10.07    1.86
  -1  -6  -4    9.43    3.11
   1   6   4   11.90    2.72
   1   6   4    8.94    1.78
  -1  -6  -4   10.06    3.20
   1   6   4    9.19    2.39
   1   6   5   93.01    7.09
  -1  -6  -5  101.52    7.17
  -1  -6  -5  105.08    7.00
  -1  -6  -5   89.87    6.52
  -1  -6  -6   23.78    3.62
  -1  -6  -6   22.28    3.29
  -1  -6  -6   21.42    4.64
  -1  -6  -6   25.30    3.43
  -1  -6  -6   26.77    5.13
  -1  -6  -7  198.57    9.97
  -1  -6  -7  216.97   11.05
  -1  -6  -7  220.10   11.46
  -1  -6  -7  191.64    9.79
  -1  -6  -8  356.57   14.49
  -1  -6  -8  355.31   14.75
  -1  -6  -8  339.01   14.70
  -1  -6  -9  199.38   10.01
  -1  -6  -9  213.01   10.25
  -1  -6 -10    4.36    1.44
  -1  -6 -10    3.83    1.42
  -1  -6 -11  236.18    7.76
  -1  -6 -11  243.06    8.46
  -1  -7  12    3.77    0.95
  -1  -7  11   91.97    4.96
  -1  -7  11   92.75    5.50
  -1  -7  11   81.23    4.69
   1   7 -11   89.00    5.40
   1   7 -11   95.57    5.53
   1   7 -10  102.98    6.67
   1   7 -10   96.97    6.48
  -1  -7  10  100.58    6.40
  -1  -7  10  100.83    5.92
  -1  -7  10   89.10    5.59
   1   7 -10  106.68    6.29
   1   7  -9  397.14   15.46
   1   7  -9  357.79   15.03
  -1  -7   9  374.86   14.61
  -1  -7   9  375.61   13.93
  -1  -7   9  367.73   13.79
   1   7  -9  352.35   14.22
   1   7  -8  124.55    8.43
  -1  -7   8  131.23    8.17
  -1  -7   8  124.41    7.59
   1   7  -8  130.38    8.31
  -1  -7   8  131.96    7.77
  -1  -7   7   45.75    4.75
   1   7  -7   45.71    5.01
   1   7  -7   49.96    4.18
   1   7  -6  230.44   11.59
   1   7  -6  216.28    9.96
   1   7  -6  197.77   11.37
   1   7  -6  225.82   11.80
   1   7  -6  210.82   10.17
  -1  -7   6  213.49   10.79
   1   7  -6  210.54    9.72
  -1  -7   6  197.99    9.07
   1   7  -6  224.36   10.12
   1   7  -5  246.13   15.15
   1   7  -5  279.04   12.06
   1   7  -5  268.14   12.69
   1   7  -5  283.31   11.94
   1   7  -5  242.92   12.51
   1   7  -5  251.50   12.87
   1   7  -5  298.29   12.64
   1   7  -5  295.01   12.08
  -1  -7   5  268.37   15.83
  -1  -7   5  268.29   12.05
   1   7  -5  254.44   15.12
  -1  -7   4  153.24   11.67
   1   7  -4  154.42    9.06
   1   7  -4  141.78    8.15
   1   7  -4  151.29    9.36
  -1  -7   4  150.51    8.37
   1   7  -4  148.19    8.48
   1   7  -4  154.71    8.64
   1   7  -4  156.46   11.83
   1   7  -4  156.11   11.67
   1   7  -3  220.47   14.41
   1   7  -3  216.59   10.64
   1   7  -3  228.57   11.02
   1   7  -3  197.58    9.95
   1   7  -3  222.96   11.45
   1   7  -3  234.94   15.97
   1   7  -3  236.97   10.90
  -1  -7   3  229.78   14.51
   1   7  -3  227.76   14.35
   1   7  -2   10.18    3.02
   1   7  -2    7.43    3.05
   1   7  -2    6.63    1.94
   1   7  -2    8.56    2.05
  -1  -7   2    5.36    2.30
   1   7  -2    8.68    2.01
   1   7  -2    7.62    2.05
   1   7  -1   12.47    3.51
  -1  -7   1   14.62    2.44
   1   7  -1   13.65    2.46
  -1  -7   1   12.54    2.50
   1   7  -1   15.43    2.79
   1   7  -1   12.24    3.25
   1   7  -1    9.55    2.11
  -1  -7   0  211.21   14.37
   1   7   0  177.19    9.56
   1   7   0  186.70   10.03
  -1  -7   0  192.17    9.84
  -1  -7   0  200.67    9.28
   1   7   0  174.95   12.31
  -1  -7   0  171.19   13.16
   1   7   0  172.70    8.97
   1   7   0  185.92    9.42
  -1  -7  -1  608.08   19.95
   1   7   1  616.26   20.82
  -1  -7  -1  623.79   20.73
   1   7   1  620.62   20.05
  -1  -7  -1  641.83   19.67
  -1  -7  -1  609.42   19.99
   1   7   1  660.88   25.68
  -1  -7  -1  605.72   26.89
   1   7   1  594.38   24.99
   1   7   1  612.38   20.08
  -1  -7  -1  636.62   27.36
  -1  -7  -2   14.02    2.52
  -1  -7  -2   10.68    2.38
   1   7   2    8.54    2.19
   1   7   2   11.01    2.17
  -1  -7  -2    9.56    1.93
  -1  -7  -2    8.90    2.15
   1   7   2    9.91    2.79
   1   7   2    7.26    2.57
   1   7   2    9.74    1.97
  -1  -7  -2   12.83    3.61
  -1  -7  -2    6.72    2.83
   1   7   3    0.51    0.67
   1   7   3    2.50    1.54
   1   7   3    1.26    0.88
  -1  -7  -3    2.07    1.61
  -1  -7  -3    2.98    1.47
   1   7   3    2.61    1.32
   1   7   3    4.04    1.38
   1   7   3    4.55    1.95
  -1  -7  -3    0.90    1.10
  -1  -7  -3    0.69    1.13
   1   7   4   18.07    2.81
  -1  -7  -4   19.59    3.07
   1   7   4   22.82    3.43
  -1  -7  -4   10.92    2.46
  -1  -7  -4   19.30    2.50
   1   7   4   18.31    2.59
   1   7   4   17.91    2.49
  -1  -7  -4   16.08    4.17
  -1  -7  -4   18.39    2.99
  -1  -7  -4   18.80    4.46
  -1  -7  -5   11.20    2.57
  -1  -7  -5   17.97    2.98
   1   7   5   12.93    2.67
  -1  -7  -5   16.75    2.87
  -1  -7  -6  322.80   14.04
  -1  -7  -6  328.95   13.80
  -1  -7  -6  310.61   13.02
  -1  -7  -6  320.53   13.19
  -1  -7  -7    2.05    1.60
  -1  -7  -7    3.37    1.78
  -1  -7  -7    1.71    1.17
  -1  -7  -7    3.17    1.36
  -1  -7  -8    3.39    1.67
  -1  -7  -9   93.00    5.53
   1   7  10    0.29    0.36
  -1  -7 -10    1.19    0.66
  -1  -8  11   31.63    2.38
   1   8 -11   28.12    2.33
  -1  -8  10   12.64    1.96
   1   8 -10   14.84    2.13
   1   8 -10   12.51    1.90
  -1  -8   9   18.09    2.58
   1   8  -9   13.60    2.25
  -1  -8   9   11.57    1.89
  -1  -8   9   12.66    1.98
  -1  -8   8   17.82    2.73
  -1  -8   8   16.99    2.41
  -1  -8   8   16.06    2.41
  -1  -8   8   17.19    2.48
  -1  -8   7  643.78   19.81
   1   8  -7  626.53   21.02
   1   8  -7  641.35   21.74
  -1  -8   7  602.08   20.06
  -1  -8   7  627.00   19.57
  -1  -8   7  625.12   19.68
  -1  -8   6  940.83   27.39
   1   8  -6  948.50   27.07
   1   8  -6  940.41   26.43
  -1  -8   6  931.88   25.95
   1   8  -6  991.79   29.67
   1   8  -6  953.46   26.78
   1   8  -6  939.41   26.60
   1   8  -6  986.49   28.88
  -1  -8   5   33.43    3.79
   1   8  -5   30.70    4.18
  -1  -8   5   35.58    3.74
   1   8  -5   35.99    3.90
   1   8  -5   30.46    3.79
   1   8  -5   27.70    3.83
   1   8  -5   33.86    3.83
   1   8  -5   35.53    3.98
   1   8  -4   90.15    7.09
   1   8  -4   88.53    6.73
   1   8  -4   98.07    6.78
  -1  -8   4   96.19    6.31
   1   8  -4   93.94    6.95
   1   8  -4   90.85    6.52
   1   8  -4   90.60    6.67
  -1  -8   3    5.22    1.82
   1   8  -3   13.29    2.65
   1   8  -3    3.42    1.58
   1   8  -3    7.14    2.04
   1   8  -3    6.96    1.97
   1   8  -3    5.12    1.79
   1   8  -3    8.53    2.18
  -1  -8   3    7.56    2.13
   1   8  -2 1011.63   29.47
  -1  -8   2  993.69   36.30
   1   8  -2 1011.75   29.62
   1   8  -2  968.33   35.87
   1   8  -2  921.16   35.20
   1   8  -2  955.94   28.69
  -1  -8   2 1035.13   28.87
   1   8  -2  996.41   30.00
  -1  -8   2 1035.99   29.89
   1   8  -1  694.37   22.53
  -1  -8   1  738.15   29.59
   1   8  -1  680.96   28.30
  -1  -8   1  691.11   21.89
   1   8  -1  657.84   21.57
  -1  -8   1  694.13   22.67
   1   8  -1  710.16   23.21
   1   8  -1  679.63   22.67
   1   8  -1  670.36   22.31
   1   8   0   45.04    4.59
   1   8   0   42.35    4.50
   1   8   0   37.22    4.31
  -1  -8   0   40.11    4.17
  -1  -8   0   41.14    4.39
  -1  -8   0   42.47    4.45
   1   8   0   38.61    4.46
  -1  -8   0   44.71    4.74
   1   8   0   45.21    4.90
  -1  -8  -1   44.91    4.33
   1   8   1   54.31    4.93
   1   8   1   51.32    4.85
   1   8   1   43.44    4.57
  -1  -8  -1   51.89    4.93
  -1  -8  -1   60.38    4.98
  -1  -8  -1   51.10    4.92
   1   8   1   54.80    5.23
  -1  -8  -1   56.53    5.33
   1   8   2   56.85    4.91
  -1  -8  -2   52.11    4.50
   1   8   2   53.29    4.79
   1   8   2   55.81    4.95
  -1  -8  -2   55.83    5.13
  -1  -8  -2   53.87    5.04
   1   8   2   49.18    4.96
  -1  -8  -2   51.07    5.13
   1   8   3    2.04    1.15
  -1  -8  -3    1.39    0.98
   1   8   3    1.28    0.99
   1   8   3    1.02    0.84
  -1  -8  -3    1.22    1.12
   1   8   3    0.65    1.00
  -1  -8  -3    1.82    1.28
   1   8   4  230.21   11.16
  -1  -8  -4  229.02   10.88
  -1  -8  -4  223.44   10.69
   1   8   4  216.55   10.06
  -1  -8  -4  225.04   10.72
   1   8   4  220.84    9.48
  -1  -8  -5   59.39    5.05
   1   8   5   56.52    4.35
  -1  -8  -5   64.50    5.20
  -1  -8  -5   61.48    5.29
  -1  -8  -6    2.31    1.23
  -1  -8  -6    3.23    1.26
  -1  -8  -6    2.87    1.52
  -1  -8  -6    2.42    1.37
  -1  -8  -7    4.02    1.22
  -1  -8  -7    4.02    1.19
  -1  -8  -7    5.28    1.52
  -1  -8  -7    3.15    1.37
  -1  -8  -8   53.45    3.81
  -1  -8  -9    1.30    0.60
   1   9 -10   32.31    2.13
  -1  -9  10   39.49    2.39
   1   9  -9  125.39    5.87
  -1  -9   9  132.43    5.92
  -1  -9   8  186.53    7.69
  -1  -9   8  205.57    7.90
   1   9  -8  190.22    8.59
  -1  -9   8  202.76    8.60
   1   9  -8  207.99    8.72
  -1  -9   7    9.64    1.80
  -1  -9   7    7.52    1.56
   1   9  -7    8.91    2.00
  -1  -9   7    9.39    1.98
   1   9  -7    8.37    1.83
  -1  -9   6  112.08    6.84
   1   9  -6   99.80    6.69
   1   9  -6   89.54    5.50
  -1  -9   6   99.67    5.77
  -1  -9   6   96.30    6.04
  -1  -9   6   95.82    5.50
   1   9  -6  102.38    6.60
  -1  -9   5   16.88    2.78
   1   9  -5   14.74    2.44
   1   9  -5   15.72    2.67
   1   9  -5   19.14    3.08
   1   9  -5   12.10    2.24
   1   9  -5   14.78    2.33
  -1  -9   5   14.80    2.30
   1   9  -4  567.00   18.98
  -1  -9   4  577.75   18.65
   1   9  -4  591.83   19.47
   1   9  -4  595.60   19.73
  -1  -9   4  573.67   19.10
   1   9  -4  597.78   19.57
   1   9  -4  602.03   20.24
  -1  -9   4  604.79   19.91
   1   9  -3  144.19    8.28
  -1  -9   3  138.39    7.86
   1   9  -3  148.41    8.42
   1   9  -3  145.00    8.54
  -1  -9   3  135.68    7.97
   1   9  -3  134.81    8.33
  -1  -9   3  147.46    8.53
   1   9  -3  135.73    7.90
   1   9  -2   43.01    4.51
  -1  -9   2   49.41    4.57
  -1  -9   2   50.39    4.66
   1   9  -2   50.74    4.93
  -1  -9   2   48.28    4.75
   1   9  -2   47.24    4.70
   1   9  -2   46.89    4.40
  -1  -9   2   48.85    4.63
  -1  -9   2   49.26    4.60
   1   9  -2   42.45    4.41
   1   9  -1    7.68    2.07
   1   9  -1    6.36    1.84
  -1  -9   1    5.78    1.76
   1   9  -1    7.16    1.82
   1   9  -1    7.59    2.06
  -1  -9   1    5.42    1.83
  -1  -9   0  140.08    7.84
   1   9   0  138.82    8.08
   1   9   0  144.01    8.28
   1   9   0  134.40    8.07
  -1  -9   0  143.77    7.94
  -1  -9   0  138.52    8.05
  -1  -9   0  145.42    8.18
  -1  -9   0  138.96    8.27
   1   9   0  127.69    7.96
   1   9   1  154.56    8.38
  -1  -9  -1  162.20    8.25
   1   9   1  145.99    8.28
   1   9   1  165.14    8.66
  -1  -9  -1  155.42    8.58
  -1  -9  -1  159.01    8.64
  -1  -9  -1  157.41    8.87
   1   9   1  160.55    8.88
  -1  -9  -2  304.71   11.84
   1   9   2  302.68   12.08
   1   9   2  308.51   12.14
   1   9   2  300.98   12.06
  -1  -9  -2  316.60   12.84
   1   9   2  308.22   12.50
   1   9   2  324.20   13.12
  -1  -9  -2  300.78   12.64
   1   9   3   37.45    3.53
   1   9   3   42.49    3.69
  -1  -9  -3   42.60    4.16
   1   9   3   43.75    4.25
  -1  -9  -3   36.31    3.89
   1   9   3   33.17    3.52
  -1  -9  -4   72.84    5.20
   1   9   4   68.80    4.64
  -1  -9  -4   84.06    5.53
  -1  -9  -5   39.34    3.48
  -1  -9  -5   44.31    3.92
  -1  -9  -5   40.38    3.76
  -1  -9  -5   43.41    3.67
  -1  -9  -6   63.53    3.84
  -1  -9  -6   76.71    4.65
  -1  -9  -6   60.82    3.78
  -1  -9  -6   68.46    4.44
  -1  -9  -6   73.05    4.51
  -1  -9  -7   30.45    2.43
  -1  -9  -7   29.37    2.40
   1  10  -8   20.52    1.80
  -1 -10   8   23.86    1.89
   1  10  -8   24.03    1.91
  -1 -10   7    2.51    0.86
  -1 -10   7    1.95    0.83
   1  10  -7    3.75    1.01
   1  10  -7    3.33    0.95
  -1 -10   6   64.59    4.15
   1  10  -6   70.42    4.42
  -1 -10   6   64.09    4.23
   1  10  -6   63.59    4.05
   1  10  -6   67.96    4.28
   1  10  -5    1.87    1.00
  -1 -10   5    3.14    1.12
   1  10  -5    3.21    1.00
   1  10  -5    2.61    1.12
   1  10  -5    2.95    1.05
   1  10  -5    2.26    0.88
  -1 -10   5    2.43    0.87
  -1 -10   4   14.78    2.13
   1  10  -4   12.73    2.00
   1  10  -4   12.68    2.01
   1  10  -4   14.02    2.21
  -1 -10   4   15.95    2.32
  -1 -10   4   15.47    2.13
   1  10  -4   14.72    2.14
  -1 -10   4   16.14    2.18
   1  10  -4   13.04    2.12
  -1 -10   4   14.75    2.31
   1  10  -4   15.92    2.33
   1  10  -3  154.95    7.69
  -1 -10   3  156.45    7.58
   1  10  -3  155.30    7.75
   1  10  -3  167.50    8.11
  -1 -10   3  149.01    7.53
  -1 -10   3  146.57    7.25
  -1 -10   3  163.46    7.95
   1  10  -3  159.32    7.80
  -1 -10   3  155.10    7.42
   1  10  -3  156.41    7.20
   1  10  -2   23.23    2.92
  -1 -10   2   27.32    3.08
  -1 -10   2   25.60    2.97
   1  10  -2   25.46    3.02
  -1 -10   2   23.16    2.82
   1  10  -2   21.47    2.43
  -1 -10   2   29.18    3.12
  -1 -10   2   24.95    3.01
   1  10  -2   26.24    3.15
  -1 -10   1   56.24    4.57
   1  10  -1   55.77    4.48
   1  10  -1   60.74    4.75
   1  10   0   19.26    2.60
   1  10   0   17.34    2.45
   1  10   0   18.21    2.55
   1  10   0   20.30    2.67
   1  10   0   17.71    2.46
  -1 -10   0   12.22    2.07
   1  10   1  308.69   11.40
  -1 -10  -1  299.49   11.07
   1  10   1  324.01   11.54
   1  10   1  290.78   11.13
  -1 -10  -1  297.84   11.26
  -1 -10  -1  325.27   11.87
   1  10   1  316.22   11.62
  -1 -10  -1  329.99   11.96
   1  10   1  329.50   11.89
   1  10   2   75.08    4.76
  -1 -10  -2   82.25    5.19
  -1 -10  -2   74.60    4.55
   1  10   2   79.26    4.64
  -1 -10  -2   87.04    5.19
  -1 -10  -2   87.86    5.30
   1  10   2   77.42    4.65
   1  10   2   82.13    5.16
  -1 -10  -3  108.23    5.60
  -1 -10  -3  105.86    5.55
   1  10   3   90.43    4.34
   1  10   3  102.37    4.97
  -1 -10  -3  108.84    5.60
   1  10   3   92.55    4.27
  -1 -10  -3   90.10    4.39
  -1 -10  -4  107.63    5.13
  -1 -10  -4  110.21    5.34
  -1 -10  -4  100.84    5.02
  -1 -10  -5    0.08    0.50
  -1 -10  -5    0.41    0.56
  -1 -10  -5    1.52    0.76
  -1 -10  -5    0.41    0.45
  -1 -11   5   34.40    2.20
   1  11  -4  184.30    6.25
  -1 -11   4  174.93    6.38
   1  11  -3  109.92    4.95
  -1 -11   3  114.93    4.75
  -1 -11   3  102.95    4.84
   1  11  -3  109.91    4.95
  -1 -11   3  108.48    4.66
  -1 -11   2    1.71    0.78
   1  11  -2    0.94    0.60
  -1 -11   2    0.49    0.62
   1  11  -1   33.81    2.65
  -1 -11   1   34.76    2.74
   1  11  -1   33.75    2.67
  -1 -11   1   35.64    2.71
   1  11  -1   31.68    2.49
  -1 -11   1   32.33    2.63
   1  11   0   12.38    1.57
   1  11   0   14.71    1.62
  -1 -11   0   13.42    1.65
   1  11   0   13.53    1.58
  -1 -11  -1   27.69    2.20
   1  11   1   21.41    1.74
  -1 -11  -1   19.05    1.70
   1  11   1   19.44    1.62
   1  11   1   22.76    1.86
  -1 -11  -1   25.56    2.15
  -1 -11  -2    3.22    0.77
  -1 -11  -2    3.13    0.71
  -1 -11  -2    3.65    0.77
  -1 -11  -2    2.58    0.71
   2 -12   0   25.87    1.70
   2 -12   0   26.47    1.72
   2 -12   0   26.99    1.70
   2 -12   0   25.42    1.65
  -2  12  -1    9.36    1.06
   2 -12   1   11.54    1.25
   2 -12   1   10.91    1.21
   2 -12   1   13.26    1.33
  -2  12  -1   12.73    1.23
   2 -12   1   11.98    1.25
   2 -12   2   63.86    3.04
   2 -12   2   62.81    3.01
  -2  12  -2   66.47    2.94
  -2  12  -2   60.66    2.72
  -2  12  -3   15.26    1.24
   2 -12   3   18.94    1.48
  -2  12  -3   19.30    1.40
   2 -11  -4   10.11    1.36
   2 -11  -3    1.77    0.97
   2 -11  -3    0.56    0.45
   2 -11  -3    1.35    0.51
   2 -11  -3    1.18    0.59
   2 -11  -3    1.77    0.94
  -2  11   2   39.98    2.76
   2 -11  -2   49.10    3.32
   2 -11  -2   45.55    3.24
   2 -11  -2   48.88    3.34
   2 -11  -2   50.89    3.71
   2 -11  -2   47.19    3.59
   2 -11  -2   49.68    3.44
  -2  11   2   58.44    3.88
   2 -11  -1    0.18    0.75
  -2  11   1    1.29    0.75
  -2  11   1    1.25    0.93
   2 -11  -1    0.90    0.84
   2 -11  -1    0.72    0.84
  -2  11   1    1.01    0.63
   2 -11  -1    2.32    1.04
   2 -11  -1    1.36    0.79
   2 -11  -1    1.97    0.91
  -2  11   1    0.75    0.65
   2 -11  -1    1.82    0.97
  -2  11   1    0.73    0.63
   2 -11  -1    1.37    0.80
  -2  11   0   26.29    2.56
   2 -11   0   32.98    3.24
  -2  11   0   29.06    2.71
  -2  11   0   26.02    2.56
   2 -11   0   27.70    2.91
  -2  11   0   29.99    2.96
   2 -11   0   27.91    2.94
   2 -11   1   43.38    3.85
  -2  11  -1   39.55    3.30
  -2  11  -1   39.30    3.24
  -2  11  -1   43.96    3.70
   2 -11   2  293.72   11.49
   2 -11   2  310.91   11.62
  -2  11  -2  326.25   10.93
  -2  11  -2  331.40   11.52
  -2  11  -2  318.05   10.89
   2 -11   3  123.66    6.52
   2 -11   3  126.20    6.52
  -2  11  -3  130.99    6.04
  -2  11  -3  125.92    6.34
   2 -11   3  122.51    6.46
  -2  11  -3  127.65    6.05
   2 -11   3  123.01    6.49
  -2  11  -3  124.30    5.87
   2 -11   3  125.57    6.49
   2 -11   4    8.20    1.63
  -2  11  -4    9.46    1.54
  -2  11  -4   11.59    1.81
  -2  11  -4    8.62    1.41
   2 -11   4    8.32    1.55
  -2  11  -4    9.32    1.42
   2 -11   4    9.24    1.60
   2 -11   4    8.06    1.53
   2 -11   4    9.29    1.67
   2 -11   4    8.79    1.38
   2 -11   5  166.25    6.45
  -2  11  -5  186.18    7.30
   2 -11   6   13.55    1.53
  -2  11  -6   16.38    1.79
   2 -11   7  101.25    3.94
  -2  11  -7  151.47    4.89
   2 -10  -7    6.93    0.97
   2 -10  -7    6.61    0.94
   2 -10  -6   10.24    1.42
   2 -10  -6   12.96    1.76
   2 -10  -6   13.20    1.73
   2 -10  -6   10.46    1.66
   2 -10  -5    9.62    1.78
   2 -10  -5   10.25    1.90
   2 -10  -5    6.11    1.53
   2 -10  -4   88.38    5.57
   2 -10  -4   99.26    5.29
  -2  10   3   16.64    2.05
   2 -10  -3   19.27    2.48
   2 -10  -3   16.65    2.41
   2 -10  -3   16.11    2.36
   2 -10  -3   18.55    2.83
  -2  10   3   22.30    2.88
   2 -10  -3   15.94    2.66
   2 -10  -3   15.89    2.41
   2 -10  -2    4.27    1.40
  -2  10   2    1.69    0.79
   2 -10  -2    3.38    1.23
   2 -10  -2    3.82    1.30
  -2  10   2    3.57    1.12
   2 -10  -2    4.14    1.64
   2 -10  -2    4.14    1.67
  -2  10   2    1.55    1.08
  -2  10   1  186.51    9.26
   2 -10  -1  179.45    9.17
  -2  10   1  176.61    8.08
   2 -10  -1  178.62    9.13
   2 -10  -1  169.86    8.98
   2 -10  -1  180.37    9.33
   2 -10  -1  171.90    9.01
   2 -10   0   65.68    5.23
  -2  10   0   68.17    5.45
   2 -10   0   61.52    5.21
   2 -10   0   61.50    5.21
   2 -10   0   65.20    5.48
   2 -10   0   63.30    5.61
  -2  10   0   66.52    4.81
   2 -10   0   62.35    5.33
  -2  10  -1   57.16    4.45
   2 -10   1   49.85    4.25
   2 -10   1   51.72    4.65
   2 -10   1   52.71    4.67
  -2  10  -1   56.58    4.50
   2 -10   1   50.30    5.08
   2 -10   1   53.73    4.69
  -2  10  -1   58.42    5.09
   2 -10   2   48.91    4.82
  -2  10  -2   51.58    4.21
   2 -10   2   48.60    4.29
   2 -10   2   46.13    4.68
  -2  10  -2   52.86    4.37
   2 -10   2   60.31    4.88
  -2  10  -2   49.52    4.68
   2 -10   3  136.49    8.31
   2 -10   3  136.64    8.14
  -2  10  -3  131.34    6.92
   2 -10   3  136.86    7.61
   2 -10   3  142.44    8.34
  -2  10  -3  144.77    7.48
   2 -10   3  138.59    7.66
  -2  10  -3  131.40    7.80
   2 -10   4   85.43    6.09
   2 -10   4   83.70    5.64
   2 -10   4   86.78    6.08
  -2  10  -4   88.97    5.35
   2 -10   4   95.63    6.18
  -2  10  -4   74.86    4.86
   2 -10   4   82.25    6.00
   2 -10   5   42.24    3.91
   2 -10   5   45.63    4.03
  -2  10  -5   44.06    3.47
   2 -10   5   39.95    3.84
  -2  10  -5   44.77    3.59
   2 -10   5   45.20    4.18
  -2  10  -5   40.23    3.50
  -2  10  -5   44.28    3.79
  -2  10  -5   44.12    3.58
   2 -10   5   43.25    3.83
   2 -10   6    1.37    1.03
  -2  10  -6    1.43    0.83
  -2  10  -6    1.30    0.84
  -2  10  -6    1.75    0.89
   2 -10   6    0.88    0.68
  -2  10  -7    4.10    1.11
  -2  10  -7    4.83    1.29
  -2  10  -7    5.85    1.20
  -2  10  -8    0.69    0.57
  -2  10  -8    0.95    0.79
   2 -10   8    2.72    1.05
  -2  10  -9   69.78    3.38
   2 -10   9   69.21    3.58
   2  -9  -8   24.09    2.21
   2  -9  -8   23.72    2.19
   2  -9  -8   24.56    2.29
   2  -9  -8   21.81    2.12
   2  -9  -7  166.84    7.70
   2  -9  -7  156.84    7.10
   2  -9  -7  171.78    7.77
   2  -9  -7  181.01    7.81
   2  -9  -7  151.68    6.44
   2  -9  -6   38.76    3.86
   2  -9  -6   40.78    4.08
   2  -9  -6   40.00    3.63
   2  -9  -6   38.75    3.99
   2  -9  -5  324.16   12.68
   2  -9  -5  339.57   13.17
   2  -9  -5  333.01   13.50
   2  -9  -5  330.10   13.49
   2  -9  -4  135.61    7.70
  -2   9   4  130.89    7.89
   2  -9  -4  126.49    7.58
   2  -9  -4  121.58    6.89
   2  -9  -3    3.13    1.52
  -2   9   3    2.46    1.34
   2  -9  -3    3.62    1.45
   2  -9  -3    3.27    1.38
  -2   9   3    2.00    0.96
   2  -9  -3    1.01    1.30
   2  -9  -3    3.04    1.76
   2  -9  -3    4.30    1.56
   2  -9  -2  504.26   18.73
   2  -9  -2  484.08   17.12
   2  -9  -2  498.95   18.14
  -2   9   2  512.75   16.18
   2  -9  -2  494.92   18.61
  -2   9   2  494.40   18.10
   2  -9  -2  494.22   18.34
  -2   9   1  396.09   15.87
   2  -9  -1  414.98   16.03
   2  -9  -1  391.25   14.68
  -2   9   1  429.52   14.71
   2  -9  -1  409.99   16.37
   2  -9  -1  404.44   16.22
  -2   9   1  398.44   14.32
   2  -9  -1  412.72   16.38
   2  -9  -1  421.25   16.92
   2  -9   0  138.71    8.40
  -2   9   0  139.23    8.66
   2  -9   0  141.24    7.69
   2  -9   0  135.41    8.51
   2  -9   0  137.64    8.08
  -2   9   0  141.09    7.73
   2  -9   0  139.73    8.62
   2  -9   0  146.99    9.08
   2  -9   0  134.17    8.98
  -2   9  -1    4.64    1.64
   2  -9   1    0.93    1.14
   2  -9   1    1.20    0.99
   2  -9   1    7.09    2.15
   2  -9   1    5.54    1.86
  -2   9  -1    0.78    0.86
  -2   9  -1    0.97    0.93
   2  -9   1    0.72    1.11
   2  -9   2    2.15    1.38
   2  -9   2    2.21    1.33
   2  -9   2    0.29    0.95
   2  -9   2    0.87    0.95
  -2   9  -2    0.26    0.97
  -2   9  -2    0.48    0.74
   2  -9   2    1.41    1.36
   2  -9   2    1.08    1.11
   2  -9   3  198.37   10.10
   2  -9   3  216.91   11.31
  -2   9  -3  211.43    9.54
   2  -9   3  213.26   10.88
   2  -9   3  200.83   10.70
   2  -9   3  189.20    9.43
  -2   9  -3  205.44    9.74
  -2   9  -3  196.39    9.26
   2  -9   3  187.89    9.39
   2  -9   3  217.75   11.40
   2  -9   4   19.87    3.01
  -2   9  -4   14.89    2.53
   2  -9   4   11.11    2.52
   2  -9   4   19.91    3.30
  -2   9  -4   17.62    2.65
   2  -9   4   17.08    3.09
  -2   9  -4   22.31    2.80
   2  -9   4   21.07    3.27
   2  -9   5   84.42    6.32
  -2   9  -5   76.85    5.14
   2  -9   5   89.73    6.40
   2  -9   5   79.71    6.10
   2  -9   5  100.64    7.17
   2  -9   5   77.42    6.12
  -2   9  -5   86.96    5.99
  -2   9  -5   78.96    5.61
  -2   9  -5   81.72    5.97
   2  -9   5   78.88    5.96
   2  -9   6   25.58    3.07
   2  -9   6   19.80    2.76
   2  -9   6   24.15    3.14
   2  -9   6   22.60    3.31
  -2   9  -6   27.12    2.82
  -2   9  -6   25.51    3.05
  -2   9  -6   26.57    3.25
   2  -9   6   18.21    2.76
  -2   9  -6   21.77    3.06
   2  -9   7   73.74    5.78
  -2   9  -7   67.17    5.08
  -2   9  -7   59.63    4.32
  -2   9  -7   53.30    4.64
   2  -9   8  213.36    9.91
  -2   9  -8  221.46    9.39
  -2   9  -8  205.61    9.30
   2  -9   9   48.85    4.01
  -2   9  -9   40.14    3.42
  -2   9  -9   47.72    3.71
  -2   9 -10  207.33    7.62
  -2   9 -10  239.62    8.06
   2  -8 -10    2.29    0.69
   2  -8  -9   64.97    4.00
   2  -8  -9   66.26    4.26
   2  -8  -9   60.63    3.86
   2  -8  -8   26.09    3.08
   2  -8  -8   25.27    3.14
   2  -8  -8   20.05    2.75
   2  -8  -8   24.48    3.04
   2  -8  -7  139.90    8.03
   2  -8  -7  152.58    8.52
   2  -8  -7  145.28    8.23
   2  -8  -7  128.95    7.94
   2  -8  -6    6.37    2.07
   2  -8  -6    6.37    2.18
   2  -8  -6    4.00    1.79
   2  -8  -6    6.97    1.99
   2  -8  -6    5.06    1.64
   2  -8  -5   84.64    6.14
   2  -8  -5   82.77    6.83
  -2   8   5   78.53    6.36
   2  -8  -5   72.68    6.40
   2  -8  -5   73.53    6.11
   2  -8  -4  284.17   11.88
  -2   8   4  289.03   10.51
   2  -8  -4  274.53   12.71
   2  -8  -4  263.97   11.46
   2  -8  -4  301.87   12.64
   2  -8  -4  291.38   12.93
  -2   8   4  289.13   13.14
  -2   8   3  223.46   11.32
  -2   8   3  232.83    9.43
   2  -8  -3  220.56   10.83
   2  -8  -3  221.10   11.77
   2  -8  -3  212.54   11.07
   2  -8  -3  230.94   11.93
   2  -8  -3  206.57   10.60
   2  -8  -2  473.43   18.28
   2  -8  -2  505.48   18.29
  -2   8   2  491.90   16.05
   2  -8  -2  500.04   18.79
   2  -8  -2  458.63   22.99
   2  -8  -2  482.00   18.58
   2  -8  -2  486.41   17.38
   2  -8  -2  492.68   18.15
  -2   8   2  484.27   17.93
   2  -8  -1   37.71    4.26
  -2   8   1   32.21    4.03
   2  -8  -1   38.29    6.19
  -2   8   1   36.75    3.63
   2  -8  -1   36.07    4.33
   2  -8  -1   32.46    4.11
   2  -8  -1   29.45    3.73
   2  -8  -1   31.70    5.72
   2  -8  -1   32.08    4.16
   2  -8   0  489.34   17.46
  -2   8   0  457.73   17.29
   2  -8   0  444.89   23.01
   2  -8   0  430.79   16.62
   2  -8   0  488.88   18.02
   2  -8   0  459.74   17.34
   2  -8   0  469.45   23.46
   2  -8   0  459.39   18.00
  -2   8   0  486.03   16.02
   2  -8   0  449.08   17.18
   2  -8   1  539.60   19.16
  -2   8  -1  572.44   18.26
   2  -8   1  551.37   19.59
   2  -8   1  549.09   19.31
   2  -8   1  573.87   19.51
   2  -8   1  603.74   20.91
   2  -8   1  552.70   26.14
   2  -8   2   18.52    3.20
  -2   8  -2   17.56    4.07
   2  -8   2   16.13    2.70
  -2   8  -2   17.96    2.78
   2  -8   2   17.55    3.03
   2  -8   2   22.73    3.55
   2  -8   2   16.19    2.71
   2  -8   2   17.96    4.63
   2  -8   2   16.74    2.88
   2  -8   3  914.76   27.66
  -2   8  -3  884.76   33.11
   2  -8   3  834.47   33.88
  -2   8  -3  832.18   24.70
   2  -8   3  786.66   24.52
   2  -8   3  878.01   27.17
   2  -8   3  891.59   26.98
   2  -8   3  815.08   24.67
   2  -8   3  935.19   35.37
   2  -8   3  877.89   26.19
   2  -8   4  132.14   11.91
   2  -8   4  124.36    8.19
  -2   8  -4   92.59    9.61
   2  -8   4  120.97   11.20
  -2   8  -4  106.59    7.26
   2  -8   4  104.02    7.70
   2  -8   4  112.01    7.63
  -2   8  -4  111.94    7.14
   2  -8   4  116.26    8.10
   2  -8   5  544.41   19.20
   2  -8   5  532.49   18.88
  -2   8  -5  526.12   16.69
  -2   8  -5  532.82   18.98
   2  -8   5  530.43   19.85
   2  -8   5  513.96   18.60
  -2   8  -5  526.15   18.34
   2  -8   6  362.39   15.56
   2  -8   6  360.76   14.23
   2  -8   6  350.82   13.88
  -2   8  -6  343.94   12.21
   2  -8   6  347.74   13.76
  -2   8  -6  364.90   14.52
  -2   8  -6  362.81   14.97
   2  -8   6  349.09   13.87
  -2   8  -7   26.08    3.15
  -2   8  -7   32.65    3.89
  -2   8  -7   27.26    3.76
   2  -8   7   36.19    4.51
  -2   8  -8  462.66   16.30
  -2   8  -8  435.90   14.30
  -2   8  -8  434.88   16.46
  -2   8  -9  295.01   11.78
  -2   8  -9  286.39   12.12
   2  -8  10    3.25    1.38
  -2   8 -10    3.98    1.32
  -2   8 -11   53.61    3.50
  -2   8 -11   60.24    3.85
   2  -8  11   51.06    3.67
  -2   8 -12    2.29    0.57
   2  -7 -11   20.35    1.76
   2  -7 -10    5.17    1.36
   2  -7 -10    3.22    1.05
   2  -7 -10    4.09    1.13
   2  -7 -10    2.45    1.12
   2  -7  -9   13.87    2.48
   2  -7  -9   12.75    2.41
   2  -7  -9    8.82    1.91
   2  -7  -9    8.35    1.92
   2  -7  -8   36.96    4.18
   2  -7  -8   40.36    4.39
   2  -7  -8   33.80    3.76
   2  -7  -8   32.96    4.05
   2  -7  -7   20.05    3.39
   2  -7  -7   21.31    3.18
   2  -7  -7   21.93    3.52
   2  -7  -7   20.51    3.40
   2  -7  -6  121.82    8.51
   2  -7  -6  120.87    8.28
   2  -7  -6  121.56    8.33
   2  -7  -6  125.57    8.68
   2  -7  -5  116.96    8.09
   2  -7  -5  122.59    8.57
   2  -7  -5  120.45   10.93
   2  -7  -5   99.64   10.09
   2  -7  -5  116.25    8.35
   2  -7  -5  116.96    7.60
  -2   7   5  107.92    7.69
  -2   7   4   13.13    2.61
   2  -7  -4   18.25    4.32
   2  -7  -4   19.72    4.49
   2  -7  -4   19.27    3.24
   2  -7  -4   18.65    3.88
   2  -7  -4   15.16    2.52
   2  -7  -4   21.28    2.89
   2  -7  -3  183.06   10.26
   2  -7  -3  184.34    9.53
   2  -7  -3  170.76    9.24
   2  -7  -3  203.57   14.32
  -2   7   3  174.93    9.49
   2  -7  -3  182.53   10.31
   2  -7  -3  202.42   14.36
   2  -7  -3  205.41   13.44
   2  -7  -3  168.39    9.40
   2  -7  -2   60.93    7.32
   2  -7  -2   57.78    7.58
   2  -7  -2   52.97    5.07
   2  -7  -2   45.88    4.78
   2  -7  -2   56.93    5.13
   2  -7  -2   44.67    6.58
   2  -7  -1   65.52    5.55
   2  -7   0  111.60    7.41
   2  -7   1  607.58   25.80
  -2   7  -1  548.03   23.30
   2  -7   1  576.68   20.01
  -2   7  -2  224.82   14.14
   2  -7   2  260.69   12.06
   2  -7   3  362.72   19.52
   2  -7   3  366.98   14.97
  -2   7  -3  359.05   18.69
   2  -7   4  449.84   22.38
  -2   7  -4  431.13   21.82
  -2   7  -4  481.88   16.57
   2  -7   4  498.87   23.55
   2  -7   4  500.82   17.40
   2  -7   4  460.01   17.75
   2  -7   4  488.61   17.70
   2  -7   5   62.73    5.90
   2  -7   5   64.30    5.41
   2  -7   5   65.03    5.59
   2  -7   5   74.07    5.85
   2  -7   5   68.23    5.59
   2  -7   5   65.22    8.10
  -2   7  -5   63.73    8.05
   2  -7   5   58.10    7.30
  -2   7  -5   68.34    5.49
  -2   7  -5   63.54    5.64
   2  -7   6 2000.07   49.47
  -2   7  -6 2012.31   51.69
  -2   7  -6 2083.72   50.94
  -2   7  -6 2060.68   61.86
   2  -7   6 2145.39   61.63
   2  -7   6 2028.74   49.68
   2  -7   6 2082.52   52.95
   2  -7   6 1986.62   49.85
   2  -7   6 2019.94   51.36
  -2   7  -6 1958.29   51.13
  -2   7  -7  361.33   15.31
  -2   7  -7  384.61   15.17
   2  -7   7  366.62   15.34
  -2   7  -7  392.19   15.99
  -2   7  -8  214.42   11.02
  -2   7  -8  210.08   10.57
  -2   7  -8  207.47   11.11
   2  -7   8  204.57   11.32
   2  -7   8  210.88   10.94
  -2   7  -9   40.63    4.43
   2  -7   9   43.19    4.89
   2  -7   9   40.44    4.47
  -2   7  -9   37.70    4.43
  -2   7  -9   38.56    3.99
   2  -7  10   13.18    2.57
   2  -7  10   17.00    2.84
  -2   7 -10   15.67    2.34
  -2   7 -10   20.64    3.03
  -2   7 -10   16.92    2.59
   2  -7  11   19.17    2.58
   2  -7  11   16.07    2.39
  -2   7 -11   19.13    2.65
  -2   7 -11   15.55    1.98
  -2   7 -11   18.14    2.35
  -2   7 -12   52.08    3.60
   2  -6 -12    6.01    0.94
   2  -6 -11    9.66    1.67
   2  -6 -10    4.09    1.46
   2  -6 -10    5.41    1.76
   2  -6 -10    5.46    1.59
   2  -6 -10    4.98    1.49
   2  -6 -10    5.87    1.56
   2  -6  -9  242.78   11.72
   2  -6  -9  251.29   11.60
   2  -6  -9  238.72   11.28
   2  -6  -9  250.98   11.60
   2  -6  -9  243.28   11.85
   2  -6  -8   18.22    3.24
   2  -6  -8   15.73    3.08
   2  -6  -8   20.81    3.55
   2  -6  -8   16.52    2.93
   2  -6  -7   42.40    5.01
   2  -6  -7   40.89    4.95
   2  -6  -7   53.40    5.57
   2  -6  -7   46.64    5.02
   2  -6  -6  579.08   25.84
   2  -6  -6  616.52   21.94
   2  -6  -6  631.51   22.00
   2  -6  -6  611.20   22.24
   2  -6  -6  654.86   22.68
   2  -6  -6  626.11   26.48
  -2   6   6  670.48   25.49
   2  -6  -5    2.13    1.43
  -2   6   5    2.81    1.31
   2  -6  -5    1.64    1.38
  -2   6   5    0.95    0.95
   2  -6  -5    1.21    1.40
   2  -6  -5    2.42    1.27
   2  -6  -5    0.71    1.24
   2  -6  -5    1.80    1.56
  -2   6   4    7.51    2.28
   2  -6  -4    3.52    1.81
   2  -6  -4    4.62    1.94
   2  -6  -4    2.92    1.80
   2  -6  -4    4.81    1.46
  -2   6   3  641.54   22.74
   2  -6  -3  729.60   27.80
   2  -6  -3  681.87   21.13
   2  -6  -3  665.30   25.81
   2  -6  -3  725.05   27.77
   2  -6  -2  148.96   11.30
   2  -6  -2  154.03    8.31
   2  -6  -2  151.08   11.38
   2  -6  -1  393.25   19.25
   2  -6  -1  391.12   14.61
   2  -6  -1  410.10   19.65
   2  -6   0  267.30   11.52
  -2   6   0  269.29   13.58
   2  -6   1   96.76    8.55
   2  -6   1   80.68    5.94
  -2   6  -1   81.23    7.22
   2  -6   2  247.05   11.27
  -2   6  -2  245.23   13.80
   2  -6   3    1.60    1.39
   2  -6   3    1.92    1.15
  -2   6  -3    3.47    1.73
   2  -6   4   87.24    8.46
  -2   6  -4   72.98    7.88
   2  -6   4   72.52    5.60
   2  -6   5  336.43   17.88
   2  -6   5  300.88   16.11
   2  -6   5  303.57   12.27
  -2   6  -5  295.93   17.32
   2  -6   6 1586.96   39.17
  -2   6  -6 1511.17   49.96
   2  -6   6 1596.92   49.17
  -2   6  -6 1538.60   41.19
  -2   6  -6 1528.40   40.69
   2  -6   6 1517.71   40.93
   2  -6   6 1571.86   39.01
   2  -6   7   15.26    2.48
  -2   6  -7   16.47    4.54
   2  -6   7   20.62    2.84
  -2   6  -7   15.33    2.77
  -2   6  -7   16.73    3.03
  -2   6  -7   12.46    2.68
   2  -6   7   16.55    3.10
   2  -6   7   12.86    2.73
   2  -6   7   11.83    3.52
  -2   6  -8  233.63   11.52
   2  -6   8  245.06   10.79
  -2   6  -8  215.38   16.45
  -2   6  -8  245.63   12.32
  -2   6  -8  224.62   11.77
   2  -6   8  248.84   12.69
   2  -6   8  262.25   12.72
   2  -6   8  249.04   16.31
   2  -6   8  246.12   10.80
   2  -6   9  373.03   13.96
   2  -6   9  362.94   15.64
   2  -6   9  364.49   15.81
  -2   6  -9  366.31   15.04
  -2   6  -9  380.14   15.88
  -2   6  -9  380.64   15.11
   2  -6   9  381.93   14.04
  -2   6  -9  384.48   15.80
  -2   6 -10   62.21    5.20
  -2   6 -10   57.90    5.18
  -2   6 -10   73.05    6.17
   2  -6  10   50.13    5.21
   2  -6  10   64.75    5.74
  -2   6 -10   67.24    5.82
  -2   6 -11  493.31   16.03
   2  -6  11  526.62   17.68
   2  -6  11  467.07   16.81
  -2   6 -11  506.29   17.32
  -2   6 -11  520.50   17.72
  -2   6 -11  477.01   16.35
   2  -6  12    4.47    1.45
  -2   6 -12    4.94    1.48
  -2   6 -12    7.72    1.72
  -2   6 -12    3.66    1.13
   2  -6  13   25.72    2.25
   2  -5 -12   84.37    4.16
  -2   5  12   93.94    4.67
   2  -5 -11  298.51   11.73
   2  -5 -11  298.52   11.47
   2  -5 -10    0.86    1.15
   2  -5 -10    0.61    1.18
   2  -5 -10    0.33    1.35
   2  -5 -10    1.43    1.15
   2  -5 -10    0.45    0.94
   2  -5 -10   -0.61    1.06
   2  -5  -9  129.34    8.44
   2  -5  -9  124.74    8.34
   2  -5  -9  124.93    8.72
   2  -5  -9  130.90    8.51
   2  -5  -8  173.37   10.57
   2  -5  -8  191.51   10.90
   2  -5  -8  197.99   10.79
   2  -5  -8  185.43   10.71
  -2   5   7  268.81   14.77
   2  -5  -7  264.58   12.95
   2  -5  -7  259.39   12.82
   2  -5  -7  222.20   11.79
   2  -5  -7  263.84   12.90
   2  -5  -6  163.66   11.69
  -2   5   6  174.50   11.11
   2  -5  -6  192.75   10.49
   2  -5  -6  162.84   11.64
   2  -5  -6  168.98    9.86
  -2   5   5  408.64   17.32
   2  -5  -5  398.13   18.88
   2  -5  -5  444.21   19.70
   2  -5  -4    2.38    1.76
   2  -5  -4    5.80    1.91
   2  -5  -4    2.87    1.67
   2  -5  -4    2.86    1.04
  -2   5   4    3.05    1.37
   2  -5  -3   34.17    4.81
   2  -5  -3   32.95    4.75
   2  -5  -3   31.07    4.46
   2  -5  -3   28.49    3.12
  -2   5   3   29.87    3.56
   2  -5  -2  745.06   25.70
   2  -5  -2  735.15   25.73
   2  -5  -1 5627.00  127.08
  -2   5   1 5510.46  119.60
   2  -5  -1 5634.13  127.23
  -2   5   0   14.44    2.62
  -2   5  -1  516.57   18.94
   2  -5   1  555.16   20.41
  -2   5  -2  374.01   15.79
  -2   5  -3  674.19   24.16
   2  -5   4  950.79   26.23
   2  -5   4 1017.05   32.66
   2  -5   4 1047.98   31.87
  -2   5  -4  950.76   32.25
   2  -5   5   39.59    3.42
  -2   5  -5   45.41    6.09
   2  -5   5   34.37    3.22
   2  -5   5   41.49    5.61
   2  -5   5   38.80    3.46
   2  -5   5   36.99    4.69
   2  -5   6  125.60   10.28
   2  -5   6  137.14    7.13
   2  -5   6  129.67    6.98
  -2   5  -6  148.38   11.95
  -2   5  -7   31.75    5.78
   2  -5   7   29.21    3.35
   2  -5   7   25.66    4.90
   2  -5   7   27.09    3.80
   2  -5   7   29.91    3.38
  -2   5  -8   14.74    2.79
   2  -5   8   14.21    2.92
   2  -5   8   11.10    2.62
  -2   5  -8   12.47    3.86
   2  -5   8   14.04    2.47
   2  -5   8    9.37    3.10
  -2   5  -8   15.18    2.88
  -2   5  -8   14.95    2.85
   2  -5   8   12.66    2.30
  -2   5  -9  328.00   14.35
   2  -5   9  332.27   15.01
   2  -5   9  322.29   14.67
  -2   5  -9  278.75   19.39
  -2   5  -9  336.77   14.72
  -2   5  -9  328.62   14.78
   2  -5   9  336.50   13.37
   2  -5   9  329.34   18.59
   2  -5   9  332.12   13.30
  -2   5 -10   17.96    3.18
  -2   5 -10   20.89    3.15
   2  -5  10   30.29    3.52
  -2   5 -10   32.86    4.26
  -2   5 -10   28.31    3.96
   2  -5  10   29.68    4.09
   2  -5  10   38.35    4.47
   2  -5  10   32.88    3.66
  -2   5 -11   40.59    4.35
  -2   5 -11   48.95    4.24
   2  -5  11   46.65    4.15
   2  -5  11   47.08    4.95
   2  -5  11   47.44    4.57
   2  -5  11   42.43    4.03
  -2   5 -11   43.51    4.63
  -2   5 -11   47.36    4.76
   2  -5  12    2.39    1.54
  -2   5 -12    0.96    0.96
   2  -5  13   81.40    4.87
  -2   5 -13   62.24    3.98
  -2   4  13   77.61    3.87
  -2   4  13   72.17    3.78
   2  -4 -12   33.03    3.35
   2  -4 -12   31.26    2.71
  -2   4  12   35.21    3.27
   2  -4 -11  154.03    8.74
   2  -4 -11  152.05    8.07
   2  -4 -10  285.38   12.77
   2  -4 -10  283.47   13.30
   2  -4 -10  278.51   13.59
   2  -4 -10  295.28   12.94
   2  -4 -10  265.48   11.52
   2  -4 -10  301.75   13.24
   2  -4  -9  109.75    7.83
   2  -4  -9  105.53    7.87
   2  -4  -9  110.63    7.88
   2  -4  -9  100.17    7.92
   2  -4  -8    8.39    2.59
   2  -4  -8    4.35    1.69
   2  -4  -8    6.25    2.10
   2  -4  -8    5.51    1.92
  -2   4   8    7.02    2.55
   2  -4  -7  117.34    9.09
  -2   4   7  124.51    9.23
   2  -4  -7  114.07    8.98
   2  -4  -6  146.03   10.10
  -2   4   6  146.49    9.41
   2  -4  -6  154.00   10.25
  -2   4   5  224.80   11.18
   2  -4  -5  228.74   12.32
   2  -4  -5  217.01   10.08
   2  -4  -5  211.56   11.93
   2  -4  -4  841.89   26.90
  -2   4   4  818.84   24.29
   2  -4  -4  783.76   24.74
   2  -4  -4  815.57   26.69
   2  -4  -3 1696.27   43.97
  -2   4   3 1571.22   39.91
   2  -4  -3 1600.19   43.04
   2  -4  -3 1662.13   43.75
   2  -4  -2  298.98   13.30
  -2   4   2  280.33   10.32
   2  -4  -2  292.04   13.25
   2  -4  -1  126.99    8.00
   2  -4  -1  129.44    8.14
  -2   4   1  125.70    5.73
  -2   4   0  242.98    7.74
  -2   4   0  233.44    9.92
   2  -4   1 2057.34   50.46
  -2   4  -1 2027.18   49.11
  -2   4  -2 1850.08   46.35
  -2   4  -3  266.56   12.50
  -2   4  -4   77.11    7.01
   2  -4   4   92.44    6.68
   2  -4   4   97.27    7.57
   2  -4   5  322.17   13.28
   2  -4   5  303.62   15.09
   2  -4   6  523.73   16.32
   2  -4   6  519.20   16.31
   2  -4   6  532.07   21.93
   2  -4   6  528.33   22.30
   2  -4   7  285.94   11.29
   2  -4   7  298.37   16.14
   2  -4   7  272.61   11.14
   2  -4   7  254.11   15.69
  -2   4  -8    4.11    1.60
  -2   4  -8    4.46    1.70
   2  -4   8    4.49    1.54
   2  -4   8    5.94    1.88
   2  -4   8    3.85    1.78
   2  -4   8    7.11    1.92
   2  -4   8    5.22    2.44
   2  -4   8    4.73    2.36
  -2   4  -9   55.74    5.63
  -2   4  -9   58.34    5.60
   2  -4   9   61.77    5.19
   2  -4   9   52.02    5.52
   2  -4   9   53.54    5.35
  -2   4  -9   63.35    5.80
  -2   4  -9   58.01    5.71
   2  -4   9   50.99    4.78
   2  -4   9   43.40    6.30
   2  -4   9   49.65    7.30
   2  -4  10  284.44   13.06
  -2   4 -10  302.43   13.78
   2  -4  10  294.33   12.56
   2  -4  10  290.05   12.51
  -2   4 -11  154.32    7.95
   2  -4  11  150.12    8.53
  -2   4 -11  146.15    8.98
   2  -4  11  165.31    8.63
   2  -4  11  158.70    8.46
   2  -4  12   29.19    3.27
   2  -4  12   30.16    3.26
  -2   4 -12   30.95    3.70
  -2   4 -12   28.87    3.52
  -2   4 -12   34.19    3.86
  -2   4 -13   26.46    2.84
  -2   4 -13   31.22    3.13
  -2   4 -13   24.58    2.78
  -2   4 -14   12.14    1.38
  -2   4 -14   10.61    1.30
   2  -4  14   13.15    1.57
  -2   3  14    2.10    0.55
   2  -3 -13    3.70    1.20
   2  -3 -12   16.29    2.68
   2  -3 -11    7.24    2.13
   2  -3 -11    5.81    1.69
  -2   3  11    3.25    1.19
  -2   3  11    5.22    1.48
   2  -3 -10    0.66    0.86
   2  -3 -10    1.74    1.12
   2  -3 -10   -0.40    1.68
   2  -3 -10    1.15    1.34
   2  -3 -10    3.38    1.39
   2  -3 -10    2.36    1.47
  -2   3  10    1.23    1.03
  -2   3  10    0.74    0.95
   2  -3 -10    3.03    1.52
  -2   3   9    1.29    1.68
   2  -3  -9    2.68    1.67
   2  -3  -9    6.77    2.27
  -2   3   9    3.50    1.93
   2  -3  -9    3.95    1.87
   2  -3  -9    1.80    1.33
  -2   3   9    3.21    1.35
  -2   3   9    2.22    1.19
   2  -3  -8  534.17   19.52
   2  -3  -8  526.31   19.68
   2  -3  -8  539.47   20.00
  -2   3   8  549.81   23.98
   2  -3  -8  533.62   19.58
  -2   3   8  526.62   21.41
  -2   3   8  531.28   16.94
  -2   3   8  521.04   16.87
   2  -3  -7  143.41    9.25
  -2   3   7  155.94    9.71
  -2   3   7  128.85    6.70
  -2   3   7  131.72    6.70
   2  -3  -7  143.62    9.28
   2  -3  -6  461.61   17.61
  -2   3   6  427.07   16.76
   2  -3  -6  432.38   17.27
  -2   3   5 1147.87   31.45
   2  -3  -5 1208.14   32.83
   2  -3  -5 1216.34   32.97
   2  -3  -4  300.48   12.62
   2  -3  -4  285.76   11.25
  -2   3   4  281.67   11.38
   2  -3  -4  295.65   12.55
   2  -3  -3   56.69    4.60
   2  -3  -3   47.16    4.40
  -2   3   3   51.12    3.90
   2  -3  -3   59.50    4.91
   2  -3  -2  326.67   12.88
   2  -3  -2  328.83   12.49
  -2   3   2  311.48   10.56
   2  -3  -2  344.89   12.66
  -2   3   1    6.43    1.06
   2  -3  -1    6.40    1.65
   2  -3  -1    3.78    1.16
   2  -3  -1    7.08    1.61
  -2   3   0  785.59   20.74
  -2   3   0  819.17   18.61
   2  -3   1  638.31   18.96
  -2   3  -1  642.12   17.97
   2  -3   2   78.92    5.45
   2  -3   2   97.81    6.18
  -2   3  -2   86.34    5.39
   2  -3   3  963.47   26.60
   2  -3   3  975.28   27.70
   2  -3   4 1544.04   41.22
   2  -3   4 1536.51   38.38
   2  -3   5 1479.78   36.96
   2  -3   5 1563.66   42.03
   2  -3   5 1501.70   37.39
   2  -3   6  181.26    7.95
   2  -3   6  183.78    7.97
   2  -3   6  188.27   11.46
   2  -3   7  993.19   26.67
   2  -3   7  956.03   26.43
   2  -3   7  976.57   32.69
   2  -3   8  996.40   36.51
   2  -3   8  960.22   34.06
   2  -3   8 1016.97   28.00
   2  -3   8 1002.50   27.94
   2  -3   9 1468.59   38.10
   2  -3   9 1484.82   38.27
   2  -3   9 1466.05   40.22
  -2   3  -9 1397.06   38.56
  -2   3  -9 1448.58   40.09
  -2   3  -9 1419.31   39.42
   2  -3   9 1367.04   47.65
   2  -3   9 1449.80   45.82
   2  -3  10  429.89   16.07
  -2   3 -10  423.67   17.43
  -2   3 -10  431.22   17.34
   2  -3  10  435.61   17.60
   2  -3  10  432.87   16.26
  -2   3 -10  415.74   16.50
   2  -3  10  425.54   16.02
   2  -3  10  390.77   22.23
  -2   3 -11    2.18    1.41
  -2   3 -11    0.71    1.24
   2  -3  11    6.17    2.07
  -2   3 -11    2.05    1.38
  -2   3 -11    2.20    1.21
  -2   3 -11    2.81    1.64
   2  -3  11    2.02    1.21
   2  -3  11    1.73    1.30
   2  -3  12    0.31    1.26
  -2   3 -12    1.45    1.26
  -2   3 -12    0.89    0.98
   2  -3  12    1.25    1.05
   2  -3  12    0.50    0.92
  -2   3 -12    1.24    1.08
  -2   3 -13   95.68    5.94
   2  -3  13   94.60    5.98
  -2   3 -13   95.86    5.73
  -2   3 -13   96.78    5.83
   2  -3  13   91.72    5.34
   2  -3  13   83.08    5.12
  -2   3 -14    0.93    0.67
   2  -3  14    1.28    0.75
  -2   2  14    0.68    0.63
  -2   2  13  212.14    8.45
  -2   2  13  216.09    8.90
   2  -2 -13  195.89    9.02
   2  -2 -13  204.87    8.55
  -2   2  12   60.85    4.40
  -2   2  12   61.12    5.12
  -2   2  12   64.48    4.53
   2  -2 -12   71.44    5.60
   2  -2 -12   64.73    5.69
  -2   2  11    3.19    1.28
  -2   2  11    3.20    1.41
   2  -2 -11    3.83    1.68
   2  -2 -11    3.74    1.85
   2  -2 -10  326.43   13.96
   2  -2 -10  331.62   15.15
  -2   2  10  292.47   12.19
  -2   2  10  315.70   12.53
  -2   2   9   66.67    5.11
   2  -2  -9   72.75    5.87
  -2   2   9   67.08    5.13
   2  -2  -9   72.49    6.12
   2  -2  -9   73.00    6.03
   2  -2  -9   62.11    5.71
   2  -2  -9   56.68    5.48
   2  -2  -9   85.20    7.03
   2  -2  -9   56.96    6.05
  -2   2   9   73.84    8.25
  -2   2   8  149.11   11.21
  -2   2   8  158.91    7.77
  -2   2   8  140.33    7.36
  -2   2   7   16.56    3.48
  -2   2   7   12.15    1.89
  -2   2   7   10.66    1.80
  -2   2   7   11.80    2.58
   2  -2  -6  116.69    7.11
   2  -2  -6  100.41    6.64
  -2   2   6   99.00    7.10
   2  -2  -5   14.78    1.68
   2  -2  -5   21.75    2.82
   2  -2  -5   21.80    2.81
  -2   2   5   17.65    2.66
   2  -2  -4 2872.76   66.15
   2  -2  -4 2849.68   65.69
   2  -2  -4 3195.79   67.91
   2  -2  -4 3138.07   67.83
  -2   2   4 2941.16   67.59
   2  -2  -3  943.72   26.22
  -2   2   3  927.66   25.88
   2  -2  -3  917.02   25.80
   2  -2  -2  731.42   18.99
  -2   2   2  668.64   18.44
   2  -2  -2  699.19   19.71
   2  -2  -2  724.32   18.95
   2  -2  -1  380.41   11.40
   2  -2  -1  370.48   12.30
   2  -2  -1  376.44   11.42
  -2   2   1  361.05   10.46
   2  -2   0  926.73   23.07
  -2   2   0  943.21   21.41
  -2   2   0  938.79   21.14
   2  -2   1 7398.60  151.96
   2  -2   1 7569.61  152.83
  -2   2  -1 7852.59  150.52
   2  -2   2  978.32   25.75
   2  -2   2  977.74   25.95
   2  -2   2 1027.42   25.72
   2  -2   3 2937.44   65.69
   2  -2   3 2933.85   67.72
   2  -2   3 3013.96   66.00
   2  -2   4  216.06    8.30
   2  -2   4  219.39    7.24
   2  -2   4  205.95   10.24
   2  -2   4  212.08    8.40
   2  -2   5 2384.78   57.15
   2  -2   5 2299.42   50.90
   2  -2   5 2276.03   50.40
   2  -2   6   28.25    4.20
   2  -2   6   25.79    2.95
   2  -2   7 1068.89   34.09
   2  -2   7 1035.57   27.88
   2  -2   7 1046.21   27.94
   2  -2   8   86.55    8.25
   2  -2   8   87.63    6.08
   2  -2   8   94.12    6.24
   2  -2   9  209.72   10.30
  -2   2  -9  185.89   12.64
  -2   2  -9  206.25   13.30
  -2   2  -9  222.30   11.51
  -2   2  -9  196.95   10.77
   2  -2   9  207.49   11.01
   2  -2   9  200.60   10.79
  -2   2  -9  188.22   10.25
   2  -2   9  218.17   10.38
   2  -2   9  215.63   10.46
   2  -2   9  230.58   15.73
   2  -2  10   51.67    4.96
  -2   2 -10   44.34    6.03
  -2   2 -10   51.48    6.49
  -2   2 -10   47.90    5.34
  -2   2 -10   44.82    5.05
   2  -2  10   50.48    5.37
  -2   2 -10   44.84    4.95
   2  -2  10   50.27    4.88
   2  -2  10   53.23    5.13
   2  -2  10   54.73    7.78
   2  -2  11   37.72    4.15
  -2   2 -11   43.55    4.92
  -2   2 -11   33.94    4.42
   2  -2  11   29.33    4.09
  -2   2 -11   36.58    4.28
   2  -2  11   26.10    3.51
   2  -2  11   33.65    4.00
   2  -2  12  208.50    9.99
  -2   2 -12  237.20   11.46
  -2   2 -12  219.89   11.05
   2  -2  12  228.26   11.08
  -2   2 -12  229.57   10.81
  -2   2 -12  224.11   10.50
  -2   2 -12  244.90   11.26
   2  -2  12  220.82   10.23
   2  -2  12  232.82   10.30
   2  -2  13  167.33    7.75
  -2   2 -13  172.79    8.48
  -2   2 -13  176.87    8.48
   2  -2  13  152.87    7.89
   2  -2  13  146.13    6.79
  -2   2 -13  180.98    8.19
  -2   2 -13  181.13    8.11
   2  -2  13  157.31    7.57
  -2   2 -14   14.53    1.88
  -2   1  14   26.59    2.33
  -2   1  14   22.41    1.99
  -2   1  13   61.01    4.00
  -2   1  13   67.78    4.81
   2  -1 -13   68.26    5.27
   2  -1 -13   63.79    4.59
  -2   1  13   54.05    3.81
  -2   1  12   50.51    4.22
  -2   1  12   58.10    5.06
   2  -1 -12   54.58    5.43
   2  -1 -12   46.73    4.71
  -2   1  12   54.00    4.38
  -2   1  11 1420.07   37.20
  -2   1  11 1484.34   39.25
  -2   1  11 1381.69   37.00
   2  -1 -11 1496.35   41.14
   2  -1 -11 1462.35   39.36
  -2   1  10  634.66   24.32
  -2   1  10  649.08   20.55
   2  -1 -10  648.80   22.64
  -2   1  10  635.12   20.54
   2  -1 -10  695.96   23.95
  -2   1   9  207.61   13.77
   2  -1  -9  200.70   10.16
   2  -1  -9  210.23   11.49
  -2   1   9  201.93    9.55
   2  -1  -9  213.60   11.21
  -2   1   9  194.64   11.71
  -2   1   9  206.13    9.65
  -2   1   8  381.42   16.27
  -2   1   8  363.43   13.08
  -2   1   8  359.94   17.79
  -2   1   8  357.06   13.03
  -2   1   7  566.42   16.76
  -2   1   7  547.42   16.61
  -2   1   7  561.99   21.69
   2  -1  -6 1647.63   40.61
  -2   1   6 1692.30   44.59
   2  -1  -6 1696.82   40.72
   2  -1  -5   48.26    3.59
   2  -1  -5   48.10    3.54
  -2   1   5   45.25    4.23
   2  -1  -4   11.58    1.44
  -2   1   4    8.55    1.74
   2  -1  -4   10.54    1.45
   2  -1  -4   15.52    1.71
   2  -1  -4   11.44    1.54
   2  -1  -3    2.66    0.85
   2  -1  -3    3.10    0.82
  -2   1   3    3.21    1.04
   2  -1  -3    3.87    0.76
   2  -1  -3    3.77    0.79
   2  -1  -3    2.29    0.68
   2  -1  -2  154.91    6.29
   2  -1  -2  144.81    6.06
  -2   1   2  149.70    6.32
   2  -1  -2  137.63    5.72
   2  -1  -2  134.12    4.50
   2  -1  -2  144.12    4.58
   2  -1  -2  140.39    5.73
   2  -1  -1  462.64   13.29
   2  -1  -1  444.32   10.88
   2  -1  -1  479.18   13.47
   2  -1  -1  462.40   12.94
   2  -1  -1  452.59   12.99
   2  -1   0  243.05    8.34
   2  -1   0  248.92    8.62
   2  -1   0  239.91    7.25
   2  -1   1  418.42   11.94
   2  -1   1  415.02   12.29
   2  -1   1  377.95   11.24
   2  -1   1  428.29   12.18
   2  -1   1  427.57   12.35
   2  -1   1  410.72   11.99
   2  -1   2   42.61    3.05
   2  -1   2   36.56    3.13
   2  -1   2   43.43    2.99
   2  -1   2   44.49    3.11
   2  -1   2   44.84    3.01
   2  -1   3  484.81   13.70
   2  -1   3  481.03   13.49
   2  -1   3  466.81   15.35
   2  -1   3  472.04   13.49
   2  -1   3  485.72   13.38
   2  -1   4 3435.34   77.09
   2  -1   4 3567.88   79.77
   2  -1   4 3588.88   75.29
   2  -1   4 3392.36   74.83
   2  -1   4 3579.72   80.35
   2  -1   5  187.45    9.00
   2  -1   5  174.20    5.98
   2  -1   5  184.03   10.07
   2  -1   5  165.86    5.66
   2  -1   5  186.87   10.38
   2  -1   6  439.39   19.08
   2  -1   6  435.58   16.64
   2  -1   7   51.70    4.27
   2  -1   7   62.33    5.67
   2  -1   7   52.54    4.30
  -2   1  -8   24.79    4.33
   2  -1   8   18.13    2.73
   2  -1   8   16.06    3.12
  -2   1  -8   20.86    3.89
   2  -1   8   20.14    2.85
  -2   1  -9  354.90   15.18
   2  -1   9  358.36   14.96
   2  -1   9  371.93   15.17
   2  -1   9  360.16   14.24
  -2   1  -9  340.94   14.67
   2  -1   9  355.92   14.21
  -2   1  -9  365.26   18.17
  -2   1  -9  362.03   18.11
  -2   1 -10  367.42   15.94
  -2   1 -10  366.29   15.82
   2  -1  10  347.92   15.09
   2  -1  10  328.73   14.80
   2  -1  10  362.37   15.26
   2  -1  10  361.07   14.56
  -2   1 -10  330.81   14.79
   2  -1  10  366.54   14.63
  -2   1 -10  365.59   18.30
  -2   1 -10  345.60   17.86
  -2   1 -11  103.25    7.79
  -2   1 -11  101.19    7.66
   2  -1  11   97.49    7.18
   2  -1  11  106.98    7.56
   2  -1  11   98.71    6.91
  -2   1 -11   89.20    6.95
   2  -1  11   94.21    6.79
  -2   1 -12  124.77    8.04
  -2   1 -12  132.07    8.17
   2  -1  12  127.83    7.75
   2  -1  12  110.97    7.27
   2  -1  12  121.74    7.34
  -2   1 -12  113.07    7.34
   2  -1  12  120.17    7.29
   2  -1  13   84.42    5.29
   2  -1  13   76.89    5.07
   2  -1  13   71.16    4.92
  -2   1 -13   92.05    5.91
  -2   1 -13   81.45    5.55
  -2   1 -13   83.05    5.15
  -2   1 -13   79.03    5.10
  -2   1 -13   80.99    5.14
   2  -1  14   37.83    2.40
  -2   1 -14   47.41    3.28
  -2   0  14    5.48    1.02
   2   0 -13   38.10    3.61
  -2   0  13   34.50    3.56
  -2   0  13   37.66    3.64
  -2   0  13   31.40    3.03
  -2   0  13   36.57    3.26
   2   0 -13   41.82    4.13
   2   0 -12   12.88    2.48
   2   0 -12    8.85    2.20
  -2   0  12   11.88    2.47
  -2   0  12    9.84    2.19
  -2   0  12    8.91    1.91
  -2   0  12    8.45    1.92
   2   0 -12   10.16    2.62
   2   0 -11  138.62    8.92
   2   0 -11  128.98    8.57
  -2   0  11  142.21    8.69
  -2   0  11  124.36    7.49
  -2   0  11  131.01    7.68
   2   0 -11  133.87    9.25
   2   0 -10 1177.03   34.78
   2   0 -10 1135.37   33.98
  -2   0  10 1133.19   35.86
  -2   0  10 1177.72   32.09
  -2   0  10 1206.22   33.46
  -2   0  10 1187.09   32.11
   2   0 -10 1175.95   35.30
  -2   0   9  374.20   16.69
  -2   0   9  359.64   13.89
   2   0  -9  394.97   14.84
   2   0  -9  374.79   16.12
  -2   0   9  352.26   18.40
   2   0  -9  386.03   16.06
  -2   0   9  376.21   14.11
  -2   0   8 2048.80   48.96
  -2   0   8 2121.61   56.53
  -2   0   8 2105.87   53.56
  -2   0   8 1989.86   48.84
  -2   0   7  631.66   18.73
  -2   0   7  666.25   23.52
  -2   0   7  641.97   18.79
  -2   0   7  664.20   22.11
   2   0  -6  723.76   19.45
   2   0  -6  717.43   19.40
  -2   0   6  706.62   23.21
  -2   0   6  719.11   22.78
  -2   0   5  112.92    6.69
   2   0  -5  113.04    4.93
   2   0  -5  107.44    4.85
   2   0  -5   99.69    4.24
   2   0  -4  474.42   13.40
   2   0  -4  472.70   12.99
   2   0  -4  465.95   13.32
   2   0  -4  506.57   12.32
   2   0  -4  487.53   12.24
  -2   0   4  482.37   14.91
  -2   0   3  486.91   15.06
   2   0  -3  464.75   13.05
   2   0  -3  484.42   13.10
  -2   0   3  463.90   13.05
   2   0  -3  470.07   13.56
   2   0  -3  473.71   13.47
   2   0  -2 1465.61   33.61
   2   0  -2 1459.72   33.48
  -2   0   2 1457.68   31.50
   2   0  -2 1448.96   34.07
   2   0  -2 1432.51   33.94
   2   0  -1  646.01   17.27
   2   0  -1  678.83   15.46
   2   0  -1  660.27   17.11
  -2   0   1  643.97   13.89
  -2   0   1  647.86   13.89
   2   0  -1  662.59   17.12
   2   0  -1  689.08   17.60
   2   0   0 4777.24   96.75
   2   0   0 4605.52  100.36
   2   0   0 4823.40  100.19
   2   0   0 4458.60  100.21
   2   0   1  809.99   20.08
   2   0   1  822.23   20.40
   2   0   1  780.30   19.24
   2   0   1  819.89   20.72
   2   0   1  828.73   20.38
   2   0   1  824.73   20.82
   2   0   2 7577.28  157.37
   2   0   2 7373.54  157.43
   2   0   2 7573.35  156.59
   2   0   2 7317.25  158.07
   2   0   2 7451.92  157.63
   2   0   2 7631.05  156.62
   2   0   2 7603.28  157.26
   2   0   3 1474.95   34.25
   2   0   3 1478.26   36.49
   2   0   3 1465.53   33.45
   2   0   3 1461.79   33.37
   2   0   3 1438.69   34.20
   2   0   3 1489.81   36.26
   2   0   4  748.80   19.38
   2   0   4  780.13   23.70
   2   0   4  771.32   19.61
   2   0   4  814.00   23.48
   2   0   5    6.06    1.95
   2   0   5    6.65    1.90
   2   0   6  173.72   11.22
   2   0   6  187.74    8.14
   2   0   6  169.37   10.33
   2   0   6  181.76    8.10
   2   0   7  252.86   14.84
  -2   0  -7  238.76   13.11
  -2   0  -7  250.93   13.43
   2   0   7  243.46   10.41
   2   0   7  292.67   14.13
   2   0   7  264.14   10.78
  -2   0  -8   13.64    3.17
   2   0   8   10.03    2.06
   2   0   8   16.44    3.42
   2   0   8   11.43    3.40
  -2   0  -8   19.48    3.68
   2   0   8   12.71    2.35
   2   0   9  214.52   13.21
   2   0   9  212.83   10.55
  -2   0  -9  233.98   11.64
   2   0   9  220.85   10.75
  -2   0  -9  207.98   13.36
  -2   0  -9  217.81   13.69
   2   0   9  209.78   10.74
   2   0   9  223.79   11.14
   2   0  10  382.32   15.76
   2   0  10  400.67   16.28
  -2   0 -10  451.88   17.39
  -2   0 -10  372.02   18.94
  -2   0 -10  383.23   19.19
  -2   0 -10  433.32   17.31
   2   0  10  421.49   17.04
   2   0  11   25.09    3.53
   2   0  11   14.41    2.77
  -2   0 -11   18.69    3.28
  -2   0 -11   16.99    3.23
   2   0  11   19.77    3.45
  -2   0 -11   14.99    2.86
  -2   0 -12   26.25    3.57
  -2   0 -12   29.92    3.83
   2   0  12   26.26    3.53
  -2   0 -12   23.90    3.33
  -2   0 -13   49.50    4.19
  -2   0 -13   46.78    4.17
  -2   0 -13   46.14    3.83
   2   0  13   46.11    3.94
   2   0  14   72.00    3.65
  -2  -1  14   84.64    4.56
  -2  -1  13    0.94    0.88
   2   1 -13    0.46    0.98
  -2  -1  13    0.91    1.12
  -2  -1  13    0.76    0.76
  -2  -1  12   11.61    2.20
   2   1 -12   11.81    2.55
   2   1 -12    9.72    2.28
  -2  -1  12   11.41    2.41
  -2  -1  12   13.05    2.46
  -2  -1  12    9.91    2.01
  -2  -1  11   65.82    5.35
  -2  -1  11   55.42    5.00
   2   1 -11   66.29    5.94
   2   1 -11   66.96    6.22
  -2  -1  11   65.25    5.65
  -2  -1  11   59.73    5.44
   2   1 -10  263.86   13.53
  -2  -1  10  258.38   11.58
  -2  -1  10  256.56   13.55
  -2  -1  10  268.58   11.77
   2   1 -10  272.88   13.65
   2   1 -10  251.94   12.61
  -2  -1  10  267.59   12.26
  -2  -1   9   32.63    3.81
  -2  -1   9   35.79    3.88
   2   1  -9   31.70    4.29
  -2  -1   9   36.90    3.92
  -2  -1   9   31.51    4.37
   2   1  -9   35.44    4.51
   2   1  -9   29.07    3.85
  -2  -1   9   30.93    5.02
  -2  -1   8   22.78    2.94
  -2  -1   8   20.88    2.83
  -2  -1   8   24.15    3.68
  -2  -1   8   19.09    3.67
  -2  -1   7   74.02    4.98
  -2  -1   7   72.09    6.63
  -2  -1   7   84.66    6.70
  -2  -1   7   79.55    5.16
  -2  -1   6  559.32   19.54
  -2  -1   6  554.42   19.34
   2   1  -5 1377.97   32.94
  -2  -1   5 1441.68   35.84
   2   1  -5 1388.65   32.95
  -2  -1   5 1321.60   32.09
  -2  -1   5 1479.82   36.99
  -2  -1   4   85.53    4.97
   2   1  -4   85.50    4.79
  -2  -1   4   79.29    3.71
   2   1  -4   81.36    4.68
  -2  -1   4   80.11    5.59
   2   1  -3 1586.33   36.73
  -2  -1   3 1499.77   34.99
  -2  -1   3 1503.18   33.42
   2   1  -3 1552.27   36.60
   2   1  -3 1580.15   36.70
   2   1  -2 1408.97   34.12
   2   1  -2 1447.98   34.12
   2   1  -2 1432.48   34.21
  -2  -1   2 1402.93   30.75
   2   1  -2 1413.51   34.11
   2   1  -1 1417.76   32.54
   2   1  -1 1405.90   33.53
  -2  -1   1 1342.51   30.49
   2   1  -1 1412.16   33.49
  -2  -1   1 1372.09   30.54
   2   1   0 6798.10  139.19
  -2  -1   0 6580.25  138.11
  -2  -1   0 6541.00  138.08
   2   1   1  773.21   20.58
  -2  -1  -1  739.89   19.49
  -2  -1  -1  733.19   19.47
   2   1   1  767.34   20.54
   2   1   2 1587.87   38.03
   2   1   2 1637.70   38.29
   2   1   2 1674.47   39.77
  -2  -1  -2 1575.93   38.25
  -2  -1  -2 1529.09   38.10
   2   1   2 1621.21   38.17
   2   1   3  755.35   20.78
   2   1   3  828.17   23.87
   2   1   3  757.29   20.87
  -2  -1  -3  785.44   22.27
  -2  -1  -3  779.35   22.33
   2   1   3  759.35   20.80
   2   1   4   11.94    1.71
   2   1   4    9.07    1.50
  -2  -1  -4    9.00    1.97
  -2  -1  -4    8.46    1.97
   2   1   5  103.47    7.98
   2   1   5  106.25    5.00
   2   1   6  110.99    8.75
   2   1   6   97.48    8.41
   2   1   7  488.33   20.59
  -2  -1  -7  440.54   18.99
  -2  -1  -7  416.86   18.67
   2   1   7  434.33   20.79
   2   1   8  124.69   10.26
   2   1   8  125.24   11.24
  -2  -1  -8  143.30   10.56
  -2  -1  -8  143.15   10.56
  -2  -1  -9   23.83    4.50
  -2  -1  -9   23.59    3.62
  -2  -1  -9   24.42    3.71
   2   1   9   28.10    4.94
   2   1   9   19.22    4.58
  -2  -1  -9   27.22    4.74
   2   1   9   26.54    3.45
   2   1   9   27.80    3.66
  -2  -1 -10   53.85    5.52
   2   1  10   54.19    4.99
   2   1  10   54.33    5.18
   2   1  10   46.87    5.27
  -2  -1 -11  311.27   13.66
   2   1  11  272.11   12.43
   2   1  11  293.60   12.81
   2   1  11  302.30   13.66
   2   1  11  289.89   12.65
  -2  -1 -12   80.79    5.93
   2   1  12   71.39    5.40
   2   1  12   73.06    5.47
  -2  -1 -12   78.56    6.03
   2   1  12   80.43    6.02
  -2  -1 -13  101.15    5.48
   2   1  13   84.99    5.14
  -2  -1 -13   92.62    5.51
   2   1  13  103.09    5.80
   2   1  13   80.95    5.08
   2   1  14    1.70    0.68
  -2  -1 -14    0.09    0.36
  -2  -1 -14    1.19    0.57
  -2  -2  14   21.89    2.16
  -2  -2  13   68.16    4.54
   2   2 -13   77.27    5.35
  -2  -2  13   75.11    5.08
  -2  -2  13   68.54    4.54
  -2  -2  12   64.55    5.02
   2   2 -12   71.38    6.02
  -2  -2  12   73.98    5.65
  -2  -2  12   67.59    5.12
  -2  -2  11   76.44    5.87
  -2  -2  11   70.79    5.69
   2   2 -11   73.42    6.25
   2   2 -11   85.82    7.08
  -2  -2  11   85.09    6.44
  -2  -2  11   81.60    6.25
   2   2 -10   30.61    3.88
  -2  -2  10   33.87    3.94
  -2  -2  10   33.94    3.95
  -2  -2  10   29.65    4.21
   2   2 -10   36.78    4.51
   2   2 -10   36.03    4.24
   2   2 -10   34.98    4.67
  -2  -2  10   33.70    3.99
  -2  -2  10   42.14    4.38
   2   2  -9   48.04    4.89
   2   2  -9   45.13    4.69
   2   2  -9   39.60    4.53
   2   2  -9   39.54    4.87
  -2  -2   9   35.89    3.96
  -2  -2   9   45.82    4.44
  -2  -2   9   33.92    4.51
  -2  -2   9   35.50    3.98
  -2  -2   8  353.14   13.44
  -2  -2   8  341.63   15.42
  -2  -2   8  341.61   13.21
  -2  -2   8  360.58   17.10
  -2  -2   7  184.72    8.58
  -2  -2   7  162.13   10.29
  -2  -2   7  191.55   10.50
  -2  -2   7  163.80    8.10
  -2  -2   6   66.09    5.78
  -2  -2   6   62.85    5.60
   2   2  -5 1653.52   40.27
  -2  -2   5 1683.47   41.67
  -2  -2   5 1587.81   38.74
  -2  -2   5 1767.22   43.30
   2   2  -5 1611.32   39.94
   2   2  -5 1648.54   40.28
   2   2  -4  143.00    8.78
   2   2  -4  131.32    6.98
  -2  -2   4  133.39    5.98
   2   2  -4  145.54    7.38
   2   2  -3  424.17   15.57
   2   2  -3  432.14   14.65
   2   2  -3  432.84   14.55
  -2  -2   3  408.46   12.23
   2   2  -2  230.61    9.93
  -2  -2   2  213.41    7.84
   2   2  -2  230.14    9.86
   2   2  -2  232.66    9.84
  -2  -2   2  224.26    7.95
   2   2  -1 1486.77   36.38
   2   2  -1 1515.24   37.22
  -2  -2   1 1417.61   34.19
   2   2  -1 1493.28   37.07
  -2  -2   1 1419.87   34.21
  -2  -2   0 2606.03   56.95
   2   2   0 2519.25   58.08
  -2  -2   0 2448.95   56.74
   2   2   1 2336.90   54.44
  -2  -2  -1 2230.86   52.83
   2   2   1 2309.12   54.34
  -2  -2  -1 2313.23   53.02
   2   2   2   13.74    2.21
   2   2   2   14.73    2.25
  -2  -2  -2   14.39    2.26
  -2  -2  -2   13.97    2.23
   2   2   3  136.30    7.31
  -2  -2  -3  136.97    7.86
  -2  -2  -3  140.73    7.97
   2   2   3  147.53    7.49
   2   2   4  298.15   11.74
   2   2   4  316.51   11.81
  -2  -2  -4  322.93   13.60
  -2  -2  -4  298.80   13.31
   2   2   4  311.48   11.76
   2   2   5 3427.06   75.41
   2   2   5 3185.40   74.81
  -2  -2  -5 3347.38   80.23
   2   2   5 3439.80   75.37
  -2  -2  -5 3365.68   80.20
   2   2   5 3239.35   74.48
   2   2   6   89.45    5.95
   2   2   6   91.27    6.00
   2   2   6   84.63    8.11
   2   2   7  172.43    8.95
   2   2   7  177.29   12.47
   2   2   7  152.97   11.93
  -2  -2  -7  157.48   11.02
   2   2   7  163.99    8.76
  -2  -2  -7  160.73   11.25
   2   2   8   11.86    3.42
  -2  -2  -8    7.14    2.56
  -2  -2  -8    8.22    2.71
   2   2   8   10.63    2.37
   2   2   8    9.67    2.31
  -2  -2  -8    9.67    2.42
  -2  -2  -8   11.96    2.62
   2   2   8   10.34    3.32
   2   2   9  171.28   14.06
   2   2   9  175.00    9.81
   2   2   9  194.35   13.89
  -2  -2  -9  145.94   11.68
  -2  -2  -9  149.98   11.85
   2   2   9  183.96    9.99
  -2  -2  -9  188.66   10.61
  -2  -2  -9  186.15   10.53
   2   2   9  173.75    9.30
   2   2  10   12.15    2.61
   2   2  10   14.47    2.80
  -2  -2 -10   15.33    3.08
   2   2  10   15.75    2.73
  -2  -2 -11    0.32    1.13
   2   2  11    1.77    1.24
   2   2  11    0.88    1.24
  -2  -2 -11   -0.32    1.05
  -2  -2 -12    2.49    1.33
  -2  -2 -12    3.09    1.31
  -2  -2 -12    2.50    1.27
   2   2  12    1.87    1.12
   2   2  12    2.80    1.19
   2   2  13   47.08    3.50
  -2  -2 -13   58.06    3.82
  -2  -2 -13   58.86    3.85
  -2  -2 -13   52.69    3.51
   2   2  13   46.01    3.45
  -2  -3  14    2.36    0.73
  -2  -3  13   20.12    2.36
  -2  -3  13   18.01    2.37
   2   3 -13   19.53    2.60
  -2  -3  13   21.28    2.44
  -2  -3  12   99.48    6.12
  -2  -3  12  102.07    6.44
   2   3 -12   89.27    6.65
  -2  -3  12   89.81    5.92
  -2  -3  11    3.65    1.50
  -2  -3  11    2.82    1.47
  -2  -3  11    1.75    1.23
   2   3 -11    2.66    1.47
   2   3 -11    1.98    1.09
  -2  -3  10  279.17   12.41
  -2  -3  10  299.69   12.82
  -2  -3  10  281.15   12.48
   2   3 -10  280.50   13.17
   2   3 -10  299.00   14.54
   2   3 -10  276.93   12.89
  -2  -3   9  121.30    7.54
   2   3  -9  124.23   12.41
  -2  -3   9  105.77    7.02
   2   3  -9  110.83    7.85
   2   3  -9  103.06    7.65
   2   3  -9  114.68    8.47
   2   3  -9  108.39    7.65
  -2  -3   9  120.09    7.53
  -2  -3   9   94.85    7.64
   2   3  -8  260.16   12.85
  -2  -3   8  242.35   12.64
  -2  -3   8  241.41   11.09
   2   3  -8  224.74   16.57
  -2  -3   8  262.71   11.46
  -2  -3   7 1335.21   37.27
   2   3  -7 1210.76   43.05
   2   3  -6   28.08    3.39
  -2  -3   6   27.84    3.92
   2   3  -6   27.45    5.00
   2   3  -5   19.69    2.95
   2   3  -5   20.88    2.97
  -2  -3   5   21.33    3.32
   2   3  -5   19.57    3.83
  -2  -3   5   20.65    2.70
   2   3  -4   80.65    6.16
   2   3  -4   76.29    5.95
   2   3  -4   84.53    7.20
  -2  -3   4   70.18    4.87
   2   3  -3 1086.73   31.31
  -2  -3   3 1087.31   28.20
   2   3  -3 1085.49   32.17
   2   3  -3 1090.87   31.21
   2   3  -2    3.88    1.46
   2   3  -2    6.64    1.84
  -2  -3   2    4.64    1.30
  -2  -3   2    6.58    1.47
   2   3  -2    5.89    1.75
   2   3  -1   17.66    3.02
   2   3  -1   17.42    2.89
  -2  -3   1   13.21    2.15
   2   3  -1   12.08    2.52
  -2  -3   1   13.41    2.13
   2   3   0   89.70    6.53
  -2  -3   0  104.88    6.33
  -2  -3   0   97.99    6.18
  -2  -3  -1  102.77    6.66
   2   3   1  111.54    7.61
  -2  -3  -1  101.40    6.61
   2   3   1  109.41    7.55
  -2  -3  -2 1413.77   37.93
   2   3   2 1439.51   38.43
   2   3   2 1441.46   38.51
  -2  -3  -2 1389.94   37.80
  -2  -3  -3 1203.89   34.44
   2   3   3 1225.67   33.78
  -2  -3  -3 1223.83   34.60
   2   3   3 1195.53   33.46
  -2  -3  -4   19.29    3.36
   2   3   4    3.07    1.17
   2   3   4    3.29    1.25
  -2  -3  -4   22.07    3.66
   2   3   4    3.73    1.42
  -2  -3  -5  564.50   22.04
   2   3   5  570.99   18.21
   2   3   5  591.41   18.40
   2   3   5  548.90   18.60
  -2  -3  -5  566.50   22.27
   2   3   5  550.12   18.30
   2   3   6    0.84    1.09
   2   3   6    1.13    1.09
   2   3   6    4.30    2.37
   2   3   7  663.27   21.80
   2   3   7  728.50   29.12
  -2  -3  -7  643.82   26.27
  -2  -3  -7  639.87   26.14
   2   3   7  681.93   21.90
   2   3   7  615.63   27.24
   2   3   8  802.54   25.31
   2   3   8  844.81   32.85
  -2  -3  -8  717.70   29.43
   2   3   8  771.64   32.36
  -2  -3  -8  777.90   24.57
  -2  -3  -8  810.11   26.12
  -2  -3  -8  797.58   25.90
  -2  -3  -8  802.04   30.62
   2   3   8  867.22   25.89
   2   3   9  233.31   11.62
   2   3   9  231.89   12.08
   2   3   9  239.30   11.79
  -2  -3  -9  235.47   12.16
  -2  -3  -9  232.19   12.00
   2   3  10   10.10    2.51
  -2  -3 -10    7.82    2.17
  -2  -3 -10    7.62    2.29
   2   3  10    8.85    2.28
   2   3  10    7.90    2.09
   2   3  11   50.53    4.58
  -2  -3 -11   56.75    4.95
   2   3  11   51.57    4.63
  -2  -3 -11   52.38    4.82
   2   3  11   47.90    4.67
   2   3  12  176.56    7.92
  -2  -3 -12  194.65    8.26
  -2  -3 -12  193.79    8.34
   2   3  12  172.71    8.04
  -2  -3 -13   33.47    2.29
   2   3  13   33.05    2.48
  -2  -3 -13   34.68    2.38
  -2  -3 -13   30.97    2.29
   2   4 -14    7.07    0.94
  -2  -4  14    7.05    0.91
   2   4 -13   32.81    3.15
  -2  -4  13   29.91    2.69
  -2  -4  13   32.31    2.80
  -2  -4  13   25.98    2.41
  -2  -4  13   32.29    2.94
   2   4 -12  166.49    8.88
  -2  -4  12  156.40    7.71
  -2  -4  12  160.78    7.81
  -2  -4  12  163.35    7.77
   2   4 -11  171.04   10.05
   2   4 -11  178.44    9.37
  -2  -4  11  179.45    9.06
  -2  -4  11  180.95    9.12
  -2  -4  11  190.74    9.18
   2   4 -10   63.45    5.80
   2   4 -10   58.16    6.03
  -2  -4  10   60.81    5.21
  -2  -4  10   65.51    5.53
  -2  -4  10   68.88    5.64
   2   4  -9   98.23    6.94
   2   4  -9  113.11    8.20
   2   4  -9  100.16   11.17
  -2  -4   9  105.98    6.98
  -2  -4   9  125.18    7.76
  -2  -4   9  113.81    7.45
   2   4  -9  116.73    8.11
   2   4  -8  147.57    9.46
   2   4  -8  145.55   13.38
   2   4  -8  141.50    9.07
  -2  -4   8  159.84    8.83
  -2  -4   8  160.83    8.84
   2   4  -8  143.89    8.72
  -2  -4   7  578.34   21.23
   2   4  -7  555.47   26.70
  -2  -4   6   30.44    4.15
   2   4  -6   21.70    4.67
   2   4  -5  595.24   21.68
   2   4  -5  603.00   25.32
   2   4  -5  598.02   22.13
   2   4  -5  613.10   18.08
   2   4  -4   74.92    7.57
   2   4  -4   77.47    5.02
   2   4  -4   87.17    7.43
   2   4  -4   76.75    5.09
  -2  -4   4   74.78    5.76
   2   4  -4   81.53    7.04
   2   4  -3  303.58   15.17
   2   4  -3  307.76   15.06
  -2  -4   3  293.33   12.46
   2   4  -3  301.54   15.20
   2   4  -2  348.39   16.68
  -2  -4   2  337.09   13.90
   2   4  -2  348.31   16.55
   2   4  -2  325.89   15.49
  -2  -4   2  348.72   14.01
   2   4  -1  156.93   10.87
  -2  -4   1  133.65    8.29
   2   4  -1  153.44   10.64
  -2  -4   1  142.48    8.48
   2   4  -1  152.64    9.78
  -2  -4   0 3487.85   81.02
   2   4   0 3447.45   82.48
  -2  -4   0 3425.34   80.95
   2   4   1  913.01   29.91
   2   4   1  910.05   29.87
  -2  -4  -1  908.39   28.31
  -2  -4  -1  908.50   28.27
  -2  -4  -2  229.44   12.25
   2   4   2  225.57   12.37
   2   4   2  246.91   12.85
  -2  -4  -2  249.46   12.71
   2   4   2  241.87    9.69
   2   4   3  107.79    5.98
  -2  -4  -3  111.07    8.59
   2   4   3  114.02    8.22
   2   4   3  115.24    6.64
   2   4   3  105.10    7.94
  -2  -4  -3  115.08    8.74
   2   4   3  121.67    6.82
   2   4   3  112.65    6.12
   2   4   4  481.88   18.17
   2   4   4  431.35   14.09
  -2  -4  -4  446.77   19.58
   2   4   4  455.64   15.82
   2   4   4  430.52   17.60
  -2  -4  -4  437.89   19.45
   2   4   4  470.52   16.02
   2   4   4  446.77   14.33
   2   4   5  832.22   24.90
  -2  -4  -5  803.36   29.67
  -2  -4  -5  802.37   29.60
   2   4   5  847.81   25.03
   2   4   6  122.06    7.91
   2   4   6  138.01    8.29
   2   4   7   34.01    4.23
   2   4   7   41.25    6.35
  -2  -4  -7   40.63    4.62
  -2  -4  -7   33.37    4.02
   2   4   7   43.73    4.73
  -2  -4  -7   44.94    6.38
   2   4   7   42.08    4.67
  -2  -4  -7   32.07    5.43
  -2  -4  -8    5.45    1.87
  -2  -4  -8    5.75    2.01
  -2  -4  -8    4.71    1.80
   2   4   8    8.78    2.55
   2   4   8   10.25    2.42
   2   4   8    7.86    2.33
   2   4   9  155.20    9.07
   2   4   9  148.17    8.90
  -2  -4  -9  159.47    9.56
  -2  -4  -9  151.55    9.29
   2   4   9  149.05    8.89
   2   4  10  323.51   13.46
   2   4  10  350.30   13.82
  -2  -4 -10  360.25   14.49
  -2  -4 -10  366.74   14.35
   2   4  10  340.82   13.65
  -2  -4 -11   42.03    3.80
   2   4  11   40.82    3.78
   2   4  11   42.55    3.78
   2   4  11   38.16    3.59
  -2  -4 -11   38.87    3.81
  -2  -4 -12   24.76    2.37
  -2  -4 -12   21.83    2.20
  -2  -4 -12   24.24    2.25
   2   5 -13    6.95    0.96
  -2  -5  12   92.04    4.66
  -2  -5  12  104.91    5.97
   2   5 -11   18.74    2.77
  -2  -5  11   17.57    2.37
  -2  -5  11   22.29    3.12
   2   5 -10   33.12    4.12
   2   5 -10   44.65    4.22
   2   5  -9  145.87    9.53
   2   5  -9  183.92    9.76
   2   5  -8   24.12    3.62
   2   5  -8   39.60    4.96
   2   5  -8   32.69    4.41
   2   5  -8   23.70    5.42
   2   5  -7  531.64   20.43
   2   5  -7  560.52   27.41
   2   5  -7  599.09   21.77
   2   5  -7  571.76   21.13
  -2  -5   6  426.12   17.88
   2   5  -6  431.78   17.17
   2   5  -6  475.45   23.80
   2   5  -6  426.54   17.45
   2   5  -6  431.86   17.32
   2   5  -5    3.41    1.61
   2   5  -5    3.49    1.74
   2   5  -5    5.12    1.46
   2   5  -5    4.21    1.39
   2   5  -5    2.62    1.87
  -2  -5   4  923.58   29.01
   2   5  -4  908.47   31.97
   2   5  -4  916.10   26.51
   2   5  -4  865.95   31.64
   2   5  -4  927.20   26.34
   2   5  -4  899.87   33.15
  -2  -5   3  359.14   15.59
   2   5  -3  336.13   13.47
   2   5  -3  342.21   13.67
   2   5  -3  333.89   17.63
   2   5  -3  351.27   17.96
   2   5  -3  341.81   17.85
   2   5  -2  368.62   14.23
   2   5  -2  347.77   17.74
   2   5  -2  372.35   14.40
   2   5  -2  361.18   18.58
   2   5  -2  381.26   18.89
   2   5  -1  129.46    7.62
  -2  -5   1  131.40    9.23
   2   5  -1  126.96    9.93
   2   5  -1  128.39    7.65
   2   5  -1  126.78   10.25
  -2  -5   1  131.28    9.21
   2   5  -1  138.79   10.71
  -2  -5   0   13.59    3.03
   2   5   0   12.21    3.07
   2   5   0    9.97    2.00
  -2  -5   0   17.16    3.33
   2   5   1    8.80    2.48
  -2  -5  -1    8.77    2.52
   2   5   1    8.27    1.80
   2   5   1    3.40    1.79
  -2  -5  -1    3.69    1.87
   2   5   1    6.23    1.62
   2   5   2   99.06    8.48
  -2  -5  -2  124.28    9.59
  -2  -5  -2  107.07    8.93
   2   5   2  104.73    8.74
   2   5   2  118.70    6.78
   2   5   2  102.66    6.39
   2   5   3  455.02   19.67
  -2  -5  -3  487.69   21.29
   2   5   3  466.73   19.88
   2   5   3  469.22   15.79
  -2  -5  -3  453.35   20.72
   2   5   3  460.50   15.60
   2   5   4  187.34   11.57
   2   5   4  192.96    8.84
   2   5   4  188.83    8.70
   2   5   4  203.71   11.92
  -2  -5  -4  201.69   13.40
  -2  -5  -4  193.99   13.18
   2   5   5  330.53   14.15
  -2  -5  -5  350.95   18.61
   2   5   5  338.44   13.56
  -2  -5  -5  335.93   13.55
  -2  -5  -5  354.47   18.85
  -2  -5  -6   16.10    3.02
  -2  -5  -6   17.27    3.13
   2   5   6   23.42    3.49
   2   5   6   23.04    3.46
  -2  -5  -7  248.55   12.24
  -2  -5  -7  234.65   11.47
   2   5   7  234.18   11.73
   2   5   7  229.78   11.15
   2   5   7  257.08   12.21
  -2  -5  -8  915.31   27.94
  -2  -5  -8  907.68   27.21
  -2  -5  -8  926.45   28.33
   2   5   8  976.92   27.99
   2   5   8  899.48   27.38
   2   5   8  839.48   26.02
  -2  -5  -9  230.97   11.12
  -2  -5  -9  218.61   10.66
  -2  -5 -10   27.82    3.32
  -2  -5 -10   27.24    3.15
  -2  -5 -11   28.51    2.74
  -2  -5 -12    5.03    0.77
  -2  -6  13    8.03    0.96
  -2  -6  12   85.22    4.53
   2   6 -12   94.61    5.17
  -2  -6  12   97.19    5.05
  -2  -6  12   85.51    4.52
   2   6 -11    0.49    0.63
   2   6 -11    0.51    1.11
  -2  -6  11    1.19    0.95
  -2  -6  11    0.88    0.93
  -2  -6  11    0.60    0.80
  -2  -6  10  284.36   11.63
   2   6 -10  274.39   12.63
   2   6 -10  285.22   12.31
  -2  -6  10  280.51   11.59
   2   6 -10  271.75   11.30
  -2  -6  10  306.54   12.31
  -2  -6   9  118.26    7.37
   2   6  -9  120.51    8.14
   2   6  -9  106.97    7.92
  -2  -6   9  110.23    7.12
   2   6  -9  100.80    7.13
  -2  -6   9  114.35    7.44
  -2  -6   8   47.34    4.75
   2   6  -8   52.58    5.61
   2   6  -8   50.32    5.40
   2   6  -8   48.61    5.26
  -2  -6   8   52.70    5.03
  -2  -6   8   42.69    4.58
   2   6  -7   58.37    8.31
  -2  -6   7   62.87    5.53
   2   6  -7   57.39    5.85
   2   6  -7   56.48    5.89
   2   6  -7   55.71    5.66
   2   6  -6  190.15    9.36
   2   6  -6  185.41   10.81
   2   6  -6  173.66   10.67
  -2  -6   6  188.72    9.65
   2   6  -6  172.46    9.29
   2   6  -6  182.59   14.81
   2   6  -6  196.53   10.91
   2   6  -5  622.18   20.23
   2   6  -5  576.86   25.09
   2   6  -5  580.26   19.24
   2   6  -5  557.18   20.92
   2   6  -5  541.86   20.65
   2   6  -5  607.19   19.78
  -2  -6   5  549.92   18.73
   2   6  -5  596.18   27.64
   2   6  -5  610.64   20.49
   2   6  -5  607.71   25.27
   2   6  -4  448.48   17.19
   2   6  -4  407.87   21.95
   2   6  -4  405.15   16.72
   2   6  -4  445.29   16.54
   2   6  -4  421.06   20.99
   2   6  -4  449.01   16.88
   2   6  -4  427.01   21.33
   2   6  -4  424.17   16.73
   2   6  -3   32.16    5.48
   2   6  -3   27.75    3.73
  -2  -6   3   39.52    5.24
   2   6  -3   27.57    3.73
   2   6  -3   33.04    5.57
   2   6  -3   33.20    5.71
   2   6  -2    5.62    2.52
   2   6  -2    6.40    1.83
   2   6  -2    5.01    2.19
   2   6  -2    3.16    1.43
   2   6  -2    5.58    2.40
   2   6  -1    4.89    2.13
   2   6  -1    4.21    2.21
  -2  -6   1    3.76    1.88
   2   6  -1    1.22    1.23
   2   6  -1    3.44    1.54
  -2  -6   1    4.80    2.32
   2   6  -1    1.24    1.08
  -2  -6   0   27.09    4.72
   2   6   0   28.87    3.61
   2   6   0   27.66    5.06
  -2  -6   0   23.65    4.38
   2   6   1  146.77    8.43
  -2  -6  -1  157.22   11.65
   2   6   1  158.71    8.77
   2   6   1  143.51   11.36
  -2  -6  -1  161.84   11.83
   2   6   1  144.88   11.32
   2   6   2  165.96    8.87
  -2  -6  -2  149.54   11.76
   2   6   2  189.98    9.38
   2   6   2  170.49   12.05
  -2  -6  -2  155.23   11.99
   2   6   2  168.38   12.00
   2   6   3  123.06    7.56
  -2  -6  -3  148.51   11.89
  -2  -6  -3  150.79    8.59
   2   6   3  141.64    8.32
   2   6   3  129.27   10.29
   2   6   3  137.60    7.75
  -2  -6  -3  143.16   11.80
   2   6   3  133.47    8.20
  -2  -6  -3  152.38    8.00
   2   6   3  138.13    7.80
  -2  -6  -3  126.96    7.41
   2   6   3  136.39   10.55
  -2  -6  -4  350.21   19.50
   2   6   4  356.12   14.43
  -2  -6  -4  362.17   13.93
   2   6   4  360.24   14.79
   2   6   4  368.96   13.48
   2   6   4  340.81   17.04
  -2  -6  -4  353.05   19.56
   2   6   4  367.40   13.57
  -2  -6  -4  375.74   14.14
   2   6   4  356.18   17.47
  -2  -6  -5    4.05    2.36
  -2  -6  -5    7.39    2.09
  -2  -6  -5    9.44    3.24
  -2  -6  -5    6.05    1.79
  -2  -6  -5    7.15    1.87
   2   6   5    6.49    1.89
  -2  -6  -6  907.45   27.23
  -2  -6  -6  824.91   25.92
  -2  -6  -7  120.99    7.97
  -2  -6  -7  111.42    7.38
  -2  -6  -8  316.99   12.61
  -2  -6  -8  290.55   12.67
  -2  -6  -8  297.72   12.56
  -2  -6  -9   29.27    3.36
  -2  -6  -9   28.60    3.20
   2   6  10  130.86    5.38
  -2  -6 -10  153.02    6.75
  -2  -6 -11    2.11    0.61
  -2  -7  12    5.48    0.87
  -2  -7  11    3.50    1.10
  -2  -7  11    3.73    1.01
  -2  -7  11    3.30    0.92
   2   7 -10   22.57    2.62
  -2  -7  10   22.92    2.61
  -2  -7  10   21.99    2.62
  -2  -7  10   24.76    2.84
   2   7 -10   19.21    2.66
   2   7  -9   18.87    2.84
   2   7  -9   17.52    2.87
   2   7  -9   19.37    3.07
  -2  -7   9   14.73    2.46
  -2  -7   9   22.01    2.88
  -2  -7   9   15.73    2.47
  -2  -7   8  126.00    7.47
  -2  -7   8  116.83    7.25
  -2  -7   8  113.59    7.15
   2   7  -8  109.19    7.76
   2   7  -8  116.10    7.97
   2   7  -8  131.04    8.14
   2   7  -7  255.78   12.86
   2   7  -7  264.38   13.08
  -2  -7   7  281.18   12.00
   2   7  -7  286.32   13.19
  -2  -7   6   12.65    2.41
   2   7  -6   20.79    3.07
   2   7  -6   14.89    2.51
   2   7  -6   15.66    2.57
  -2  -7   6   18.79    2.44
   2   7  -5  560.79   27.35
   2   7  -5  573.19   20.88
   2   7  -5  609.21   20.91
   2   7  -5  595.84   20.42
   2   7  -5  602.19   20.28
   2   7  -4    4.73    2.36
   2   7  -4    2.69    1.36
   2   7  -4    4.59    1.74
   2   7  -4    1.49    1.74
   2   7  -4    2.84    1.55
   2   7  -4    2.25    1.39
   2   7  -4    2.41    1.33
   2   7  -4    6.16    2.64
  -2  -7   3   90.35    8.59
   2   7  -3   70.78    6.15
   2   7  -3   72.44    6.20
   2   7  -3   67.79    8.56
   2   7  -3   66.72    6.26
   2   7  -3   70.02    8.47
   2   7  -3   66.32    6.23
   2   7  -3   74.79    6.43
   2   7  -3   64.23    8.13
   2   7  -2 1229.70   34.51
   2   7  -2 1229.86   35.50
  -2  -7   2 1178.77   33.66
   2   7  -2 1231.95   43.07
   2   7  -2 1200.40   35.13
   2   7  -2 1221.44   35.18
   2   7  -2 1268.43   43.30
   2   7  -2 1315.10   43.70
  -2  -7   2 1229.51   40.09
   2   7  -1  409.48   16.49
   2   7  -1  410.67   21.77
   2   7  -1  390.31   16.14
   2   7  -1  408.89   15.78
   2   7  -1  418.89   21.83
   2   7  -1  383.92   16.04
  -2  -7   1  388.87   15.31
   2   7  -1  386.90   16.37
  -2  -7   0   30.13    3.34
   2   7   0   29.52    3.71
   2   7   0   20.94    3.31
  -2  -7   0   28.09    3.64
   2   7   0   21.52    3.14
  -2  -7   0   28.55    5.20
   2   7   0   28.39    3.84
   2   7   0   18.49    4.45
  -2  -7   0   22.54    4.77
   2   7   0   23.86    4.79
   2   7   0   26.87    3.89
   2   7   1  250.31   11.95
   2   7   1  238.08   10.98
  -2  -7  -1  246.26   11.45
   2   7   1  234.86   11.23
   2   7   1  238.84   11.53
  -2  -7  -1  213.00    9.78
  -2  -7  -1  219.23   15.09
   2   7   1  253.64   11.85
   2   7   1  221.69   15.05
  -2  -7  -1  227.90   15.39
   2   7   1  235.95   15.36
   2   7   2   39.28    4.33
  -2  -7  -2   32.98    3.82
  -2  -7  -2   38.73    4.33
   2   7   2   43.50    4.58
   2   7   2   38.53    4.25
  -2  -7  -2   36.19    4.03
  -2  -7  -2   40.55    6.29
  -2  -7  -2   38.73    6.23
   2   7   2   39.40    4.26
   2   7   2   37.39    5.84
   2   7   2   33.50    5.50
   2   7   3  277.73   12.11
  -2  -7  -3  294.15   12.42
   2   7   3  297.00   13.00
   2   7   3  291.08   12.29
   2   7   3  286.03   12.19
   2   7   3  286.87   12.81
  -2  -7  -3  286.98   12.31
  -2  -7  -4  312.84   12.76
   2   7   4  300.32   12.94
  -2  -7  -4  313.31   12.75
   2   7   4  280.71   12.91
   2   7   4  288.68   11.71
   2   7   4  303.29   11.99
  -2  -7  -4  300.24   11.03
   2   7   5   95.55    6.46
  -2  -7  -5  102.39    6.59
  -2  -7  -5   89.88    6.26
  -2  -7  -5  108.93    7.16
  -2  -7  -6   52.87    4.41
  -2  -7  -6   64.57    5.42
  -2  -7  -6   56.99    4.59
  -2  -7  -6   61.02    5.21
  -2  -7  -7   -0.77    1.26
  -2  -7  -7    1.24    1.23
  -2  -7  -8   95.20    5.88
  -2  -7  -8  100.01    5.77
  -2  -7  -9   45.48    3.34
  -2  -7  -9   37.80    2.83
  -2  -7 -10   21.55    1.60
  -2  -7 -10   25.20    1.76
  -2  -8  11   90.07    3.46
   2   8 -10   19.06    2.06
  -2  -8  10   17.25    1.80
   2   8  -9  401.23   13.09
   2   8  -9  399.76   13.39
  -2  -8   9  370.18   12.15
  -2  -8   9  359.72   12.00
  -2  -8   9  383.36   12.30
   2   8  -8   16.89    2.61
   2   8  -8   13.34    2.45
  -2  -8   8   16.31    2.31
  -2  -8   8   15.08    2.22
  -2  -8   8   15.72    2.24
  -2  -8   8   15.04    2.26
  -2  -8   7   28.46    3.13
   2   8  -6   77.55    5.49
   2   8  -6   81.36    6.40
   2   8  -6   75.84    5.36
  -2  -8   6   75.96    4.96
   2   8  -5   31.43    3.71
  -2  -8   5   25.48    3.02
   2   8  -5   21.47    3.47
   2   8  -5   29.71    3.64
   2   8  -5   27.95    3.78
   2   8  -5   26.60    3.62
   2   8  -4  211.37   10.77
   2   8  -4  220.30   11.15
   2   8  -4  221.97   11.31
   2   8  -4  207.50   10.83
   2   8  -4  213.08   11.37
  -2  -8   4  204.35   10.50
   2   8  -3   22.79    3.41
   2   8  -3   23.69    3.63
  -2  -8   3   20.63    3.19
   2   8  -3   23.96    3.55
   2   8  -3   23.66    3.63
   2   8  -3   26.69    3.87
  -2  -8   3   24.97    3.23
  -2  -8   2   16.77    2.87
   2   8  -2   23.03    3.26
   2   8  -2   13.56    2.74
   2   8  -2   22.00    3.45
   2   8  -2   16.55    2.95
  -2  -8   2   15.77    2.64
   2   8  -2   23.30    3.36
   2   8  -1   36.45    4.12
   2   8  -1   43.41    4.74
  -2  -8   1   36.74    3.89
   2   8  -1   36.36    4.53
   2   8  -1   31.61    4.21
  -2  -8   1   39.20    4.26
   2   8  -1   36.63    4.20
  -2  -8   0  146.13    8.32
   2   8   0  150.69    8.37
   2   8   0  146.79    8.86
   2   8   0  148.94    9.12
  -2  -8   0  146.49    7.94
  -2  -8   0  151.19    8.45
   2   8   0  151.54    9.30
  -2  -8   0  146.67    8.62
   2   8   0  144.07    8.47
   2   8   1  464.17   16.18
  -2  -8  -1  473.74   16.96
   2   8   1  520.13   18.10
   2   8   1  484.50   17.69
  -2  -8  -1  458.06   15.78
  -2  -8  -1  476.54   16.97
   2   8   1  473.61   17.59
  -2  -8  -1  461.52   17.20
   2   8   1  480.78   17.38
  -2  -8  -2    1.12    1.13
   2   8   2    0.31    1.16
   2   8   2   19.22    2.94
   2   8   2   16.85    2.75
  -2  -8  -2    1.96    1.42
   2   8   2    1.49    1.15
   2   8   3  395.73   15.06
  -2  -8  -3  394.36   14.64
   2   8   3  386.75   15.01
   2   8   3  381.26   14.19
  -2  -8  -3  384.22   13.35
   2   8   3  379.34   14.17
   2   8   3  399.22   14.37
  -2  -8  -3  403.89   14.77
  -2  -8  -4   49.90    4.63
  -2  -8  -4   45.63    4.22
   2   8   4   42.83    4.15
  -2  -8  -4   47.36    4.32
  -2  -8  -5   20.08    2.64
  -2  -8  -5   20.49    2.65
  -2  -8  -5   16.20    2.67
  -2  -8  -5   20.15    2.91
  -2  -8  -6  144.88    6.53
  -2  -8  -6  151.34    7.49
  -2  -8  -6  137.96    6.39
  -2  -8  -7    6.71    1.43
  -2  -8  -7    6.96    1.53
  -2  -8  -8    4.67    0.93
  -2  -8  -8    4.18    1.07
   2   9  -9   95.14    4.26
   2   9  -9   97.96    4.38
  -2  -9   9   97.18    4.25
  -2  -9   8   48.62    3.23
  -2  -9   8   49.46    3.48
   2   9  -7    0.62    0.96
  -2  -9   7    1.21    0.94
  -2  -9   7    1.34    0.92
  -2  -9   6   52.05    3.59
   2   9  -6   63.19    4.88
  -2  -9   6   55.55    4.41
   2   9  -6   55.63    4.55
   2   9  -5   13.43    2.32
   2   9  -5   10.49    1.94
  -2  -9   5   12.12    2.14
  -2  -9   5   11.40    1.86
   2   9  -5   12.30    2.10
   2   9  -5   12.61    2.38
   2   9  -5   13.22    2.16
   2   9  -5   10.28    2.06
  -2  -9   5   12.11    2.18
   2   9  -4   97.11    6.35
   2   9  -4   86.85    6.29
  -2  -9   4   93.95    6.17
   2   9  -4   83.42    5.68
   2   9  -4   83.91    5.93
  -2  -9   4   90.11    5.61
   2   9  -4   95.54    6.34
   2   9  -4   85.85    6.17
  -2  -9   4  107.54    6.35
   2   9  -3    4.28    1.59
   2   9  -3    5.27    1.60
  -2  -9   3    4.75    1.63
  -2  -9   3    5.67    1.65
   2   9  -3    4.87    1.60
   2   9  -3    6.52    1.92
   2   9  -3    5.55    1.63
   2   9  -3    5.35    1.77
  -2  -9   3    6.07    1.72
   2   9  -2   14.23    2.64
  -2  -9   2   11.13    2.05
   2   9  -2   12.02    2.48
  -2  -9   2   10.90    2.12
   2   9  -2   12.11    2.30
   2   9  -2   10.74    2.14
  -2  -9   2   10.69    2.28
  -2  -9   1    1.01    0.98
   2   9  -1    0.95    1.00
   2   9  -1    2.65    1.46
  -2  -9   1    1.88    1.06
  -2  -9   1    0.51    0.84
   2   9  -1    4.81    1.72
  -2  -9   1    2.41    1.36
   2   9  -1    1.03    0.99
  -2  -9   0   17.92    2.69
   2   9   0   18.44    2.97
   2   9   0   19.88    2.54
  -2  -9   0   17.59    2.53
   2   9   0   21.79    3.06
   2   9   0   17.07    2.74
  -2  -9   0   19.69    2.59
  -2  -9   0   17.47    2.67
   2   9   0   22.04    3.15
  -2  -9   0   15.31    2.56
   2   9   0   25.46    3.15
   2   9   1  113.53    7.04
  -2  -9  -1  108.73    6.62
   2   9   1  112.36    6.88
  -2  -9  -1  105.66    6.18
   2   9   1  109.77    6.82
  -2  -9  -1  110.21    6.66
   2   9   1  109.89    6.85
   2   9   1  111.82    6.70
  -2  -9  -2   12.86    2.28
   2   9   2   14.92    2.45
   2   9   2   14.48    2.36
  -2  -9  -2   14.85    2.15
   2   9   2   16.17    2.41
   2   9   2   12.60    2.10
   2   9   2   14.55    2.29
  -2  -9  -2   13.11    2.25
  -2  -9  -3   12.73    2.12
  -2  -9  -3   15.71    2.42
   2   9   3   14.28    2.31
  -2  -9  -3   16.33    2.35
   2   9   3   12.98    1.91
   2   9   4  129.77    6.15
  -2  -9  -4  120.47    6.08
  -2  -9  -4  130.04    6.54
  -2  -9  -4  116.27    6.00
  -2  -9  -4  112.87    6.27
  -2  -9  -5   30.13    2.48
  -2  -9  -5   36.02    3.01
  -2  -9  -5   36.97    3.17
  -2  -9  -5   30.21    2.52
  -2  -9  -6   40.47    2.89
  -2  -9  -6   36.92    2.55
  -2  -9  -7    6.54    0.90
   2  10  -7   32.34    2.22
  -2 -10   7   35.49    2.26
  -2 -10   7   33.42    2.16
   2  10  -6  148.28    5.97
  -2 -10   6  143.24    5.82
   2  10  -5   16.49    1.97
  -2 -10   5   16.39    1.89
  -2 -10   5   17.72    2.04
  -2 -10   5   18.39    2.10
  -2 -10   5   17.88    1.93
  -2 -10   4  226.06    8.66
   2  10  -4  214.70    8.48
  -2 -10   4  201.01    8.08
   2  10  -4  235.39    8.71
   2  10  -4  237.91    8.62
  -2 -10   4  230.80    8.44
   2  10  -4  217.66    8.59
   2  10  -4  230.46    8.87
  -2 -10   4  235.38    8.73
  -2 -10   4  225.78    8.42
  -2 -10   3  102.86    5.58
   2  10  -3   95.34    5.53
  -2 -10   3  103.22    5.46
   2  10  -3  106.62    5.80
   2  10  -3  106.65    5.34
  -2 -10   3  108.02    5.56
   2  10  -3  104.60    5.82
   2  10  -3  104.55    5.92
  -2 -10   3  107.37    5.57
  -2 -10   3  106.00    5.58
   2  10  -2   30.04    3.08
  -2 -10   2   34.64    3.09
   2  10  -2   34.39    3.29
  -2 -10   2   33.57    3.12
   2  10  -2   33.37    3.24
   2  10  -2   27.59    2.51
  -2 -10   2   27.57    2.74
   2  10  -1  187.94    8.37
  -2 -10   1  189.71    8.04
  -2 -10   1  190.74    8.05
  -2 -10   0    6.14    1.35
   2  10   0    8.02    1.60
   2  10   0    7.81    1.57
   2  10   0    7.65    1.55
  -2 -10   0    7.96    1.61
  -2 -10   0    7.95    1.66
   2  10   0    6.52    1.52
  -2 -10  -1    2.94    0.91
   2  10   1    0.84    0.62
  -2 -10  -1    1.19    0.76
  -2 -10  -1    2.37    1.03
   2  10   1    1.81    0.94
   2  10   1    1.47    0.81
   2  10   1    1.16    0.67
  -2 -10  -2    2.68    0.98
   2  10   2    3.75    0.95
  -2 -10  -2    2.84    0.88
   2  10   2    3.14    0.87
   2  10   2    3.34    1.00
  -2 -10  -2    4.02    1.07
  -2 -10  -3    0.23    0.60
  -2 -10  -3    1.31    0.88
  -2 -10  -3    0.24    0.71
  -2 -10  -3    0.23    0.56
  -2 -10  -4    3.22    0.87
  -2 -10  -4    1.86    0.60
  -2 -11   3    1.74    0.50
   2  11  -3    1.35    0.46
  -2 -11   3    2.02    0.50
   2  11  -3    2.13    0.51
  -2 -11   3    1.60    0.50
   2  11  -2   35.66    2.17
   2  11  -1   89.12    3.59
  -2 -11   1   81.30    3.42
   2  11  -1   72.85    3.24
  -2 -11   1   62.50    3.06
  -2 -11   1   80.74    3.41
   2  11  -1   68.83    3.21
  -2 -11   0   10.56    1.11
  -2 -11   0   10.50    1.11
   3 -12   0   75.21    3.22
   3 -12   0   70.05    3.09
   3 -12   0   74.89    3.21
   3 -12   1   28.78    2.00
  -3  12  -1   29.80    1.87
   3 -12   1   29.83    2.03
   3 -12   1   31.61    2.10
   3 -12   1   25.59    1.90
   3 -12   2    2.14    0.61
   3 -12   2    1.72    0.56
   3 -12   2    2.71    0.69
  -3  12  -3    1.67    0.45
   3 -11  -4   84.15    4.05
   3 -11  -4   77.15    3.91
   3 -11  -4   90.16    4.18
   3 -11  -3  264.92    8.46
   3 -11  -3  255.31    7.94
   3 -11  -3  246.70    8.25
   3 -11  -2  158.36    6.60
  -3  11   2  152.33    5.89
   3 -11  -2  179.09    7.33
   3 -11  -2  170.05    6.87
   3 -11  -2  166.81    6.82
   3 -11  -1  151.28    7.04
   3 -11  -1  156.19    7.19
   3 -11  -1  163.87    7.35
  -3  11   1  140.79    6.07
   3 -11  -1  157.20    7.31
   3 -11  -1  136.03    6.61
  -3  11   1  163.30    6.81
   3 -11  -1  133.64    6.55
  -3  11   1  150.33    6.24
   3 -11   0  210.51    8.90
   3 -11   0  192.03    8.76
   3 -11   0  192.16    8.72
  -3  11   0  197.03    7.70
   3 -11   0  192.02    8.47
   3 -11   0  212.09    8.96
  -3  11   0  186.73    7.48
   3 -11   0  182.93    8.30
  -3  11   0  205.07    8.13
   3 -11   1   25.34    3.02
   3 -11   1   25.13    3.00
  -3  11  -1   25.16    2.53
   3 -11   1   29.76    3.24
  -3  11  -1   31.31    2.91
   3 -11   2  121.91    6.73
   3 -11   2  114.93    6.52
  -3  11  -2  120.44    5.78
   3 -11   2  115.16    6.52
  -3  11  -2  128.61    6.24
  -3  11  -2  126.93    5.88
   3 -11   2  115.54    6.51
  -3  11  -3   75.43    4.33
   3 -11   3   81.16    5.13
   3 -11   3   82.51    5.23
   3 -11   3   82.81    5.23
   3 -11   3   82.56    5.15
  -3  11  -3   77.19    4.41
  -3  11  -3   81.85    4.73
   3 -11   3   81.63    5.17
  -3  11  -3   89.54    4.81
   3 -11   3   78.66    4.56
   3 -11   4    1.20    0.82
  -3  11  -4    1.82    0.87
  -3  11  -4    0.66    0.55
   3 -11   4    1.10    0.85
   3 -11   4    1.22    0.81
  -3  11  -4    0.13    0.47
   3 -11   4    1.37    0.80
  -3  11  -4    0.73    0.70
   3 -11   5   23.65    2.32
  -3  11  -5   19.56    2.01
   3 -11   6   21.60    2.02
  -3  11  -6   21.75    1.87
  -3  11  -6   20.12    1.80
   3 -11   7    7.87    1.06
   3 -10  -7   17.38    1.56
   3 -10  -7   17.29    1.55
   3 -10  -6    1.29    0.68
   3 -10  -6    0.73    0.38
   3 -10  -5   69.20    3.92
   3 -10  -5   90.83    5.14
   3 -10  -4   31.74    3.11
   3 -10  -4   33.42    3.51
   3 -10  -4   28.14    2.51
   3 -10  -4   26.64    2.46
   3 -10  -4   32.00    3.44
   3 -10  -3  196.24    8.85
  -3  10   3  218.64    9.27
   3 -10  -3  207.00    9.75
   3 -10  -3  205.36    9.43
   3 -10  -3  211.17    9.79
   3 -10  -3  201.29    8.92
   3 -10  -3  202.13    8.81
   3 -10  -2   40.58    4.02
   3 -10  -2   36.92    3.98
  -3  10   2   41.18    3.95
   3 -10  -2   37.69    3.95
   3 -10  -2   38.66    3.86
   3 -10  -2   49.62    4.56
   3 -10  -2   43.90    4.36
   3 -10  -2   40.58    4.17
  -3  10   2   41.07    3.37
   3 -10  -2   40.90    3.96
  -3  10   1   12.76    1.97
   3 -10  -1   14.00    2.55
   3 -10  -1   10.95    2.40
   3 -10  -1   13.32    2.55
   3 -10  -1   13.25    2.48
  -3  10   1   15.79    2.52
   3 -10  -1   14.08    2.61
  -3  10   0   27.39    3.30
   3 -10   0   24.28    3.42
  -3  10   0   24.91    2.80
   3 -10   0   31.90    3.66
   3 -10   0   29.94    4.00
   3 -10   0   26.53    3.56
  -3  10   0   32.60    3.23
   3 -10   0   25.73    3.26
   3 -10   1   32.39    3.47
  -3  10  -1   35.66    3.82
   3 -10   1   34.59    4.22
   3 -10   1   34.72    3.75
  -3  10  -1   32.63    3.23
  -3  10  -1   30.47    3.20
   3 -10   2   10.54    2.36
  -3  10  -2    9.73    1.90
   3 -10   2   11.05    2.21
  -3  10  -2   11.81    2.28
  -3  10  -2   11.34    1.95
   3 -10   2    9.57    2.33
  -3  10  -3   90.83    6.21
   3 -10   3  100.07    7.04
   3 -10   3   98.41    7.02
   3 -10   3  111.20    6.94
  -3  10  -3  100.49    6.01
  -3  10  -3  103.11    5.83
   3 -10   3  102.70    7.06
   3 -10   4   49.02    4.66
  -3  10  -4   54.02    3.97
   3 -10   4   48.91    4.59
   3 -10   4   52.36    4.74
   3 -10   4   55.95    4.89
   3 -10   4   50.18    4.68
   3 -10   4   50.12    4.63
  -3  10  -4   54.50    4.58
  -3  10  -4   54.63    4.26
   3 -10   5  105.80    6.60
   3 -10   5   96.52    6.13
  -3  10  -5   97.54    5.27
  -3  10  -5  100.37    5.22
   3 -10   5   98.26    6.11
  -3  10  -6   21.69    2.42
  -3  10  -6   19.63    2.26
   3 -10   6   17.66    2.18
   3 -10   6   21.54    2.88
   3 -10   7  194.79    8.46
  -3  10  -7  195.04    7.32
  -3  10  -7  176.09    7.21
   3 -10   8   65.29    4.09
  -3  10  -8   63.46    3.56
  -3  10  -9   37.00    2.17
  -3  10  -9   30.78    1.86
   3  -9  -8   80.58    4.31
   3  -9  -8   72.43    3.93
   3  -9  -8   76.69    4.21
   3  -9  -7    7.70    1.17
   3  -9  -7    5.89    1.20
   3  -9  -7    8.42    1.73
   3  -9  -7    9.23    1.81
   3  -9  -7    7.90    1.55
   3  -9  -6   11.46    2.30
   3  -9  -6    8.50    1.56
   3  -9  -6   10.42    2.26
   3  -9  -6   10.11    1.92
   3  -9  -6   11.41    2.15
   3  -9  -5    8.88    1.91
   3  -9  -5   13.51    2.38
   3  -9  -4    0.24    0.84
   3  -9  -4    0.49    0.89
  -3   9   4    5.70    1.64
   3  -9  -4    1.11    1.12
   3  -9  -4    0.33    1.34
   3  -9  -4    2.32    1.59
   3  -9  -4    1.17    1.44
   3  -9  -4    0.71    0.82
   3  -9  -3  133.16    8.08
   3  -9  -3  138.33    8.33
   3  -9  -3  132.80    8.12
   3  -9  -3  135.56    7.90
   3  -9  -3  134.23    8.62
   3  -9  -3  136.61    8.47
   3  -9  -3  135.31    8.68
  -3   9   3  134.30    6.66
   3  -9  -3  127.55    7.70
  -3   9   3  131.87    7.85
  -3   9   2   22.74    3.28
   3  -9  -2   22.98    3.38
   3  -9  -2   26.14    3.81
   3  -9  -2   19.87    3.36
   3  -9  -2   23.49    3.55
   3  -9  -2   22.56    3.37
  -3   9   2   25.85    2.88
   3  -9  -1    6.40    1.99
   3  -9  -1    6.64    2.11
   3  -9  -1    6.01    2.02
   3  -9  -1    9.24    2.39
   3  -9  -1    7.86    2.26
  -3   9   1    4.64    1.42
  -3   9   1    4.52    1.65
   3  -9   0  198.05   10.94
   3  -9   0  176.30   10.69
   3  -9   0  178.39   10.43
   3  -9   0  163.86    9.29
   3  -9   0  160.49    9.43
  -3   9   0  167.79    8.29
   3  -9   0  166.97    9.59
   3  -9   0  182.75    9.37
  -3   9   0  157.22    9.04
   3  -9   1  306.85   14.81
   3  -9   1  338.12   14.05
   3  -9   1  309.86   13.35
  -3   9  -1  325.78   12.42
   3  -9   1  295.29   13.11
   3  -9   1  306.88   12.90
  -3   9  -1  299.10   13.24
   3  -9   2   28.20    3.55
   3  -9   2   31.37    4.36
   3  -9   2   32.63    4.47
   3  -9   2   33.35    4.14
   3  -9   2   22.31    3.15
  -3   9  -2   26.85    3.28
   3  -9   2   27.63    3.43
   3  -9   2   26.04    4.08
   3  -9   3    4.41    1.51
   3  -9   3    4.85    1.84
   3  -9   3    1.52    1.26
   3  -9   3    1.74    1.28
  -3   9  -3    2.82    1.37
   3  -9   3    4.46    1.84
   3  -9   4    3.73    1.39
   3  -9   4    6.66    2.04
   3  -9   4    1.77    1.30
   3  -9   4    3.14    1.52
  -3   9  -4    1.18    0.83
  -3   9  -4    1.27    1.07
   3  -9   4    5.22    1.86
  -3   9  -4    5.73    1.48
  -3   9  -5  228.47    9.15
   3  -9   5  209.79   10.59
   3  -9   5  219.99   10.70
   3  -9   5  218.59   10.67
   3  -9   5  218.68   10.85
   3  -9   5  229.21   11.51
   3  -9   5  216.09    9.88
   3  -9   5  224.32   10.90
  -3   9  -5  218.79    9.83
  -3   9  -6  278.73   11.40
   3  -9   6  282.82   11.61
   3  -9   6  293.82   11.85
  -3   9  -6  295.93   11.75
  -3   9  -6  306.63   11.58
  -3   9  -7   77.58    5.28
  -3   9  -7   81.89    5.56
  -3   9  -7   86.37    5.24
   3  -9   7   94.20    6.64
  -3   9  -8   92.78    5.54
  -3   9  -8   89.95    4.83
  -3   9  -8   82.31    5.14
  -3   9  -9    0.50    0.75
   3  -9   9    0.81    0.94
  -3   9  -9    0.30    0.66
  -3   9 -10    3.80    0.97
  -3   9 -10    4.47    0.86
   3  -9  10    5.75    1.23
   3  -8 -10  103.16    4.17
   3  -8  -9    6.72    1.40
   3  -8  -9    4.17    1.19
   3  -8  -9    4.85    1.01
   3  -8  -8    3.57    1.49
   3  -8  -8    1.70    1.21
   3  -8  -8    1.19    1.11
   3  -8  -8    1.63    1.22
   3  -8  -7   36.71    3.89
   3  -8  -7   43.20    4.51
   3  -8  -7   44.66    4.47
   3  -8  -7   35.39    4.11
   3  -8  -7   31.81    3.39
   3  -8  -6   92.52    6.85
   3  -8  -6   86.86    6.00
   3  -8  -6   92.88    7.08
   3  -8  -6   92.98    6.67
   3  -8  -6   97.36    7.23
   3  -8  -5   33.67    4.17
   3  -8  -5   36.47    4.27
   3  -8  -5   36.32    4.31
   3  -8  -5   37.27    4.22
   3  -8  -4   55.77    5.46
   3  -8  -4   50.60    5.50
   3  -8  -4   40.94    4.43
   3  -8  -4   54.28    4.99
   3  -8  -4   51.36    5.54
   3  -8  -4   49.94    4.98
   3  -8  -4   40.29    4.60
  -3   8   4   47.98    4.77
   3  -8  -4   44.82    4.33
   3  -8  -4   51.84    4.86
   3  -8  -4   51.25    4.64
  -3   8   4   49.31    3.70
   3  -8  -3   48.92    4.89
   3  -8  -3   43.43    5.11
   3  -8  -3   45.33    4.67
   3  -8  -3   39.23    4.85
   3  -8  -3   37.41    4.36
   3  -8  -3   42.12    4.76
   3  -8  -3   38.93    4.36
  -3   8   3   44.34    4.62
   3  -8  -2  375.22   15.64
   3  -8  -2  366.05   15.89
   3  -8  -2  351.40   20.34
   3  -8  -2  353.94   15.62
   3  -8  -2  384.54   20.72
   3  -8  -2  370.65   15.68
   3  -8  -2  368.11   16.01
  -3   8   2  333.53   14.20
   3  -8  -1  268.65   13.34
   3  -8  -1  261.23   13.40
   3  -8  -1  259.54   17.51
   3  -8  -1  267.41   12.95
   3  -8  -1  260.89   12.35
   3  -8  -1  274.05   17.37
   3  -8  -1  265.89   13.32
  -3   8   1  248.64   10.34
   3  -8  -1  263.22   12.92
   3  -8  -1  268.57   12.03
  -3   8   1  276.44   12.19
   3  -8   0 1608.89   43.82
   3  -8   0 1582.73   43.94
   3  -8   0 1509.45   51.87
   3  -8   0 1566.77   50.85
  -3   8   0 1608.34   39.12
   3  -8   0 1511.42   41.73
   3  -8   0 1575.72   40.84
  -3   8   0 1553.26   41.10
   3  -8   0 1595.26   41.99
   3  -8   0 1495.33   41.67
   3  -8   1  319.62   14.96
   3  -8   1  298.64   14.77
   3  -8   1  330.20   14.12
   3  -8   1  295.86   13.18
   3  -8   1  325.92   19.44
   3  -8   1  284.99   13.00
   3  -8   1  300.27   12.70
   3  -8   2  534.81   18.40
   3  -8   2  508.20   26.56
   3  -8   2  562.29   20.31
   3  -8   2  546.23   26.46
   3  -8   2  550.74   20.94
   3  -8   2  542.75   21.36
   3  -8   3  204.60   10.03
   3  -8   3  226.66   16.52
   3  -8   3  218.87   11.46
   3  -8   3  195.25   10.92
   3  -8   3  210.53   11.96
   3  -8   3  177.09   11.05
   3  -8   3  192.21   14.97
   3  -8   3  217.94   11.94
   3  -8   4   12.81    2.40
   3  -8   4    8.19    3.13
   3  -8   4   11.95    2.62
   3  -8   4   11.00    2.62
   3  -8   4   11.69    2.59
   3  -8   4   14.29    2.88
  -3   8  -4    8.93    2.04
   3  -8   4   13.74    2.81
   3  -8   5   29.14    3.85
   3  -8   5   30.92    4.04
   3  -8   5   34.30    4.43
   3  -8   5   25.08    3.63
  -3   8  -5   26.47    3.37
   3  -8   5   26.46    3.68
   3  -8   6   22.35    3.16
   3  -8   6   22.46    3.16
   3  -8   6   19.56    2.92
  -3   8  -6   21.62    3.18
  -3   8  -6   19.19    2.94
   3  -8   6   27.31    3.44
   3  -8   6   22.55    3.13
  -3   8  -7   75.15    5.81
  -3   8  -7   77.20    5.97
  -3   8  -8    4.48    1.56
  -3   8  -8    3.15    1.47
   3  -8   8    1.66    1.22
  -3   8  -9  526.01   16.92
  -3   8  -9  512.57   16.98
   3  -8   9  524.25   17.93
  -3   8 -10    3.68    1.24
  -3   8 -10    3.13    1.22
   3  -8  10    3.21    1.30
  -3   8 -11   16.41    1.85
   3  -7 -11    1.02    0.48
   3  -7 -10  156.24    6.73
   3  -7 -10  156.73    7.02
   3  -7 -10  147.26    6.58
   3  -7 -10  133.59    5.42
   3  -7  -9    8.73    1.98
   3  -7  -9   10.39    2.15
   3  -7  -9    8.47    1.93
   3  -7  -9    8.06    1.84
   3  -7  -8   33.81    4.14
   3  -7  -8   39.58    4.47
   3  -7  -8   33.15    3.97
   3  -7  -8   32.45    3.21
   3  -7  -7  241.00   11.90
   3  -7  -7  268.22   12.89
   3  -7  -7  257.49   11.02
   3  -7  -7  264.94   12.83
   3  -7  -7  239.03   12.40
   3  -7  -6  309.32   13.93
   3  -7  -6  326.36   15.04
   3  -7  -6  312.76   13.12
   3  -7  -6  322.44   15.03
   3  -7  -6  315.02   13.42
   3  -7  -6  312.97   14.66
   3  -7  -5   59.01    5.59
   3  -7  -5   61.91    5.83
   3  -7  -5   61.13    5.98
   3  -7  -5   60.33    5.62
  -3   7   4   37.08    4.19
   3  -7  -4   32.48    4.11
   3  -7  -4   35.80    4.70
   3  -7  -4   33.42    3.80
   3  -7  -4   33.48    4.61
   3  -7  -4   39.71    4.64
   3  -7  -4   38.63    4.08
   3  -7  -3 1385.62   37.29
   3  -7  -3 1338.83   38.18
   3  -7  -3 1424.47   45.17
   3  -7  -3 1346.05   38.31
   3  -7  -3 1305.33   36.23
   3  -7  -3 1405.32   37.29
   3  -7  -3 1357.70   37.81
   3  -7  -3 1312.16   37.16
  -3   7   3 1287.64   35.78
   3  -7  -2 1460.91   40.76
   3  -7  -2 1469.83   40.30
   3  -7  -2 1449.36   38.98
   3  -7  -2 1439.03   48.21
   3  -7  -2 1487.63   40.41
   3  -7  -2 1520.19   40.58
  -3   7   2 1425.25   38.10
   3  -7  -2 1448.37   40.14
   3  -7  -1  257.51   16.16
   3  -7  -1  282.40   13.30
   3  -7   0  341.77   18.67
   3  -7   0  320.37   14.83
   3  -7   0  327.38   19.84
   3  -7   1  282.71   16.87
   3  -7   1  266.13   13.34
   3  -7   1  241.67   17.26
   3  -7   2   43.56    6.53
   3  -7   2   38.24    4.88
   3  -7   2   39.83    6.94
  -3   7  -3  709.20   27.03
   3  -7   3  684.95   30.68
   3  -7   3  692.93   24.06
   3  -7   3  714.05   29.74
   3  -7   3  728.06   24.83
   3  -7   3  717.89   23.63
   3  -7   4  589.82   21.07
   3  -7   4  574.98   20.73
   3  -7   4  563.39   18.32
  -3   7  -4  590.19   24.70
   3  -7   4  601.77   27.37
   3  -7   4  586.45   21.16
   3  -7   4  552.35   20.64
   3  -7   4  584.45   20.30
  -3   7  -4  588.82   18.76
   3  -7   5 1232.79   34.66
   3  -7   5 1258.46   35.34
   3  -7   5 1307.93   35.55
   3  -7   5 1295.79   35.10
  -3   7  -5 1200.37   41.28
   3  -7   5 1263.11   42.52
  -3   7  -5 1228.34   33.84
   3  -7   5 1240.81   44.08
   3  -7   5 1258.06   35.13
  -3   7  -5 1281.36   34.06
  -3   7  -5 1232.29   34.23
  -3   7  -6    5.53    1.75
  -3   7  -6    2.88    1.39
   3  -7   6    7.40    2.40
   3  -7   6    1.42    1.31
   3  -7   6    1.46    1.70
   3  -7   6    1.13    0.87
   3  -7   6    1.11    1.02
  -3   7  -6    1.18    1.14
  -3   7  -7  258.76   12.24
  -3   7  -7  289.90   12.54
  -3   7  -7  275.29   12.68
   3  -7   7  275.31   13.70
   3  -7   7  274.44   13.18
  -3   7  -8    3.49    1.48
  -3   7  -8    3.95    1.63
  -3   7  -8    7.99    2.10
   3  -7   8    6.39    2.19
   3  -7   8    7.85    2.24
  -3   7  -9   13.88    2.66
  -3   7  -9   17.18    2.87
  -3   7  -9   13.89    2.51
   3  -7   9   13.09    2.75
   3  -7   9   11.46    2.51
  -3   7 -10  212.26    9.78
  -3   7 -10  222.61   10.16
   3  -7  10  206.37   10.02
   3  -7  10  216.27   10.22
  -3   7 -11  390.75   13.13
  -3   7 -11  362.39   12.25
   3  -7  11  370.19   13.04
  -3   7 -12   89.28    4.47
  -3   7 -12   87.25    4.05
  -3   6  12    4.61    0.73
   3  -6 -12    3.93    0.72
   3  -6 -11   24.99    2.52
   3  -6 -10   48.65    4.24
   3  -6 -10   38.93    3.40
   3  -6 -10   44.49    4.09
   3  -6 -10   39.33    4.00
   3  -6  -9   23.60    3.51
   3  -6  -9   29.86    3.91
   3  -6  -9   29.07    3.82
   3  -6  -9   33.97    4.05
   3  -6  -8    3.36    1.69
   3  -6  -8    1.39    1.46
   3  -6  -8    2.14    1.33
   3  -6  -8    3.46    1.90
   3  -6  -8    2.99    1.63
   3  -6  -7  111.47    7.37
   3  -6  -7  129.42    9.04
   3  -6  -7  131.37    8.77
   3  -6  -7  135.01    9.24
   3  -6  -7  135.47    8.35
   3  -6  -6    2.63    1.58
   3  -6  -6    0.80    1.24
   3  -6  -6    1.61    1.40
   3  -6  -6    3.15    1.52
   3  -6  -6    2.54    1.33
  -3   6   6    0.48    1.11
  -3   6   5   26.32    3.48
   3  -6  -5   38.75    6.04
  -3   6   5   31.38    4.49
   3  -6  -5   28.83    5.08
   3  -6  -5   32.40    4.13
   3  -6  -5   26.40    3.65
   3  -6  -5   26.62    3.83
   3  -6  -4  408.72   20.34
   3  -6  -4  412.41   20.65
   3  -6  -4  401.28   19.12
   3  -6  -4  409.33   15.06
   3  -6  -4  398.55   14.89
   3  -6  -3   42.76    6.02
   3  -6  -3   44.60    4.56
   3  -6  -3   49.36    4.77
   3  -6  -2  489.87   23.74
   3  -6  -2  508.10   18.51
   3  -6  -1  178.14   13.66
   3  -6  -1  192.55   10.45
   3  -6   0   45.87    5.96
  -3   6  -1  403.45   16.91
   3  -6   1  395.46   21.96
   3  -6   1  452.66   17.53
   3  -6   1  408.57   19.50
  -3   6  -2   62.62    6.15
   3  -6   2   60.16    7.88
   3  -6   2   63.50    5.88
   3  -6   2   61.20    7.03
  -3   6  -3 1989.80   54.09
   3  -6   3 1973.73   59.15
   3  -6   3 2021.87   51.18
   3  -6   3 2043.52   57.35
  -3   6  -4  239.74   14.02
   3  -6   4  230.42   14.80
   3  -6   4  214.53   10.71
   3  -6   4  232.71   11.11
  -3   6  -5   31.14    5.22
   3  -6   5   39.80    4.12
   3  -6   5   47.63    6.26
   3  -6   5   44.72    4.30
   3  -6   6    0.67    1.35
  -3   6  -6    3.30    1.44
  -3   6  -6    3.11    1.40
   3  -6   6    3.34    1.56
   3  -6   6    1.41    1.30
  -3   6  -6    1.93    1.84
   3  -6   6    6.32    1.77
   3  -6   7   16.54    4.11
   3  -6   7   20.31    3.48
   3  -6   7   18.07    3.33
  -3   6  -7   13.66    2.62
  -3   6  -7   19.16    3.17
   3  -6   7   19.32    2.96
  -3   6  -7   14.75    4.02
   3  -6   8  272.37   13.45
   3  -6   8  270.45   13.41
  -3   6  -8  257.12   12.52
  -3   6  -8  269.41   12.59
   3  -6   8  268.52   11.94
   3  -6   9   41.95    4.79
   3  -6   9   35.69    4.65
   3  -6   9   33.76    3.71
  -3   6  -9   36.46    4.38
  -3   6  -9   38.23    4.42
   3  -6  10   -0.31    1.14
   3  -6  10    1.02    1.53
  -3   6 -10    0.74    0.91
  -3   6 -10    2.73    1.27
  -3   6 -10    0.63    1.16
  -3   6 -10    1.84    1.26
   3  -6  11    8.38    2.14
  -3   6 -11    6.37    1.53
  -3   6 -11    6.56    1.74
  -3   6 -11    6.01    1.73
  -3   6 -11    7.38    1.67
   3  -6  12   44.60    3.77
  -3   6 -12   37.70    3.33
  -3   6 -12   38.35    2.99
  -3   6 -12   40.65    3.48
  -3   6 -13   67.90    3.51
   3  -5 -12    1.10    0.61
   3  -5 -11    7.94    1.44
   3  -5 -11    7.81    1.74
   3  -5 -10   79.02    6.16
   3  -5 -10   81.96    5.68
   3  -5 -10   83.34    6.01
   3  -5 -10   82.19    6.19
   3  -5 -10   78.12    6.08
   3  -5  -9   25.44    3.61
   3  -5  -9   32.07    4.24
   3  -5  -9   27.12    3.92
   3  -5  -9   26.19    3.83
   3  -5  -9   27.62    4.00
   3  -5  -8   46.07    5.06
   3  -5  -8   51.89    5.55
   3  -5  -8   49.15    5.34
   3  -5  -8   51.44    5.62
   3  -5  -8   55.13    5.98
   3  -5  -8   51.41    4.71
   3  -5  -7   11.55    2.59
   3  -5  -7    6.12    1.99
   3  -5  -7    9.90    2.20
   3  -5  -7    4.38    1.92
  -3   5   7    6.22    2.30
   3  -5  -7    3.98    2.03
   3  -5  -6   71.07    5.86
   3  -5  -6   66.48    6.23
   3  -5  -6   66.20    5.88
   3  -5  -6   76.04    6.57
  -3   5   6   67.55    6.51
  -3   5   5   78.35    6.60
   3  -5  -5   66.66    7.14
   3  -5  -5   72.94    7.47
   3  -5  -4 1629.69   41.37
   3  -5  -4 1829.38   49.58
  -3   5   4 1683.70   43.86
   3  -5  -4 1639.35   41.41
   3  -5  -4 1677.56   47.36
   3  -5  -4 1776.02   49.46
   3  -5  -4 1712.33   48.33
   3  -5  -3   31.45    3.49
  -3   5   3   30.36    3.42
   3  -5  -3   24.12    4.21
   3  -5  -3   32.38    4.91
   3  -5  -3   34.22    5.00
   3  -5  -3   24.15    3.11
   3  -5  -2   49.81    4.73
   3  -5  -2   48.38    4.54
  -3   5   2   46.31    3.91
   3  -5  -2   58.55    6.81
   3  -5  -1  233.66   14.66
   3  -5  -1  233.49   11.01
  -3   5   0   34.08    3.64
   3  -5   0   38.11    4.83
  -3   5  -1 3098.31   73.30
   3  -5   1 3138.17   73.80
   3  -5   1 3167.67   81.91
   3  -5   1 3344.56   78.06
  -3   5  -2  131.60    8.21
   3  -5   2  132.84    7.76
   3  -5   2  142.08   10.86
   3  -5   2  139.27    9.67
  -3   5  -3   85.63    7.11
   3  -5   3  101.87    6.41
   3  -5   3   88.65    8.27
   3  -5   3   87.49    7.87
  -3   5  -4  542.05   21.69
   3  -5   4  565.59   17.95
   3  -5   4  549.93   22.31
   3  -5   4  570.83   18.01
   3  -5   5   63.20    6.28
  -3   5  -5   59.97    6.82
   3  -5   5   70.61    5.01
   3  -5   5   75.30    5.13
   3  -5   5   70.79    6.87
  -3   5  -6  400.43   20.29
   3  -5   6  399.78   20.32
   3  -5   7  196.94   14.07
  -3   5  -7  207.32   10.37
  -3   5  -7  202.96   10.52
  -3   5  -7  192.85   14.31
   3  -5   7  202.69   11.07
   3  -5   7  197.61   11.16
   3  -5   8    3.00    1.45
   3  -5   8    3.95    1.84
  -3   5  -8   -0.74    0.87
  -3   5  -8    0.34    0.97
  -3   5  -8    1.75    1.22
   3  -5   8    2.38    1.19
   3  -5   8    0.66    1.33
   3  -5   8    3.98    1.35
   3  -5   9   46.53    5.08
  -3   5  -9   47.57    5.13
  -3   5  -9   44.29    4.82
   3  -5   9   38.80    3.98
   3  -5   9   40.83    4.10
  -3   5  -9   48.59    4.74
   3  -5  10   89.03    6.68
  -3   5 -10   90.93    6.94
  -3   5 -10   89.81    6.86
  -3   5 -10   90.37    6.45
  -3   5 -11   51.65    4.28
  -3   5 -11   49.99    4.43
  -3   5 -11   49.98    4.83
  -3   5 -11   43.44    4.45
  -3   5 -12   27.44    2.83
  -3   5 -12   32.77    3.46
  -3   5 -12   24.45    2.99
  -3   5 -13   25.47    2.42
  -3   5 -13   27.17    2.45
   3  -4 -13    7.44    1.25
   3  -4 -12    0.27    0.58
  -3   4  12    0.73    0.85
   3  -4 -11  169.28    8.52
   3  -4 -11  180.27    9.02
   3  -4 -11  166.33    7.78
   3  -4 -10  206.90   10.78
   3  -4 -10  213.48   10.96
   3  -4 -10  190.86   10.37
   3  -4 -10  200.21   10.66
   3  -4 -10  198.43    9.94
   3  -4  -9  319.96   14.60
   3  -4  -9  342.78   15.24
   3  -4  -9  316.54   14.86
   3  -4  -9  347.75   15.56
   3  -4  -9  324.10   14.95
   3  -4  -8  358.67   15.82
  -3   4   8  332.39   17.91
  -3   4   8  343.59   16.77
   3  -4  -8  337.81   15.04
   3  -4  -8  337.45   15.43
   3  -4  -8  326.67   14.99
   3  -4  -8  337.62   16.09
   3  -4  -7   15.98    3.09
   3  -4  -7   18.36    2.91
   3  -4  -7   18.25    3.27
   3  -4  -7   19.10    3.23
   3  -4  -7   20.70    3.33
  -3   4   7   14.80    3.14
  -3   4   6  228.83   12.06
   3  -4  -5    0.42    0.97
   3  -4  -5    0.84    1.09
  -3   4   5    0.32    0.84
  -3   4   4 1154.31   31.53
   3  -4  -4 1136.28   34.91
   3  -4  -4 1170.08   35.18
   3  -4  -4 1206.57   34.86
   3  -4  -4 1144.37   33.69
  -3   4   3  430.94   14.82
   3  -4  -3  461.14   18.46
   3  -4  -3  470.85   18.31
   3  -4  -3  445.47   17.90
   3  -4  -2   20.53    3.60
  -3   4   2   11.21    1.74
  -3   4   1  821.20   20.90
   3  -4  -1  879.18   28.89
   3  -4   0    5.18    1.67
  -3   4   0    7.00    1.42
   3  -4   1  550.59   21.37
   3  -4   1  519.03   18.82
  -3   4  -1  558.80   16.83
   3  -4   2  149.84    9.65
   3  -4   2  126.31    8.36
  -3   4  -2  124.14    7.17
   3  -4   3 1713.30   45.79
   3  -4   3 1644.10   45.34
  -3   4  -3 1684.77   43.57
   3  -4   4 2796.96   67.34
   3  -4   4 2775.54   67.54
  -3   4  -4 2714.17   67.93
   3  -4   5  216.36   11.45
   3  -4   5  254.54   11.87
   3  -4   6  246.24   14.56
   3  -4   7    1.91    1.65
   3  -4   7    3.94    1.31
   3  -4   7    2.21    1.18
   3  -4   7    0.58    0.96
   3  -4   8 1216.00   31.23
   3  -4   8 1090.35   38.82
   3  -4   8 1144.64   30.84
  -3   4  -8 1091.21   32.07
  -3   4  -8 1068.46   31.09
   3  -4   8 1089.96   39.73
   3  -4   8 1085.59   33.25
   3  -4   8 1050.31   32.13
   3  -4   9  331.29   15.31
   3  -4   9  308.58   13.94
   3  -4   9  333.77   13.37
   3  -4   9  310.17   18.16
   3  -4   9  344.97   13.56
  -3   4  -9  315.87   13.79
  -3   4 -10  254.83   12.22
   3  -4  10  284.09   13.73
   3  -4  10  244.51   11.80
   3  -4  10  279.22   11.97
   3  -4  10  278.59   11.90
  -3   4 -10  306.58   13.76
  -3   4 -10  295.72   13.37
   3  -4  11    4.55    1.79
  -3   4 -11   12.66    2.56
  -3   4 -11   16.30    2.92
   3  -4  11    8.26    1.90
   3  -4  11    6.78    1.74
  -3   4 -11    8.36    2.06
  -3   4 -12  126.07    7.04
  -3   4 -12  135.19    7.64
  -3   4 -12  119.49    7.14
   3  -4  12  132.84    7.74
   3  -4  13    2.39    1.11
  -3   4 -13    1.53    0.85
  -3   4 -14   45.70    2.41
  -3   3  13   77.33    4.14
  -3   3  13   80.23    4.39
   3  -3 -13   76.41    4.44
   3  -3 -12   84.76    5.70
  -3   3  12   87.33    5.58
   3  -3 -11  186.04   10.01
   3  -3 -11  197.16    9.38
   3  -3 -11  191.82    8.96
   3  -3 -10   28.85    3.69
   3  -3 -10   27.98    4.01
   3  -3 -10   23.06    3.55
  -3   3   9   33.70    5.03
   3  -3  -9   45.05    5.16
   3  -3  -9   48.74    5.36
   3  -3  -9   41.65    5.00
   3  -3  -9   41.68    4.96
   3  -3  -9   49.57    5.41
   3  -3  -8   47.27    5.37
  -3   3   8   42.33    5.85
   3  -3  -8   44.91    5.08
   3  -3  -8   38.18    4.76
   3  -3  -8   44.89    5.07
   3  -3  -8   36.20    4.58
  -3   3   8   41.20    5.29
  -3   3   7   53.43    6.17
  -3   3   7   59.93    6.07
  -3   3   6   12.58    2.65
   3  -3  -5  263.58   11.48
  -3   3   5  267.59   12.01
   3  -3  -5  285.27   12.60
   3  -3  -5  278.27   12.46
   3  -3  -5  264.35   11.11
   3  -3  -4  278.90   12.25
  -3   3   4  254.89   11.04
   3  -3  -4  267.69   11.79
   3  -3  -4  276.54   11.95
   3  -3  -4  269.34   11.73
   3  -3  -3  120.99    7.86
  -3   3   3  109.24    6.27
   3  -3  -3  128.27    7.44
   3  -3  -3  125.04    7.28
   3  -3  -3  113.42    7.40
   3  -3  -2   77.69    6.22
   3  -3  -2   73.03    6.00
  -3   3   2   84.90    4.78
   3  -3  -1 1245.35   33.36
   3  -3  -1 1186.86   29.87
  -3   3   0   24.46    1.90
   3  -3   0   26.31    2.98
  -3   3   0   24.94    1.79
  -3   3  -1 1715.27   39.66
   3  -3   1 1736.03   42.97
   3  -3   1 1822.85   45.35
   3  -3   2 2472.31   58.58
  -3   3  -2 2372.66   55.19
   3  -3   2 2479.96   58.72
   3  -3   2 2374.21   57.78
   3  -3   3  537.81   18.49
   3  -3   3  552.59   18.77
   3  -3   3  554.97   19.59
   3  -3   4 2723.80   63.39
   3  -3   4 2633.99   65.72
   3  -3   4 2665.05   66.20
   3  -3   4 2686.02   63.57
   3  -3   5   75.64    5.42
   3  -3   5   70.39    6.83
   3  -3   5   67.50    5.31
   3  -3   6  837.35   29.52
   3  -3   6  861.91   23.69
   3  -3   6  849.15   30.38
   3  -3   6  844.82   23.51
   3  -3   7   64.73    7.39
   3  -3   7   76.45    5.40
   3  -3   7   61.83    4.87
   3  -3   7   56.85    7.27
   3  -3   8   92.03    6.27
   3  -3   8   73.30    8.71
  -3   3  -8   78.50    6.26
   3  -3   8   72.75    6.48
   3  -3   8   75.49    8.21
   3  -3   8   90.69    6.24
  -3   3  -9   10.36    2.40
  -3   3  -9   14.79    2.81
   3  -3   9   10.33    2.30
   3  -3   9   15.40    2.66
   3  -3   9   14.16    4.08
   3  -3   9   14.99    3.16
   3  -3  10   -0.30    0.92
  -3   3 -10    0.36    1.12
  -3   3 -10    0.69    1.34
   3  -3  10    3.53    1.71
   3  -3  10    1.49    1.15
   3  -3  11  106.08    6.87
  -3   3 -11  104.15    7.34
  -3   3 -11  110.44    7.49
   3  -3  11  106.91    7.77
   3  -3  11  104.91    6.80
   3  -3  12   75.35    5.26
   3  -3  12   89.03    6.35
   3  -3  12   86.52    5.57
  -3   3 -12   84.09    5.97
  -3   3 -13  120.82    6.35
  -3   3 -13  132.11    6.50
  -3   3 -13  118.69    6.20
   3  -3  13  122.69    6.34
  -3   3 -14    1.79    0.58
  -3   3 -14    1.20    0.52
  -3   3 -14    1.34    0.48
  -3   2  14   17.70    1.48
  -3   2  14   14.06    1.28
   3  -2 -13   11.35    1.81
   3  -2 -13   13.89    1.96
  -3   2  13   13.49    1.94
   3  -2 -12  108.27    6.97
  -3   2  12  109.28    6.60
   3  -2 -11   26.63    3.49
   3  -2 -11   24.29    3.64
   3  -2 -11   30.80    3.45
   3  -2 -10   12.48    2.95
   3  -2 -10    8.91    2.17
   3  -2  -9    2.33    1.43
   3  -2  -9    1.40    1.22
   3  -2  -9    0.38    1.17
   3  -2  -9    1.70    1.31
   3  -2  -9    1.52    1.40
   3  -2  -8  189.89   10.55
   3  -2  -8  173.58   10.14
  -3   2   8  174.88   11.02
  -3   2   7   35.94    4.79
  -3   2   7   36.49    4.65
  -3   2   6  235.00   11.90
  -3   2   6  236.00   11.74
   3  -2  -5    6.70    1.44
  -3   2   5    5.89    1.88
   3  -2  -4  182.85    8.49
   3  -2  -4  166.23    7.12
   3  -2  -4  155.83    6.98
   3  -2  -4  184.06    8.66
   3  -2  -3 1098.91   29.59
  -3   2   3 1108.18   29.02
   3  -2  -3 1106.34   29.90
   3  -2  -2   41.78    2.64
   3  -2  -2   51.48    4.31
  -3   2   2   44.54    3.58
   3  -2  -2   42.38    4.04
   3  -2  -1  559.00   15.12
   3  -2  -1  571.82   18.14
   3  -2  -1  562.04   18.15
  -3   2   1  562.52   15.82
   3  -2   0  774.19   20.45
   3  -2   0  803.28   22.98
  -3   2   0  776.92   19.52
   3  -2   0  764.07   21.43
  -3   2  -1   97.92    3.87
   3  -2   1   96.48    6.06
   3  -2   1  111.13    6.50
   3  -2   1   91.43    5.43
   3  -2   2  520.49   16.62
   3  -2   2  481.96   15.67
   3  -2   2  497.54   16.41
   3  -2   2  501.67   16.50
   3  -2   3  316.47   12.05
   3  -2   3  321.77   12.77
   3  -2   3  312.13   12.96
   3  -2   3  318.70   12.15
   3  -2   4  907.47   25.01
   3  -2   4  936.06   27.92
   3  -2   4  917.53   25.20
   3  -2   4  863.45   27.86
   3  -2   5    1.21    1.05
   3  -2   5    2.32    0.98
   3  -2   6  542.25   16.76
   3  -2   6  527.76   16.67
   3  -2   6  520.41   22.04
   3  -2   6  542.00   21.80
   3  -2   7  344.73   12.97
   3  -2   7  338.61   12.92
   3  -2   7  326.23   17.81
   3  -2   7  334.70   17.21
   3  -2   8    2.68    1.74
   3  -2   8    0.83    1.07
   3  -2   8    2.50    1.34
   3  -2   9  250.78   11.60
   3  -2   9  236.11   16.64
   3  -2   9  253.26   12.32
  -3   2  -9  237.45   12.09
  -3   2  -9  246.48   12.13
   3  -2   9  255.02   11.72
  -3   2  -9  226.84   14.67
  -3   2  -9  241.39   15.02
   3  -2   9  236.11   12.47
   3  -2  10   87.15    6.55
   3  -2  10   95.39    7.28
  -3   2 -10   81.47    6.88
  -3   2 -10   91.34    7.13
   3  -2  10   84.78    6.47
   3  -2  10   89.73    7.29
   3  -2  11  528.23   18.14
   3  -2  11  523.34   18.55
  -3   2 -11  512.92   18.83
  -3   2 -11  530.29   19.01
   3  -2  11  488.73   17.63
   3  -2  11  494.80   18.77
   3  -2  12   51.85    4.45
  -3   2 -12   61.15    5.11
  -3   2 -12   60.47    5.12
   3  -2  12   51.71    4.56
   3  -2  12   53.46    4.50
   3  -2  12   59.77    5.09
  -3   2 -13   20.81    2.59
  -3   2 -13   24.47    2.74
  -3   2 -13   22.60    2.68
   3  -2  13   21.26    2.26
   3  -2  13   21.95    2.46
   3  -2  13   23.47    2.53
  -3   2 -14  100.87    4.19
  -3   2 -14   99.78    4.16
  -3   2 -14   97.96    4.26
  -3   1  14  277.06    8.29
  -3   1  14  242.56    7.21
   3  -1 -13   56.99    4.36
  -3   1  13   57.73    4.20
  -3   1  13   62.41    4.29
   3  -1 -13   56.10    3.77
   3  -1 -12  235.61   11.16
  -3   1  12  242.54   10.49
  -3   1  12  214.57    8.82
  -3   1  12  223.62    8.94
  -3   1  11  101.02    6.23
  -3   1  11  126.81    7.75
   3  -1 -11  121.62    8.44
   3  -1 -11  116.39    7.55
  -3   1  11  105.92    6.36
   3  -1 -10    5.08    1.85
  -3   1  10    6.70    1.76
   3  -1 -10    7.61    2.34
  -3   1  10    5.94    1.69
   3  -1 -10    8.41    2.15
   3  -1 -10    6.02    2.02
   3  -1  -9  782.23   26.36
  -3   1   9  768.92   22.67
   3  -1  -9  800.65   25.22
  -3   1   9  792.33   27.69
  -3   1   9  774.43   22.69
  -3   1   8  169.51    8.03
  -3   1   8  170.85    8.08
  -3   1   7  253.17    9.75
  -3   1   7  250.92    9.79
  -3   1   7  265.20   13.24
  -3   1   6   49.75    5.05
  -3   1   6   44.66    4.62
  -3   1   5 1754.08   44.60
   3  -1  -5 1734.64   40.76
  -3   1   5 1708.13   42.73
  -3   1   4    1.87    1.12
   3  -1  -4    1.80    0.81
   3  -1  -4    2.46    0.89
   3  -1  -3 2580.80   58.78
   3  -1  -3 2532.83   58.29
  -3   1   3 2642.62   59.84
   3  -1  -3 2514.87   58.20
   3  -1  -3 2562.42   58.90
   3  -1  -2   57.99    4.21
   3  -1  -2   48.46    2.09
   3  -1  -2   53.17    4.14
   3  -1  -2   53.60    4.05
   3  -1  -1  170.74    7.87
   3  -1  -1  178.50    8.17
   3  -1  -1  167.51    7.92
   3  -1  -1  174.50    5.17
   3  -1  -1  177.98    7.93
   3  -1   0  406.91   13.60
   3  -1   0  417.03   13.61
   3  -1   0  389.09   13.52
   3  -1   0  398.45   11.41
   3  -1   0  393.41   13.53
   3  -1   1 1082.17   27.88
   3  -1   1 1018.18   25.19
   3  -1   1 1062.14   27.64
   3  -1   1 1052.24   27.73
   3  -1   1 1098.49   27.99
   3  -1   1 1068.59   26.61
   3  -1   2 2369.51   54.56
   3  -1   2 2272.19   53.49
   3  -1   2 2363.67   54.44
   3  -1   2 2396.51   54.57
   3  -1   2 2380.51   54.75
   3  -1   2 2382.66   54.70
   3  -1   3 1271.14   31.57
   3  -1   3 1260.91   31.45
   3  -1   3 1223.10   31.33
   3  -1   3 1227.14   33.22
   3  -1   3 1231.41   31.24
   3  -1   3 1232.75   32.55
   3  -1   4   30.72    2.92
   3  -1   4   25.42    3.55
   3  -1   4   22.77    2.55
   3  -1   4   20.07    3.09
   3  -1   4   22.94    2.54
   3  -1   5  333.56   11.03
   3  -1   5  315.13   10.64
   3  -1   6  877.83   30.74
   3  -1   6  906.44   24.78
   3  -1   6  830.56   27.39
   3  -1   6  933.83   25.01
   3  -1   7  895.28   32.98
   3  -1   7  911.40   25.93
   3  -1   7  934.51   26.07
   3  -1   7  892.58   29.45
  -3   1  -8   15.67    3.57
  -3   1  -8   18.35    3.89
   3  -1   8   15.77    2.67
   3  -1   8   13.22    2.50
   3  -1   8   12.69    3.82
   3  -1   9  304.90   13.33
  -3   1  -9  309.21   14.14
  -3   1  -9  312.92   14.19
   3  -1   9  316.75   13.50
  -3   1  -9  299.55   16.82
  -3   1  -9  342.82   17.85
   3  -1   9  297.80   18.87
   3  -1   9  325.85   14.98
   3  -1   9  303.55   14.01
  -3   1 -10   18.11    3.18
  -3   1 -10   14.94    3.02
   3  -1  10   17.09    3.20
   3  -1  10   17.58    3.04
   3  -1  10   18.25    3.05
   3  -1  10   13.07    3.05
  -3   1 -11    5.84    1.92
  -3   1 -11    9.28    2.47
  -3   1 -11    5.53    1.73
   3  -1  11    5.71    1.85
   3  -1  11   10.10    2.66
   3  -1  11    6.87    1.94
   3  -1  11    8.38    2.12
  -3   1 -12   25.99    3.30
  -3   1 -12   28.96    3.57
   3  -1  12   22.67    2.98
  -3   1 -12   20.74    2.68
   3  -1  12   22.71    2.96
   3  -1  12   24.36    3.32
  -3   1 -13  125.18    6.28
  -3   1 -13  138.04    6.84
   3  -1  13  114.81    6.03
   3  -1  13  117.85    6.07
   3  -1  13  134.04    6.46
  -3   1 -13  129.52    6.38
  -3   1 -13  141.02    6.70
  -3   1 -14  189.10    6.46
  -3   0  14   34.95    2.54
  -3   0  13  259.65    9.23
  -3   0  13  264.10    9.24
  -3   0  12   14.19    2.47
  -3   0  12   11.65    2.30
  -3   0  12   14.94    2.23
   3   0 -12   11.05    2.08
   3   0 -12   14.03    2.74
  -3   0  12   14.37    2.15
   3   0 -11   90.39    6.58
   3   0 -11   87.43    6.81
   3   0 -11   86.34    7.13
  -3   0  11   81.97    5.68
  -3   0  11   87.20    5.87
  -3   0  11   93.26    6.56
   3   0 -10   35.57    4.14
   3   0 -10   36.29    4.33
   3   0 -10   39.11    4.83
  -3   0  10   42.85    4.12
   3   0 -10   35.21    4.73
  -3   0  10   46.64    4.67
  -3   0  10   34.90    3.81
  -3   0   9  702.54   21.52
   3   0  -9  751.10   23.58
   3   0  -9  715.28   23.22
   3   0  -9  725.57   24.91
   3   0  -9  738.00   24.93
  -3   0   9  713.87   25.89
  -3   0   9  679.15   21.43
  -3   0   8  165.17   10.61
  -3   0   8  171.22    8.28
  -3   0   8  171.86    8.30
  -3   0   7    1.61    0.91
  -3   0   7    3.43    1.24
  -3   0   6 1389.35   33.48
  -3   0   6 1369.01   33.43
  -3   0   5  383.90   13.25
   3   0  -5  382.03   12.59
   3   0  -5  363.97   12.54
   3   0  -4  792.89   22.18
   3   0  -4  791.81   21.36
   3   0  -4  772.15   21.87
  -3   0   4  829.52   24.33
  -3   0   4  757.07   20.13
   3   0  -3  154.40    7.68
  -3   0   3  150.56    4.94
   3   0  -3  175.31    7.52
   3   0  -3  158.42    7.70
   3   0  -3  153.54    7.03
   3   0  -3  168.75    7.50
   3   0  -2  789.08   21.94
   3   0  -2  808.39   21.94
   3   0  -2  821.91   22.69
   3   0  -2  796.36   22.70
   3   0  -2  790.01   19.77
  -3   0   1 5274.07  112.97
  -3   0   1 5425.54  112.99
   3   0  -1 5856.90  114.28
   3   0  -1 5777.23  118.37
   3   0  -1 5655.34  119.26
   3   0   0 4385.84   93.24
  -3   0   0 4276.92   90.22
  -3   0   0 4310.57   90.26
   3   0   0 4008.08   92.65
   3   0   0 4338.67   94.01
   3   0   1  173.95    8.17
   3   0   1  156.70    5.84
   3   0   1  155.02    7.34
  -3   0  -1  171.13    6.96
  -3   0  -1  149.49    6.62
   3   0   1  170.86    7.54
   3   0   1  163.20    7.87
   3   0   2  624.47   18.73
   3   0   2  595.66   17.21
   3   0   2  576.45   17.36
  -3   0  -2  603.33   17.96
  -3   0  -2  611.20   18.04
   3   0   2  593.09   17.43
   3   0   2  602.20   18.36
   3   0   3    2.93    1.08
  -3   0  -3    3.32    1.26
   3   0   3    1.97    0.81
   3   0   3    4.42    1.29
  -3   0  -3    4.84    1.45
   3   0   3    3.90    1.09
  -3   0  -4   25.17    3.46
  -3   0  -4   32.30    3.84
   3   0   4   33.21    3.24
   3   0   4   33.91    4.04
   3   0   4   26.79    2.93
   3   0   5  708.72   19.91
   3   0   5  697.48   25.15
   3   0   5  733.41   25.51
  -3   0  -5  752.35   24.69
  -3   0  -5  769.86   24.85
   3   0   6  110.93    9.29
   3   0   6  118.38    6.80
   3   0   6  111.05    9.33
  -3   0  -6  108.69    8.44
   3   0   6  111.00    6.60
  -3   0  -6  117.47    8.73
   3   0   7  180.65   12.31
   3   0   7  173.80    8.98
   3   0   7  162.45   12.32
   3   0   7  181.52    9.15
   3   0   8    4.51    2.08
   3   0   8    3.02    1.45
   3   0   8    1.81    1.32
   3   0   8    1.99    1.46
   3   0   8    0.68    1.37
  -3   0  -9   81.00    6.47
   3   0   9   90.43    6.75
  -3   0  -9   78.30    8.25
  -3   0  -9   87.51    8.65
   3   0   9   81.52    6.51
   3   0   9   74.24    6.28
   3   0   9   90.92    6.70
   3   0   9   82.84    9.59
   3   0   9   82.42    7.33
  -3   0 -10   27.81    4.03
  -3   0 -10   21.49    3.35
   3   0  10   28.82    3.85
   3   0  10   24.75    3.58
   3   0  10   29.20    3.82
   3   0  10   23.26    4.00
  -3   0 -11   54.61    4.93
   3   0  11   49.72    4.84
   3   0  11   52.53    4.97
  -3   0 -11   61.46    5.60
  -3   0 -11   59.10    5.55
   3   0  11   53.36    5.49
  -3   0 -12  195.81    8.84
   3   0  12  196.99    9.27
   3   0  12  186.70    9.06
  -3   0 -12  206.48    9.64
  -3   0 -12  212.23   10.01
   3   0  12  209.36   10.10
  -3   0 -13    0.99    0.83
   3   0  13    0.34    0.71
   3   0  13    0.68    0.74
   3   0  13    1.10    1.03
  -3   0 -13    0.98    0.78
  -3   0 -13   -0.38    0.91
  -3   0 -14   12.38    1.29
  -3  -1  14    1.70    0.77
  -3  -1  13   91.08    4.92
  -3  -1  13   97.71    5.02
   3   1 -12  301.30   12.58
  -3  -1  12  332.06   12.56
  -3  -1  12  294.84   11.75
  -3  -1  12  304.55   11.41
  -3  -1  12  293.60   11.29
  -3  -1  11   66.62    5.19
   3   1 -11   69.49    5.70
   3   1 -11   74.51    6.42
  -3  -1  11   77.36    5.84
  -3  -1  11   83.69    6.20
  -3  -1  11   70.77    5.36
   3   1 -11   74.36    6.60
  -3  -1  10   47.14    4.44
   3   1 -10   48.54    4.96
   3   1 -10   51.29    5.63
  -3  -1  10   52.22    4.90
  -3  -1  10   45.94    4.46
   3   1 -10   52.07    5.69
  -3  -1   9    2.15    1.17
   3   1  -9    1.92    1.06
   3   1  -9   -0.41    1.06
  -3  -1   9    4.25    1.55
   3   1  -9   -0.40    1.22
  -3  -1   9    2.15    1.17
  -3  -1   9    0.45    1.06
  -3  -1   8  728.30   22.02
  -3  -1   8  766.64   26.42
  -3  -1   8  730.43   22.03
  -3  -1   7    4.94    1.98
  -3  -1   7    5.07    1.43
  -3  -1   7    4.64    1.46
  -3  -1   6  366.02   15.87
  -3  -1   5   66.12    5.92
   3   1  -5   65.91    4.96
   3   1  -5   59.01    4.66
   3   1  -4  136.94    7.72
   3   1  -4  155.91    8.07
   3   1  -4  134.09    8.16
   3   1  -3  682.04   21.06
   3   1  -3  676.99   20.92
   3   1  -3  684.50   20.93
   3   1  -3  640.30   20.01
   3   1  -2  355.50   13.54
   3   1  -2  331.54   11.78
   3   1  -2  365.88   13.67
   3   1  -2  340.28   13.21
   3   1  -1 3280.46   73.72
  -3  -1   1 3094.45   68.02
  -3  -1   1 3098.97   68.03
   3   1  -1 3269.85   73.82
  -3  -1   0 3330.41   71.72
  -3  -1   0 3267.44   71.68
   3   1   0 3277.47   68.96
   3   1   0 3397.39   75.81
   3   1   1 1247.23   33.01
   3   1   1 1223.94   33.01
   3   1   1 1236.40   32.88
  -3  -1  -1 1214.48   30.50
  -3  -1  -1 1205.68   30.44
  -3  -1  -2  963.49   26.43
  -3  -1  -2  978.26   26.51
   3   1   2  982.17   27.72
   3   1   2  932.84   25.74
   3   1   2  973.43   27.46
   3   1   2 1014.93   28.02
  -3  -1  -3    5.76    1.64
   3   1   3   12.01    2.23
   3   1   3   23.52    2.99
   3   1   3   21.31    2.98
  -3  -1  -3    7.68    1.82
  -3  -1  -4  310.74   13.61
  -3  -1  -4  326.06   13.88
   3   1   4  309.52   12.36
   3   1   4  300.35   13.91
   3   1   4  307.85   12.16
   3   1   5   28.98    3.14
   3   1   5   34.06    3.41
  -3  -1  -5   34.68    4.49
  -3  -1  -5   28.89    4.21
   3   1   5   34.02    4.73
   3   1   5   29.37    3.19
   3   1   5   44.95    5.99
  -3  -1  -6   22.41    3.89
  -3  -1  -6   24.19    4.12
   3   1   6   11.96    2.27
   3   1   6   18.41    3.89
   3   1   6   17.71    2.67
   3   1   6   14.96    3.79
  -3  -1  -7   42.78    5.72
   3   1   7   43.39    4.45
  -3  -1  -7   38.17    5.37
   3   1   7   45.09    6.45
   3   1   7   43.48    4.45
   3   1   7   47.56    6.76
  -3  -1  -8  333.73   14.24
   3   1   8  341.67   14.34
   3   1   8  354.25   14.53
   3   1   8  333.69   19.56
  -3  -1  -9    2.96    1.95
  -3  -1  -9    1.02    1.19
  -3  -1  -9    1.18    1.38
   3   1   9    6.76    2.16
   3   1   9    4.74    1.76
   3   1   9    3.73    1.62
   3   1   9    2.26    1.96
  -3  -1 -10  298.89   13.45
   3   1  10  330.81   13.97
   3   1  10  319.03   15.01
   3   1  10  296.52   13.40
   3   1  11   14.12    2.62
   3   1  11   11.77    2.39
  -3  -1 -11   12.64    2.47
  -3  -1 -11    8.76    2.20
  -3  -1 -11    9.30    2.31
   3   1  11   17.31    3.23
   3   1  12  153.48    7.86
   3   1  12  171.35    8.22
  -3  -1 -12  155.02    7.51
  -3  -1 -12  167.05    8.18
  -3  -1 -12  170.19    8.52
   3   1  12  169.52    8.78
   3   1  13   22.02    2.34
  -3  -1 -13   24.99    2.25
  -3  -1 -13   24.11    2.50
   3   1  13   25.40    2.61
   3   1  13   21.58    2.32
  -3  -2  14    0.51    0.51
  -3  -2  14    0.07    0.39
  -3  -2  13   49.98    3.48
  -3  -2  13   46.92    3.57
  -3  -2  13   47.89    3.40
  -3  -2  12   58.33    4.67
  -3  -2  12   59.41    4.48
   3   2 -12   60.58    5.18
  -3  -2  12   60.12    4.50
  -3  -2  11  154.53    8.48
  -3  -2  11  164.20    8.47
   3   2 -11  160.54    9.78
  -3  -2  11  154.64    8.25
  -3  -2  10  288.83   12.48
  -3  -2  10  333.66   13.28
  -3  -2  10  293.94   12.59
   3   2 -10  304.39   13.29
   3   2 -10  339.54   15.54
  -3  -2  10  311.06   12.89
  -3  -2   9  116.11    7.35
   3   2  -9   93.75   10.60
   3   2  -9  126.14    8.00
   3   2  -9  129.74    9.20
   3   2  -9  119.57    6.91
  -3  -2   9  126.76    7.63
  -3  -2   9  132.76    9.55
   3   2  -9  115.82    8.60
  -3  -2   8  251.86   11.05
   3   2  -8  240.36   10.41
   3   2  -8  222.73   15.80
  -3  -2   8  249.67   13.61
  -3  -2   8  250.80   10.98
   3   2  -8  243.75   12.43
   3   2  -8  245.48   12.80
  -3  -2   7  132.92    9.43
   3   2  -7  123.83   10.86
   3   2  -6    3.90    1.42
  -3  -2   6    3.29    1.52
   3   2  -6    3.13    1.72
   3   2  -5  120.62    7.74
   3   2  -5  110.63    7.38
  -3  -2   5  123.06    8.59
   3   2  -5  124.44    9.21
   3   2  -4 2058.39   52.14
   3   2  -4 2122.90   52.35
   3   2  -4 2055.82   52.14
   3   2  -4 2071.54   53.48
   3   2  -3  350.93   14.72
   3   2  -3  357.40   14.41
   3   2  -3  364.04   14.99
   3   2  -3  335.02   14.44
   3   2  -2   18.75    3.08
  -3  -2   2   12.79    1.62
  -3  -2   2   14.34    1.70
   3   2  -2   13.58    2.38
   3   2  -2   10.42    2.36
   3   2  -2   16.26    2.90
  -3  -2   1  362.93   11.98
   3   2  -1  367.12   13.74
   3   2  -1  375.16   15.54
  -3  -2   1  369.84   12.09
   3   2  -1  408.73   15.93
  -3  -2   0 1041.98   27.57
   3   2   0 1086.22   29.34
  -3  -2   0 1061.56   27.70
   3   2   1 1666.79   43.10
   3   2   1 1605.32   42.69
   3   2   1 1589.31   42.65
  -3  -2  -1 1535.62   39.48
  -3  -2  -1 1585.70   39.70
   3   2   2  988.64   29.93
   3   2   2  970.62   29.83
   3   2   2  996.11   29.88
  -3  -2  -2 1067.05   28.89
  -3  -2  -2 1001.52   28.49
   3   2   3   49.69    4.99
   3   2   3   44.32    4.71
   3   2   3   44.20    4.70
  -3  -2  -3   50.13    4.90
  -3  -2  -3   47.32    4.79
   3   2   4 1217.28   31.37
   3   2   4 1188.23   33.80
   3   2   4 1199.85   33.35
   3   2   4 1236.00   33.78
  -3  -2  -4 1166.71   34.86
  -3  -2  -4 1169.67   35.00
   3   2   4 1213.38   31.36
   3   2   5  583.16   19.26
  -3  -2  -5  585.06   22.41
  -3  -2  -5  577.03   22.37
   3   2   5  574.47   18.69
   3   2   5  598.23   18.95
   3   2   5  570.13   22.95
  -3  -2  -6  309.69   16.10
  -3  -2  -6  325.56   16.50
   3   2   6  330.46   13.47
   3   2   6  333.29   13.52
   3   2   6  319.17   17.36
  -3  -2  -7  322.03   17.27
  -3  -2  -7  334.98   17.65
   3   2   7  347.52   15.95
   3   2   7  336.36   18.88
   3   2   8  289.35   18.07
   3   2   8  286.00   14.53
  -3  -2  -8  278.60   13.10
   3   2   9  111.15    8.53
  -3  -2  -9  102.95    7.53
  -3  -2  -9  108.22    7.60
   3   2  10  221.46   11.88
  -3  -2 -10  213.80   10.85
  -3  -2 -11   56.30    4.81
  -3  -2 -11   61.21    5.25
  -3  -2 -12   17.87    2.27
  -3  -2 -12   18.66    2.36
  -3  -2 -13    2.16    0.55
  -3  -3  14    0.07    0.31
  -3  -3  13  139.26    5.78
  -3  -3  13  149.47    6.19
  -3  -3  13  139.38    6.03
   3   3 -12  421.68   15.11
  -3  -3  12  405.85   13.46
  -3  -3  12  402.14   13.51
  -3  -3  12  393.16   13.46
   3   3 -11    3.18    1.54
  -3  -3  11    2.72    1.35
  -3  -3  11    4.87    1.61
  -3  -3  11    4.37    1.56
   3   3 -10    2.44    1.57
  -3  -3  10    1.73    1.26
  -3  -3  10    3.78    1.41
  -3  -3  10    3.75    1.54
   3   3  -9   71.00    9.18
   3   3  -9   72.10    6.37
   3   3  -9   88.33    7.57
  -3  -3   9   81.67    7.31
  -3  -3   9   81.93    6.14
  -3  -3   9   78.18    5.72
  -3  -3   9   75.36    5.96
   3   3  -8  436.88   23.91
   3   3  -8  501.38   16.65
   3   3  -8  520.21   16.30
  -3  -3   8  478.26   20.32
  -3  -3   8  507.85   17.58
   3   3  -8  475.22   18.80
   3   3  -8  488.61   19.68
  -3  -3   8  493.42   17.45
  -3  -3   7  157.40   10.60
   3   3  -7  148.17   12.47
  -3  -3   6   14.82    3.19
   3   3  -6    8.26    3.00
   3   3  -6   12.37    2.62
   3   3  -5  221.60   13.65
   3   3  -5  256.58   12.80
   3   3  -5  232.49   12.54
   3   3  -5  237.22   12.58
   3   3  -4  121.56    9.23
   3   3  -4  115.56    8.67
   3   3  -4  125.76    9.06
   3   3  -4  116.24    6.47
   3   3  -4  122.15    8.95
   3   3  -3 1461.95   42.40
   3   3  -3 1429.35   41.07
   3   3  -3 1523.59   42.56
   3   3  -2  819.52   28.06
  -3  -3   2  769.75   22.23
   3   3  -2  817.62   26.03
  -3  -3   2  745.99   22.12
   3   3  -2  865.96   28.34
   3   3  -1    7.25    2.30
  -3  -3   1    6.33    1.56
   3   3  -1    4.47    1.65
  -3  -3   1    7.05    1.63
   3   3  -1    5.41    2.17
  -3  -3   0   73.65    5.62
  -3  -3   0   72.17    5.54
   3   3   0   86.44    6.73
  -3  -3  -1   26.51    3.57
   3   3   1   39.25    5.13
  -3  -3  -1   27.50    3.56
   3   3   1   27.76    4.40
  -3  -3  -2    3.48    1.57
   3   3   2    2.62    1.53
   3   3   2    4.74    1.95
  -3  -3  -2    1.05    1.15
   3   3   3 1613.00   39.92
   3   3   3 1650.48   45.79
  -3  -3  -3 1623.49   44.97
   3   3   3 1655.42   45.42
   3   3   3 1736.96   46.25
  -3  -3  -3 1609.75   44.91
   3   3   3 1640.77   40.07
   3   3   4   62.76    4.47
   3   3   4   64.09    6.02
  -3  -3  -4   75.91    7.12
   3   3   4   61.97    5.97
  -3  -3  -4   75.64    7.04
   3   3   4   65.93    4.59
   3   3   4   57.85    5.84
  -3  -3  -5    6.56    2.35
   3   3   5    6.14    1.89
  -3  -3  -5    6.53    2.49
  -3  -3  -6    2.23    1.59
  -3  -3  -6    4.45    2.05
   3   3   6    6.70    2.56
  -3  -3  -7   66.48    7.71
   3   3   7   76.77    6.41
  -3  -3  -7   65.64    7.68
   3   3   7   75.07    6.31
   3   3   7   73.55    8.55
   3   3   7   59.79    6.22
   3   3   8   29.44    4.04
   3   3   8   36.91    4.52
  -3  -3  -8   30.22    4.10
  -3  -3  -8   32.09    4.08
   3   3   8   35.99    4.75
   3   3   8   39.84    6.62
   3   3   9  239.83   11.89
   3   3   9  224.33   11.59
  -3  -3  -9  249.00   11.99
  -3  -3  -9  239.57   11.51
   3   3   9  246.47   12.61
   3   3  10  100.87    6.99
   3   3  10   96.29    7.26
   3   3  10  109.07    7.20
  -3  -3 -10  119.50    7.47
   3   3  11    1.76    1.46
   3   3  11    1.19    1.18
   3   3  11    0.24    0.92
  -3  -3 -11    0.45    0.87
   3   3  12    5.51    1.39
  -3  -3 -12    5.88    1.15
  -3  -3 -12    6.62    1.24
   3   4 -13   16.63    1.88
  -3  -4  13   16.59    1.95
  -3  -4  12   20.49    2.43
  -3  -4  12   22.04    2.50
   3   4 -12   22.90    2.90
  -3  -4  11   45.47    4.13
  -3  -4  11   42.96    4.05
   3   4 -11   42.96    4.66
  -3  -4  10  584.60   19.29
   3   4 -10  561.05   21.06
  -3  -4  10  589.39   19.31
  -3  -4   9  256.69   11.71
   3   4  -9  246.32   11.43
   3   4  -9  235.37   12.24
   3   4  -9  247.09   13.28
  -3  -4   9  248.67   11.60
  -3  -4   8  170.18   11.02
   3   4  -8  169.82    9.88
   3   4  -8  182.79   14.56
   3   4  -8  176.78    9.72
   3   4  -8  185.57   10.85
   3   4  -8  171.78   10.83
  -3  -4   7   59.53    6.45
   3   4  -7   53.99    4.40
   3   4  -7   41.08    4.88
   3   4  -7   47.44    5.41
   3   4  -7   39.31    6.48
   3   4  -7   50.74    4.95
   3   4  -7   58.73    5.70
   3   4  -6  350.84   19.56
  -3  -4   6  327.64   16.38
   3   4  -6  331.33   16.13
   3   4  -5 1445.92   42.54
   3   4  -5 1369.22   36.06
   3   4  -5 1445.38   42.94
   3   4  -5 1386.73   36.40
   3   4  -5 1425.51   42.59
   3   4  -5 1447.09   45.11
   3   4  -4  506.00   17.43
   3   4  -4  493.33   22.02
   3   4  -4  501.13   21.90
   3   4  -4  478.60   21.62
   3   4  -4  501.36   17.14
   3   4  -3   50.14    4.73
   3   4  -3   51.16    6.69
   3   4  -3   47.76    4.55
   3   4  -3   56.07    6.89
   3   4  -3   40.30    5.55
   3   4  -2  207.75   12.40
   3   4  -2  209.32   14.05
   3   4  -2  213.55   10.63
  -3  -4   2  192.34   10.11
   3   4  -2  207.35   10.38
   3   4  -2  199.10   13.67
  -3  -4   2  196.73   10.16
   3   4  -1    0.88    1.15
  -3  -4   1    3.35    1.35
   3   4  -1    3.07    2.02
   3   4  -1    2.86    1.43
  -3  -4   1    3.03    1.36
   3   4  -1    0.62    0.81
   3   4  -1    3.67    2.01
  -3  -4   0  426.32   17.08
  -3  -4   0  417.83   16.95
  -3  -4  -1  735.27   25.56
   3   4   1  820.19   30.46
   3   4   1  738.54   23.54
  -3  -4  -1  790.39   26.20
   3   4   1  747.21   23.60
   3   4   1  781.43   29.81
  -3  -4  -2  370.35   16.91
   3   4   2  383.44   18.55
   3   4   2  379.45   14.37
  -3  -4  -2  350.20   16.53
   3   4   2  366.27   18.32
   3   4   2  360.00   14.11
   3   4   3  112.78    6.88
   3   4   3  122.72    9.48
  -3  -4  -3  127.74    9.64
   3   4   3  116.98    7.00
   3   4   3  115.02    9.32
  -3  -4  -3  120.81    9.41
   3   4   3  110.02    9.17
   3   4   4   45.29    4.08
   3   4   4   32.06    4.66
  -3  -4  -4   42.79    5.83
   3   4   4   42.73    4.50
   3   4   4   38.46    3.72
   3   4   4   40.37    5.22
  -3  -4  -4   56.12    6.61
   3   4   4   43.89    4.53
   3   4   4   46.58    5.73
  -3  -4  -5   22.00    4.40
   3   4   5   26.27    3.68
   3   4   5   24.57    3.51
  -3  -4  -5   21.47    4.35
   3   4   6   38.04    4.51
  -3  -4  -6   34.53    3.89
   3   4   6   37.01    4.55
  -3  -4  -6   29.18    5.26
   3   4   6   31.45    5.49
   3   4   6   37.42    4.46
  -3  -4  -6   36.69    5.84
  -3  -4  -7    9.37    2.22
  -3  -4  -7   12.42    2.72
  -3  -4  -7   12.18    3.43
   3   4   7    9.38    2.42
   3   4   7   13.72    2.89
   3   4   7    7.89    2.30
   3   4   7    8.26    2.90
  -3  -4  -7    5.78    2.81
  -3  -4  -8  176.64    9.28
  -3  -4  -8  193.34   10.39
  -3  -4  -8  188.37   10.00
   3   4   8  198.69   10.72
   3   4   8  191.78   10.57
   3   4   8  196.43   10.69
  -3  -4  -9  164.40    9.13
  -3  -4  -9  145.81    8.37
   3   4   9  168.47    9.25
   3   4   9  172.37    9.34
   3   4   9  155.33    8.99
   3   4  10    1.23    1.28
  -3  -4 -10    1.74    1.08
  -3  -4 -11  127.16    6.09
  -3  -4 -11  122.86    6.20
  -3  -4 -12   14.88    1.50
  -3  -5  13    3.00    0.70
   3   5 -12   46.29    3.39
  -3  -5  12   55.65    3.67
  -3  -5  12   50.52    3.51
   3   5 -12   58.01    4.11
  -3  -5  12   55.52    3.82
  -3  -5  11   17.23    2.38
  -3  -5  11   19.07    2.51
   3   5 -11   10.35    2.17
  -3  -5  11   19.30    2.64
  -3  -5  10  642.30   19.74
  -3  -5  10  602.07   19.40
   3   5 -10  589.21   21.11
  -3  -5   9   97.46    6.77
  -3  -5   9   99.93    6.84
   3   5  -9  107.73    7.16
   3   5  -9   93.90    7.14
   3   5  -9  100.67    7.82
   3   5  -8   67.33    6.06
   3   5  -8   62.49    6.07
   3   5  -8   65.60    6.46
   3   5  -7  192.32   11.24
   3   5  -7  192.35   11.15
   3   5  -7  190.77   14.87
  -3  -5   6    1.48    1.29
   3   5  -6    2.40    1.62
   3   5  -6   -0.54    1.27
   3   5  -6    1.90    1.40
   3   5  -6    0.72    1.46
   3   5  -5  176.95   10.42
   3   5  -5  181.06    9.65
   3   5  -5  181.96   13.09
   3   5  -5  164.01    9.95
   3   5  -5  167.33    9.19
   3   5  -5  165.66   12.62
   3   5  -5  184.05    9.96
   3   5  -5  167.12   13.24
   3   5  -5  190.87   13.20
   3   5  -4  132.49   11.23
   3   5  -4  135.83    8.52
   3   5  -4  127.18    8.42
   3   5  -4  127.80   11.36
   3   5  -4  122.15   11.08
   3   5  -3   25.44    4.70
   3   5  -3   28.38    3.98
   3   5  -3   26.10    3.89
   3   5  -3   23.73    5.19
   3   5  -3   27.70    5.45
   3   5  -2  759.86   29.04
   3   5  -2  781.19   32.70
   3   5  -2  777.33   25.78
   3   5  -2  750.76   25.66
   3   5  -2  776.64   32.83
  -3  -5   1  411.89   17.96
   3   5  -1  413.71   19.82
   3   5  -1  397.29   22.15
   3   5  -1  414.71   17.13
   3   5  -1  416.62   17.40
   3   5  -1  443.67   23.31
  -3  -5   1  398.73   17.76
  -3  -5   0  878.72   29.71
   3   5   0  855.53   27.39
  -3  -5   0  884.72   29.81
   3   5   1  202.59   10.69
  -3  -5  -1  190.80   12.23
   3   5   1  223.93   14.94
   3   5   1  197.95   10.58
   3   5   1  203.54   14.49
  -3  -5  -1  203.60   12.63
   3   5   2 2720.09   65.63
   3   5   2 2747.87   65.71
   3   5   2 2751.42   73.83
  -3  -5  -2 2672.43   71.29
   3   5   2 2807.76   74.32
  -3  -5  -2 2755.48   71.69
  -3  -5  -3  704.02   27.89
   3   5   3  704.82   23.19
   3   5   3  728.27   22.59
   3   5   3  696.13   27.60
   3   5   3  736.17   28.44
   3   5   3  705.56   22.29
   3   5   3  727.15   28.07
  -3  -5  -3  702.18   27.91
   3   5   4    7.41    1.80
   3   5   4    5.94    1.89
  -3  -5  -4    5.49    2.36
   3   5   4    6.35    2.31
   3   5   4    5.19    2.18
   3   5   4    6.80    1.67
  -3  -5  -4    6.11    2.47
   3   5   4    5.03    1.62
  -3  -5  -5  307.59   18.14
  -3  -5  -5  314.31   13.02
   3   5   5  334.35   14.01
  -3  -5  -5  321.27   18.33
  -3  -5  -6    3.82    1.64
  -3  -5  -6    5.39    1.99
  -3  -5  -7  730.66   23.27
  -3  -5  -7  735.31   22.81
  -3  -5  -8   35.74    4.11
  -3  -5  -8   39.27    4.14
  -3  -5  -9   95.79    6.25
  -3  -5  -9   95.74    5.82
  -3  -5 -10    2.57    1.09
   3   5  10    1.61    0.75
  -3  -5 -11   22.36    1.90
   3   5  11   20.48    1.76
  -3  -5 -11   18.78    1.67
  -3  -6  12    1.88    0.68
  -3  -6  11    1.51    0.94
   3   6 -11    0.39    0.50
  -3  -6  11    0.49    0.63
  -3  -6  11    1.63    0.87
  -3  -6  10   63.39    4.69
  -3  -6  10   62.89    4.64
  -3  -6  10   62.31    4.64
   3   6 -10   59.94    4.44
   3   6  -9    1.39    1.17
   3   6  -9   -0.30    0.86
  -3  -6   9    1.54    1.08
   3   6  -9    1.86    1.16
   3   6  -8   24.00    3.64
   3   6  -8   22.86    3.36
  -3  -6   8   24.61    3.24
   3   6  -8   22.18    3.40
   3   6  -7    5.71    1.98
   3   6  -7    1.52    1.26
  -3  -6   7    2.79    1.34
   3   6  -7    3.22    1.45
   3   6  -6   53.07    4.72
   3   6  -6   52.62    4.83
   3   6  -6   44.12    4.61
   3   6  -6   50.24    4.99
   3   6  -6   47.22    5.30
   3   6  -6   46.51    5.28
   3   6  -6   44.53    5.25
   3   6  -5  500.52   19.58
   3   6  -5  508.79   24.08
   3   6  -5  533.11   18.81
   3   6  -5  518.27   18.89
   3   6  -5  495.02   24.19
   3   6  -5  502.09   19.16
   3   6  -5  479.14   23.99
   3   6  -5  491.89   19.27
   3   6  -5  479.50   17.89
   3   6  -5  457.92   24.01
   3   6  -4    6.69    2.87
   3   6  -4    5.20    1.89
   3   6  -4    8.31    3.29
   3   6  -4    4.19    1.78
   3   6  -4    4.34    1.90
   3   6  -4    5.24    1.90
   3   6  -4    5.01    1.58
   3   6  -4    5.61    2.71
   3   6  -3   72.33    7.09
   3   6  -3   79.67    6.68
   3   6  -3   87.82    7.04
   3   6  -3   81.05    7.01
   3   6  -3   90.26    7.45
   3   6  -3   77.97    9.59
   3   6  -3   80.15    5.49
   3   6  -3   72.84    8.54
   3   6  -3   82.02    9.73
   3   6  -2 1121.53   42.03
   3   6  -2 1083.12   33.52
   3   6  -2 1070.95   41.59
   3   6  -2 1073.12   33.11
   3   6  -2 1083.02   31.84
   3   6  -2 1091.63   29.07
   3   6  -2 1063.67   38.15
   3   6  -2 1057.58   33.55
   3   6  -1  106.93    8.25
   3   6  -1  108.76   11.31
   3   6  -1  108.64    6.49
  -3  -6   1  102.60    6.77
   3   6  -1  105.02    6.71
   3   6  -1  127.36    8.85
   3   6  -1  118.89   11.88
  -3  -6   1  112.83    9.51
   3   6  -1  117.98    8.52
   3   6  -1  119.34    7.87
  -3  -6   1  109.85    9.32
   3   6   0  344.04   14.30
   3   6   0  344.59   14.82
  -3  -6   0  340.47   13.41
   3   6   0  333.85   13.18
   3   6   0  329.92   20.13
   3   6   0  332.99   15.17
   3   6   0  360.47   20.88
  -3  -6   0  349.27   18.01
   3   6   0  342.58   15.51
  -3  -6   0  338.99   17.74
  -3  -6  -1  663.68   26.77
   3   6   1  662.89   29.02
  -3  -6  -1  627.11   20.46
   3   6   1  619.13   20.27
   3   6   1  657.70   22.54
   3   6   1  676.06   29.25
  -3  -6  -1  629.61   26.30
   3   6   1  654.26   22.50
   3   6   1  632.53   22.56
   3   6   1  645.09   21.37
  -3  -6  -2   44.37    6.33
   3   6   2   30.01    5.53
  -3  -6  -2   38.16    4.07
   3   6   2   24.93    3.37
   3   6   2   37.55    4.43
   3   6   2   36.24    6.03
  -3  -6  -2   30.93    5.43
   3   6   2   35.26    4.25
   3   6   2   35.79    4.34
   3   6   2   35.43    4.08
   3   6   2   36.98    4.43
   3   6   3  849.12   25.89
   3   6   3  943.18   28.06
  -3  -6  -3  900.28   25.37
   3   6   3  943.58   27.01
   3   6   3  875.30   26.85
  -3  -6  -3  873.93   25.21
  -3  -6  -3  885.85   33.54
   3   6   3  829.82   32.08
   3   6   3  909.96   26.72
   3   6   3  865.28   32.84
  -3  -6  -3  837.99   33.03
   3   6   3  868.16   32.87
   3   6   3  891.11   26.45
   3   6   4    7.32    1.76
   3   6   4    5.60    1.62
  -3  -6  -4    7.51    1.80
  -3  -6  -4   11.75    2.16
   3   6   4    5.39    1.80
  -3  -6  -5  665.64   21.55
  -3  -6  -5  638.95   21.03
   3   6   5  674.43   21.85
  -3  -6  -6   29.17    3.68
  -3  -6  -6   27.61    3.50
  -3  -6  -7  195.20    9.41
  -3  -6  -7  208.97    9.60
  -3  -6  -8   83.28    5.69
  -3  -6  -8   83.21    5.23
  -3  -6  -9    1.98    1.09
   3   6   9    1.33    0.91
  -3  -6 -10   45.67    2.77
  -3  -7  11    4.19    0.75
  -3  -7  10    1.69    0.79
   3   7  -9   37.79    3.65
   3   7  -9   34.88    3.46
  -3  -7   9   31.87    3.02
  -3  -7   8   12.16    2.07
   3   7  -8   13.73    2.54
  -3  -7   8   15.94    2.58
  -3  -7   8   12.38    2.32
   3   7  -8   16.89    2.72
   3   7  -7   57.05    5.34
  -3  -7   7   45.05    4.00
   3   7  -7   51.97    5.13
   3   7  -6   35.49    3.97
   3   7  -6   45.62    4.98
   3   7  -6   37.02    3.87
   3   7  -6   36.01    4.39
   3   7  -6   44.52    4.31
   3   7  -5    0.70    1.08
   3   7  -5    0.37    1.15
   3   7  -5    1.69    1.25
   3   7  -5    2.94    1.43
   3   7  -4  129.55    9.06
   3   7  -4  124.95    8.56
   3   7  -4  130.74    8.75
   3   7  -4  125.31    8.69
   3   7  -4  117.71    8.43
   3   7  -3    3.29    1.66
   3   7  -3    2.17    1.46
   3   7  -3    5.91    2.05
   3   7  -3    2.41    1.75
  -3  -7   3    4.22    1.61
   3   7  -2   86.08    6.90
   3   7  -2   81.90    7.13
  -3  -7   2   81.78    6.22
   3   7  -2   76.56    5.85
   3   7  -2   88.67    7.45
   3   7  -1    3.93    1.50
  -3  -7   1    4.39    1.53
   3   7  -1    2.03    1.42
   3   7  -1    4.76    1.85
   3   7  -1    4.02    1.75
   3   7  -1    4.39    1.72
   3   7  -1    3.20    1.75
  -3  -7   0   56.20    5.03
   3   7   0   70.92    5.55
   3   7   0   60.68    6.01
   3   7   0   57.56    5.33
   3   7   0   63.89    6.05
  -3  -7   0   61.57    4.70
   3   7   0   53.48    5.67
   3   7   1   94.90    7.49
   3   7   1  100.76    7.55
   3   7   1   99.04    6.94
   3   7   1   88.20    7.06
  -3  -7  -1  100.16    6.84
   3   7   1   95.78    6.56
   3   7   1  103.36    7.63
   3   7   2   75.43    5.79
   3   7   2   75.62    6.26
   3   7   2   76.93    5.80
  -3  -7  -2   75.10    5.61
   3   7   2   78.59    6.61
   3   7   2   81.40    6.43
  -3  -7  -2   81.68    5.84
   3   7   2   73.30    6.12
   3   7   3  290.04   12.16
   3   7   3  278.80   12.03
   3   7   3  270.12   11.96
   3   7   3  283.72   12.84
  -3  -7  -3  256.99   11.15
  -3  -7  -3  274.68   11.47
   3   7   3  264.42   11.81
  -3  -7  -4    1.10    1.39
  -3  -7  -4    0.48    0.83
   3   7   4    0.61    1.07
  -3  -7  -4    0.72    0.88
  -3  -7  -5  125.64    7.35
  -3  -7  -5  131.48    7.51
  -3  -7  -6  162.25    7.94
  -3  -7  -6  158.81    8.04
  -3  -7  -7  100.31    5.58
  -3  -7  -7  104.56    6.07
  -3  -7  -7   96.25    5.31
   3   7   8  114.72    5.86
  -3  -7  -8  123.20    5.83
   3   7   9    1.10    0.48
  -3  -7  -9    2.36    0.69
   3   8  -9  128.07    5.58
   3   8  -9  121.40    5.52
  -3  -8   9  113.80    5.19
  -3  -8   9  113.40    5.24
  -3  -8   9  103.62    5.05
  -3  -8   9  125.28    5.16
   3   8  -8   89.48    5.41
   3   8  -8   87.19    5.36
  -3  -8   8   86.47    5.03
  -3  -8   8   79.97    4.87
  -3  -8   8   78.72    4.83
  -3  -8   8   84.34    4.78
   3   8  -7   71.20    5.28
   3   8  -7   67.91    5.19
  -3  -8   7   64.48    4.71
  -3  -8   6  164.70    7.19
   3   8  -6  182.61    9.37
  -3  -8   6  176.80    8.58
   3   8  -6  170.74    8.10
   3   8  -5   22.34    3.08
   3   8  -5   21.87    3.03
  -3  -8   5   21.06    2.57
   3   8  -5   18.95    3.12
   3   8  -5   23.00    3.21
  -3  -8   5   19.25    2.81
   3   8  -4  329.53   14.13
   3   8  -4  332.31   14.08
   3   8  -4  336.69   14.18
   3   8  -4  349.55   14.02
  -3  -8   4  332.91   13.20
   3   8  -4  347.92   14.67
  -3  -8   3    0.99    0.99
   3   8  -3    0.99    0.87
  -3  -8   3    2.74    1.32
   3   8  -3    1.42    1.24
   3   8  -3    1.74    1.34
   3   8  -3    1.28    1.35
   3   8  -3    3.04    1.72
   3   8  -3    0.36    1.03
   3   8  -2  169.66   10.07
   3   8  -2  186.20    9.81
   3   8  -2  178.11   10.06
   3   8  -2  183.11   10.40
  -3  -8   2  176.22    8.63
  -3  -8   2  171.94    9.00
   3   8  -2  178.13    8.79
   3   8  -2  174.97    9.99
  -3  -8   1    8.75    1.97
   3   8  -1   12.23    2.27
   3   8  -1   10.66    2.52
   3   8  -1    6.57    1.85
   3   8  -1    7.82    2.10
  -3  -8   1    8.13    1.76
   3   8  -1    6.51    2.11
  -3  -8   0   64.37    5.18
   3   8   0   57.75    4.79
   3   8   0   59.58    5.59
   3   8   0   63.73    5.73
   3   8   0   60.11    5.09
  -3  -8   0   66.74    5.17
  -3  -8   0   59.61    4.48
  -3  -8   0   60.77    4.97
   3   8   0   64.42    5.86
   3   8   1  113.40    6.79
   3   8   1  119.06    7.72
   3   8   1  116.02    7.63
   3   8   1  124.46    7.13
   3   8   1  121.77    7.92
  -3  -8  -1  128.35    7.25
   3   8   1  107.15    7.39
  -3  -8  -1  113.42    6.87
   3   8   2   33.49    3.79
   3   8   2   32.29    3.66
  -3  -8  -2   38.15    3.76
   3   8   2   36.43    3.90
   3   8   2   34.15    4.06
  -3  -8  -2   30.41    3.39
   3   8   3   60.80    4.72
  -3  -8  -3   65.14    4.97
   3   8   3   58.96    4.56
  -3  -8  -3   64.21    4.70
   3   8   3   54.08    4.41
   3   8   3   60.28    5.07
  -3  -8  -3   56.24    4.43
  -3  -8  -4   19.42    2.56
  -3  -8  -4   18.52    2.37
  -3  -8  -4   19.06    2.70
   3   8   4   20.55    2.36
  -3  -8  -4   18.15    2.35
   3   8   4   21.88    2.85
  -3  -8  -5   11.94    2.06
  -3  -8  -5   10.86    1.87
  -3  -8  -6  259.91    9.00
  -3  -8  -6  251.01    9.24
   3   8   7   16.10    1.92
  -3  -8  -7   16.21    1.80
   3   9  -8    5.32    0.98
  -3  -9   8    4.70    0.78
  -3  -9   8    3.81    0.81
   3   9  -7  372.36   11.73
  -3  -9   7  373.57   11.05
   3   9  -6   42.69    3.58
  -3  -9   6   44.31    3.31
  -3  -9   6   42.79    3.26
  -3  -9   6   43.60    3.40
  -3  -9   6   46.49    3.35
   3   9  -5   11.27    1.79
   3   9  -5   11.43    1.99
  -3  -9   5   11.54    1.89
   3   9  -5   12.56    1.84
  -3  -9   5   13.06    1.76
  -3  -9   5   13.31    1.97
   3   9  -4  277.04   11.24
  -3  -9   4  291.08   10.63
   3   9  -4  283.42   11.21
   3   9  -4  281.44   11.09
   3   9  -4  290.22   11.55
  -3  -9   4  278.31   10.43
   3   9  -4  273.71   10.94
  -3  -9   4  267.12   10.03
  -3  -9   3   16.26    2.33
   3   9  -3   16.30    2.57
   3   9  -3   23.18    2.90
  -3  -9   3   21.26    2.63
   3   9  -3   20.53    2.78
  -3  -9   3   19.49    2.50
  -3  -9   3   19.28    2.58
   3   9  -3   20.30    2.80
  -3  -9   3   17.41    2.30
   3   9  -3   22.06    3.01
   3   9  -2  120.75    7.29
  -3  -9   2  122.88    6.28
  -3  -9   2  113.13    6.38
  -3  -9   2  113.35    6.26
   3   9  -2  115.25    7.07
   3   9  -2  130.35    6.93
  -3  -9   2  123.28    6.58
   3   9  -2  126.07    7.27
  -3  -9   2  121.65    6.51
   3   9  -1  102.75    6.00
   3   9  -1  110.01    6.81
  -3  -9   1  111.07    6.23
  -3  -9   1   99.76    5.50
  -3  -9   1  106.78    6.11
  -3  -9   1  105.75    6.05
   3   9  -1  115.55    7.07
   3   9   0   30.15    3.40
  -3  -9   0   24.52    2.72
   3   9   0   31.26    3.58
   3   9   0   23.74    2.64
  -3  -9   0   22.99    2.80
   3   9   0   25.15    3.12
   3   9   0   28.69    3.36
  -3  -9   0   27.63    3.00
   3   9   1  159.12    7.96
  -3  -9  -1  172.06    7.70
   3   9   1  155.52    7.84
  -3  -9  -1  151.35    6.98
   3   9   1  172.09    8.41
  -3  -9  -1  163.98    7.57
   3   9   1  163.02    7.95
   3   9   1  169.35    8.07
  -3  -9  -2   22.37    2.54
   3   9   2   22.29    2.53
   3   9   2   22.34    2.57
  -3  -9  -2   27.02    2.88
   3   9   2   24.18    2.60
   3   9   2   24.29    2.89
  -3  -9  -2   24.64    2.60
  -3  -9  -3    1.88    0.89
  -3  -9  -3    3.90    1.09
  -3  -9  -3    2.40    1.04
  -3  -9  -3    4.15    1.12
   3   9   3    2.75    0.85
   3   9   3    2.66    0.80
   3   9   3    2.19    0.75
  -3  -9  -4   40.30    2.66
  -3  -9  -4   36.21    2.35
  -3  -9  -4   34.66    2.32
  -3  -9  -5   90.41    4.10
  -3  -9  -5   81.90    4.07
   3   9   5   79.83    4.08
  -3  -9  -6   67.03    2.79
   3  10  -6   84.62    3.27
  -3 -10   5    9.31    1.22
  -3 -10   5   12.65    1.32
   3  10  -5   10.08    1.23
  -3 -10   5   11.73    1.28
  -3 -10   4    4.30    0.97
   3  10  -4    6.09    1.09
   3  10  -4    5.38    1.02
   3  10  -3  148.33    5.68
   3  10  -3  150.15    6.37
   3  10  -3  151.40    6.43
  -3 -10   2    3.59    1.02
   3  10  -2    3.97    1.08
   3  10  -2    3.38    0.95
  -3 -10   2    2.20    0.80
   3  10  -2    4.24    1.05
  -3 -10   2    3.46    1.02
  -3 -10   1  163.35    6.45
  -3 -10   1  161.22    6.41
   3  10  -1  155.34    6.71
   3  10  -1  159.99    6.73
   3  10   0   32.61    2.69
  -3 -10   0   35.05    2.62
   3  10   0   34.67    2.84
  -3 -10   0   32.55    2.55
   3  10   0   41.63    2.94
  -3 -10  -1   19.06    1.77
  -3 -10  -1   18.39    1.85
  -3 -10  -1   17.50    1.70
   3  10   1   15.54    1.58
   3  10   1   17.20    1.68
   3  10   1   15.95    1.60
  -3 -10  -2   27.68    1.80
  -3 -10  -2   28.18    1.83
  -3 -10  -3    4.27    0.73
   4 -12   1   11.77    1.15
   4 -12   1   11.62    1.15
   4 -12   1   11.61    1.14
  -4  12  -1   10.47    1.00
   4 -12   1   11.00    1.12
   4 -12   2   52.24    2.46
   4 -12   2   52.53    2.46
   4 -11  -4    6.05    1.07
   4 -11  -4    4.84    0.77
   4 -11  -3    1.98    0.51
   4 -11  -3    2.36    0.55
   4 -11  -3    2.76    0.87
   4 -11  -2    5.25    1.16
   4 -11  -2    5.41    1.27
   4 -11  -2    5.22    1.13
   4 -11  -2    5.71    1.18
   4 -11  -2    7.24    1.45
   4 -11  -1    0.16    0.54
   4 -11  -1    0.87    0.81
   4 -11  -1    1.04    0.81
   4 -11  -1   -0.19    0.77
   4 -11  -1    0.83    0.67
  -4  11   1    1.23    0.63
   4 -11  -1    0.53    0.77
   4 -11  -1   -0.17    0.79
   4 -11   0  254.05   10.09
   4 -11   0  242.21    9.64
   4 -11   0  246.57    9.68
  -4  11   0  252.90    8.64
  -4  11   0  243.93    8.29
   4 -11   0  253.85    9.95
   4 -11   0  260.95   10.18
   4 -11   1    6.14    1.49
   4 -11   1    5.89    1.57
  -4  11  -1    4.96    1.10
   4 -11   1    7.26    1.73
  -4  11  -1    6.34    1.23
   4 -11   1    6.78    1.60
   4 -11   2   12.13    1.98
  -4  11  -2   14.17    1.68
   4 -11   2   11.96    2.00
  -4  11  -2   11.31    1.61
   4 -11   2   12.30    1.98
  -4  11  -2   13.86    1.73
   4 -11   2   10.56    1.90
   4 -11   2   11.73    2.01
   4 -11   3   46.54    3.73
   4 -11   3   45.29    3.67
   4 -11   3   45.54    3.63
   4 -11   3   41.78    3.51
  -4  11  -3   43.76    2.99
   4 -11   3   45.15    3.65
  -4  11  -3   41.40    3.02
   4 -11   3   41.41    3.44
  -4  11  -3   40.61    2.79
  -4  11  -4   67.77    3.46
   4 -11   4   66.02    4.18
  -4  11  -4   66.90    3.58
   4 -11   4   64.77    4.10
  -4  11  -4   68.84    3.85
   4 -11   4   81.67    4.55
   4 -11   5  103.66    4.93
  -4  11  -5   99.40    4.40
   4 -11   6    9.52    1.33
   4 -10  -6    8.40    1.38
   4 -10  -6    8.14    1.08
   4 -10  -6    8.37    1.21
   4 -10  -6   10.55    1.53
   4 -10  -5   21.51    2.52
   4 -10  -5   21.79    2.24
   4 -10  -5   23.53    2.54
   4 -10  -5   22.79    2.58
   4 -10  -4    2.78    0.83
   4 -10  -4    2.63    0.92
   4 -10  -4    2.16    1.13
   4 -10  -4    1.60    1.02
   4 -10  -4    1.30    1.07
   4 -10  -4    1.59    1.12
   4 -10  -3   19.14    2.44
   4 -10  -3   20.88    2.80
   4 -10  -3   18.65    2.70
   4 -10  -3   18.96    2.70
   4 -10  -3   14.93    2.20
   4 -10  -3   16.45    2.32
   4 -10  -2  285.79   11.66
   4 -10  -2  272.98   11.58
   4 -10  -2  293.02   11.82
   4 -10  -2  287.16   11.63
   4 -10  -2  264.90   11.03
  -4  10   2  279.24    9.74
   4 -10  -2  264.88   11.07
  -4  10   2  267.95   10.26
   4 -10  -2  276.78   11.92
   4 -10  -2  265.97   11.29
   4 -10  -1   66.82    5.68
   4 -10  -1   73.08    5.85
   4 -10  -1   69.13    5.77
   4 -10  -1   70.52    5.60
   4 -10  -1   73.59    5.87
  -4  10   1   80.68    4.80
   4 -10  -1   67.16    5.49
  -4  10   1   75.52    5.00
   4 -10   0  105.68    7.52
   4 -10   0  104.84    7.41
  -4  10   0  112.75    5.86
   4 -10   0  109.15    7.54
   4 -10   0  106.18    7.31
  -4  10   0  117.02    6.07
   4 -10   0   96.92    7.05
  -4  10   0  105.25    6.11
  -4  10  -1    2.43    1.09
   4 -10   1    2.96    1.54
   4 -10   1    1.99    1.45
   4 -10   1    5.11    1.72
   4 -10   1    4.65    1.94
  -4  10  -1    2.52    1.19
  -4  10  -1    3.26    1.18
   4 -10   2  296.03   13.48
   4 -10   2  314.70   13.82
   4 -10   2  319.93   12.86
  -4  10  -2  319.90   11.44
   4 -10   2  299.44   13.42
  -4  10  -2  280.55   11.27
  -4  10  -2  326.28   11.36
   4 -10   2  308.80   13.51
  -4  10  -3  198.87    8.17
   4 -10   3  191.78    9.94
   4 -10   3  193.99   10.10
   4 -10   3  165.08    9.42
  -4  10  -3  188.21    8.52
   4 -10   3  186.22    9.45
   4 -10   3  183.52    9.79
   4 -10   3  189.48    9.95
  -4  10  -3  200.11    8.51
   4 -10   4  125.57    7.48
  -4  10  -4  130.00    6.12
   4 -10   4  130.33    7.57
   4 -10   4  122.81    7.39
   4 -10   4  121.33    7.31
   4 -10   4  109.10    5.65
   4 -10   4  124.08    7.42
   4 -10   4  133.89    7.65
  -4  10  -4  121.90    6.45
  -4  10  -4  129.74    6.53
  -4  10  -5  111.89    5.28
   4 -10   5  111.50    6.32
   4 -10   5  114.33    6.88
  -4  10  -5  117.62    5.99
  -4  10  -5  105.56    5.75
   4 -10   5  105.47    6.24
   4 -10   6    0.68    0.95
  -4  10  -6    0.65    0.61
  -4  10  -6    0.95    0.69
  -4  10  -7   54.73    3.35
  -4  10  -7   48.82    3.06
  -4  10  -7   55.65    3.27
   4 -10   8  123.41    5.54
  -4  10  -8  116.67    4.53
   4 -10   9   12.79    1.18
   4  -9  -8   28.05    2.37
   4  -9  -8   28.64    2.39
   4  -9  -7   22.93    2.12
   4  -9  -7   23.69    2.21
   4  -9  -6  102.80    6.45
   4  -9  -6   86.85    5.25
   4  -9  -6  102.38    6.44
   4  -9  -6  105.37    6.10
   4  -9  -5  122.52    7.13
   4  -9  -5  143.07    8.17
   4  -9  -5  128.16    7.85
   4  -9  -5  133.64    7.85
   4  -9  -4   28.87    3.21
   4  -9  -4   28.74    3.83
   4  -9  -4   35.99    4.09
   4  -9  -4   29.38    3.83
   4  -9  -4   27.26    3.17
   4  -9  -4   29.31    3.29
   4  -9  -3   30.87    3.74
   4  -9  -3   29.34    3.74
   4  -9  -3   28.22    3.66
   4  -9  -3   27.57    3.85
   4  -9  -3   28.37    3.88
   4  -9  -3   30.63    4.00
   4  -9  -3   26.08    3.36
  -4   9   3   25.87    3.14
   4  -9  -3   32.41    3.70
   4  -9  -2   39.81    4.75
   4  -9  -2   39.21    4.65
   4  -9  -2   43.82    4.93
   4  -9  -2   46.54    4.96
   4  -9  -2   55.98    5.57
   4  -9  -2   39.65    4.64
   4  -9  -2   51.97    5.09
  -4   9   2   40.95    4.03
   4  -9  -2   41.83    4.66
   4  -9  -1  220.76   11.87
   4  -9  -1  214.84   12.00
  -4   9   1  196.31    9.57
   4  -9  -1  205.89   11.72
   4  -9  -1  200.91   10.72
   4  -9  -1  202.20   11.33
   4  -9  -1  204.32   11.23
  -4   9   1  189.25    8.35
   4  -9  -1  206.62   10.79
   4  -9   0   88.04    7.42
   4  -9   0   82.66    6.56
   4  -9   0   87.73    7.58
   4  -9   0   79.29    7.26
   4  -9   0   79.90    7.25
   4  -9   0   72.27    6.04
   4  -9   0   97.46    7.68
  -4   9   0   87.90    5.52
   4  -9   0   86.91    6.58
  -4   9   0   77.36    5.79
   4  -9   1  115.37    8.79
  -4   9  -1  119.08    7.33
   4  -9   1  118.65    6.64
   4  -9   1  126.90    9.20
  -4   9  -1  130.42    7.03
   4  -9   1  131.68    8.42
   4  -9   2   68.64    6.77
   4  -9   2   73.00    6.84
   4  -9   2   79.30    6.56
   4  -9   2   80.78    7.13
   4  -9   2   74.49    6.97
   4  -9   2   75.42    6.91
  -4   9  -2   74.06    5.72
   4  -9   3   51.81    5.59
   4  -9   3   55.58    5.92
   4  -9   3   62.87    6.20
   4  -9   3   52.60    5.62
   4  -9   3   56.95    5.61
   4  -9   3   53.62    5.67
   4  -9   4    1.79    1.32
   4  -9   4    0.71    1.09
   4  -9   4   -0.36    1.25
   4  -9   4   -0.35    1.30
   4  -9   4    0.35    0.92
   4  -9   4   -0.35    1.15
   4  -9   5  115.79    7.44
   4  -9   5  136.79    8.04
   4  -9   5  128.39    7.93
  -4   9  -5  119.40    6.60
  -4   9  -5  130.08    6.31
   4  -9   5  122.39    7.72
   4  -9   5  129.23    7.86
   4  -9   6  127.52    6.89
   4  -9   6  130.32    7.03
  -4   9  -6  119.10    6.58
   4  -9   7  129.94    7.80
  -4   9  -7  127.32    6.60
   4  -9   8    6.36    1.63
  -4   9  -8    2.83    1.15
  -4   9  -8    5.09    1.18
   4  -9   9   12.54    1.87
  -4   9  -9   11.55    1.67
  -4   9 -10   66.20    3.27
   4  -8  -9   70.80    3.83
   4  -8  -9   77.34    4.42
   4  -8  -9   78.57    4.45
   4  -8  -8   30.73    3.37
   4  -8  -8   26.45    3.12
   4  -8  -8   21.76    2.17
   4  -8  -8   29.42    3.24
   4  -8  -7  478.67   16.99
   4  -8  -7  491.94   15.95
   4  -8  -7  493.49   15.48
   4  -8  -6  102.79    7.51
   4  -8  -6  115.62    7.42
   4  -8  -6   97.83    7.08
   4  -8  -6  108.75    6.91
   4  -8  -6  111.62    7.83
   4  -8  -5  468.63   16.85
   4  -8  -5  495.36   19.00
   4  -8  -5  482.02   17.80
   4  -8  -5  470.26   18.71
   4  -8  -5  480.19   18.08
   4  -8  -4   19.56    3.07
   4  -8  -4   19.61    3.30
   4  -8  -4   15.95    2.91
   4  -8  -4   17.89    2.95
   4  -8  -4   16.40    2.81
   4  -8  -4   17.33    3.45
   4  -8  -4   17.49    2.68
   4  -8  -4   13.47    2.93
   4  -8  -4   16.93    3.42
   4  -8  -4   16.76    2.70
   4  -8  -3  156.23    9.53
   4  -8  -3  151.55    9.50
   4  -8  -3  154.65    9.62
   4  -8  -3  147.83    9.83
   4  -8  -3  165.67   10.08
   4  -8  -3  151.43    9.89
   4  -8  -3  148.04    9.05
   4  -8  -3  146.93    8.94
  -4   8   3  138.21    8.11
   4  -8  -3  137.67    8.73
   4  -8  -2  765.20   25.71
   4  -8  -2  763.04   25.93
   4  -8  -2  756.84   25.78
   4  -8  -2  755.17   25.21
   4  -8  -2  687.51   24.70
  -4   8   2  698.02   22.32
   4  -8  -2  734.70   25.45
   4  -8  -2  704.38   24.86
   4  -8  -2  721.02   24.91
   4  -8  -1    8.25    2.40
   4  -8  -1    6.57    2.87
   4  -8  -1    3.60    2.38
   4  -8  -1   12.15    2.62
   4  -8  -1    9.40    2.32
   4  -8  -1    3.89    1.89
  -4   8   1    7.19    1.88
   4  -8  -1   10.19    3.70
   4  -8  -1    6.64    2.27
   4  -8  -1    6.02    2.06
   4  -8   0  298.08   13.72
   4  -8   0  264.22   14.53
  -4   8   0  284.49   12.15
   4  -8   0  294.57   14.81
   4  -8   0  262.05   12.85
   4  -8   0  274.91   11.48
   4  -8   0  299.14   15.09
   4  -8   0  306.03   18.81
   4  -8   0  298.54   20.03
   4  -8   0  277.60   13.17
   4  -8   1  397.46   23.66
   4  -8   1  360.64   17.03
   4  -8   1  358.42   20.98
   4  -8   1  394.76   16.20
  -4   8  -1  349.73   14.15
   4  -8   1  395.23   17.78
   4  -8   2   38.93    4.69
   4  -8   2   36.35    5.05
   4  -8   2   32.60    4.82
   4  -8   2   42.03    5.31
   4  -8   2   24.59    5.34
   4  -8   2   38.21    7.05
   4  -8   3    3.87    2.21
   4  -8   3    2.58    2.24
   4  -8   3    1.73    1.42
   4  -8   3    8.35    2.46
   4  -8   3    7.34    2.20
   4  -8   3    3.87    1.87
   4  -8   3    7.63    3.27
   4  -8   3    5.20    2.02
   4  -8   3    3.87    1.81
   4  -8   4  286.86   14.18
   4  -8   4  307.53   14.59
   4  -8   4  296.69   14.42
  -4   8  -4  274.30   11.35
   4  -8   4  290.85   14.20
   4  -8   4  268.35   13.79
   4  -8   5   69.82    6.01
   4  -8   5   79.58    6.33
   4  -8   5   77.17    6.39
   4  -8   5   69.51    6.03
   4  -8   5   79.74    6.93
  -4   8  -5   70.57    5.35
   4  -8   5   69.21    6.07
   4  -8   6   23.31    3.77
   4  -8   6   15.35    2.58
  -4   8  -6   18.91    2.78
   4  -8   6   16.90    2.66
  -4   8  -7  239.21   10.51
  -4   8  -7  252.43   10.89
   4  -8   7  257.59   12.61
  -4   8  -8  159.31    7.99
  -4   8  -8  172.54    8.39
   4  -8   8  169.52    9.38
  -4   8  -9   34.92    3.29
  -4   8  -9   40.79    3.66
   4  -8   9   45.68    4.19
  -4   8 -10  570.92   15.35
  -4   8 -10  461.93   14.11
  -4   8 -11    8.60    1.00
   4  -7 -10   26.98    2.23
   4  -7 -10   30.43    2.80
   4  -7  -9  271.86   11.29
   4  -7  -9  287.68   11.59
   4  -7  -9  287.69   11.50
   4  -7  -8   37.26    4.29
   4  -7  -8   37.93    3.59
   4  -7  -8   35.74    4.21
   4  -7  -7   15.90    2.63
   4  -7  -7   18.19    3.33
   4  -7  -7   10.66    2.27
   4  -7  -7   12.25    2.51
   4  -7  -6   41.34    4.59
   4  -7  -6   35.00    4.63
   4  -7  -6   30.98    4.26
   4  -7  -6   41.10    4.43
   4  -7  -5  618.24   21.37
   4  -7  -5  593.07   22.24
   4  -7  -5  546.82   21.50
   4  -7  -5  550.41   19.58
   4  -7  -5  558.24   21.83
   4  -7  -4 1434.49   37.99
   4  -7  -4 1353.92   39.05
   4  -7  -4 1395.82   39.17
   4  -7  -4 1380.83   37.95
   4  -7  -4 1481.79   41.65
   4  -7  -4 1431.52   38.97
   4  -7  -4 1440.65   40.37
   4  -7  -4 1467.38   41.54
   4  -7  -4 1476.92   38.35
   4  -7  -4 1416.66   40.68
   4  -7  -3  255.51   12.32
   4  -7  -3  240.30   16.20
   4  -7  -3  249.76   12.88
   4  -7  -3  235.37   12.83
   4  -7  -3  247.45   12.71
   4  -7  -3  236.68   12.72
   4  -7  -3  245.54   16.98
   4  -7  -3  214.81   12.16
   4  -7  -3  227.44   12.66
   4  -7  -3  232.45   12.28
   4  -7  -3  253.18   12.31
   4  -7  -2  564.62   20.85
   4  -7  -2  541.46   24.87
   4  -7  -2  508.22   16.83
   4  -7  -2  537.90   16.58
   4  -7  -2  517.31   26.48
   4  -7  -2  518.98   20.36
   4  -7  -2  538.52   21.12
   4  -7  -2  555.40   21.57
   4  -7  -2  523.50   21.03
   4  -7  -2  492.92   26.68
   4  -7  -2  505.62   20.18
   4  -7  -2  560.29   20.97
   4  -7  -2  524.94   19.18
   4  -7  -1  112.90    7.82
   4  -7  -1  109.10    8.52
   4  -7  -1  124.27   12.63
   4  -7  -1  111.42    6.73
   4  -7  -1  107.15    6.06
   4  -7  -1   99.55    8.55
   4  -7  -1   93.14    7.51
   4  -7  -1  119.00   10.90
   4  -7  -1  114.26    8.78
   4  -7  -1  108.40    8.05
   4  -7   0  959.88   31.91
   4  -7   0  999.34   36.59
   4  -7   0  899.73   31.92
   4  -7   0  952.04   40.07
   4  -7   0 1024.49   29.76
   4  -7   1   64.04    5.88
   4  -7   1   72.51    7.10
   4  -7   1   66.41    6.93
   4  -7   1   65.08    8.14
   4  -7   1   70.00    9.74
   4  -7   2   16.16    3.43
   4  -7   2   15.04    4.49
   4  -7   2   11.21    3.65
   4  -7   2    7.61    2.50
   4  -7   2    6.93    2.64
   4  -7   2    4.66    1.38
   4  -7   3  165.02   14.56
   4  -7   3  154.00    8.36
   4  -7   3  160.93   14.35
   4  -7   3  170.76    8.82
   4  -7   3  171.50   10.81
   4  -7   3  165.21   10.82
   4  -7   3  170.63   13.62
   4  -7   3  172.43   11.04
   4  -7   4   58.93    5.89
   4  -7   4   67.43    8.49
   4  -7   4   70.06    5.48
   4  -7   4   61.72    6.05
   4  -7   4   65.68    6.21
   4  -7   4   52.84    7.64
   4  -7   4   62.58    6.09
   4  -7   4   57.11    8.07
   4  -7   4   43.12    5.12
   4  -7   4   60.22    5.15
   4  -7   4   65.76    6.17
   4  -7   5   23.95    3.51
   4  -7   5   23.68    3.47
   4  -7   5   14.72    3.82
   4  -7   5   18.94    3.14
   4  -7   5   19.59    3.14
   4  -7   5   19.59    3.54
   4  -7   5   22.97    3.43
   4  -7   5   21.51    4.98
   4  -7   5   12.76    3.69
   4  -7   5   22.08    3.20
   4  -7   6  166.95    8.86
   4  -7   6  179.10    9.33
   4  -7   6  165.70    8.91
   4  -7   6  187.50   11.07
   4  -7   7   79.37    7.01
   4  -7   7   91.39    7.27
  -4   7  -7   81.60    6.02
   4  -7   7   79.12    6.01
  -4   7  -7   92.28    6.52
  -4   7  -8  200.81    9.82
   4  -7   8  176.87   10.32
   4  -7   8  169.08   10.15
  -4   7  -8  188.46    9.45
   4  -7   8  170.49    8.70
  -4   7  -8  187.25    9.43
   4  -7   9   19.54    3.05
   4  -7   9   13.80    2.81
   4  -7   9   12.27    2.03
  -4   7  -9   13.08    2.40
  -4   7  -9   11.24    2.20
  -4   7  -9   15.13    2.54
  -4   7 -10   32.64    3.36
  -4   7 -10   36.64    3.45
  -4   7 -11   16.65    2.08
   4  -7  11   14.32    1.54
  -4   7 -12    0.80    0.46
  -4   7 -12    0.57    0.49
   4  -6 -11   46.61    3.39
   4  -6 -11   51.25    3.41
   4  -6 -11   48.20    2.67
   4  -6 -10   26.26    3.16
   4  -6 -10   21.90    2.61
   4  -6  -9    1.31    1.32
   4  -6  -9    5.00    1.32
   4  -6  -9    0.31    1.22
   4  -6  -9    4.39    1.79
   4  -6  -8    1.13    1.39
   4  -6  -8    1.19    1.46
   4  -6  -8    0.31    1.21
   4  -6  -8    0.38    1.24
   4  -6  -8    1.65    1.20
   4  -6  -7   74.78    6.88
   4  -6  -7   68.65    6.57
   4  -6  -7   65.02    5.84
   4  -6  -7   68.30    5.84
   4  -6  -7   68.02    5.82
   4  -6  -6    6.70    2.03
   4  -6  -6    3.58    1.67
   4  -6  -6    5.08    1.32
   4  -6  -6    6.37    2.37
   4  -6  -5  142.66    8.65
   4  -6  -5  150.06   10.16
   4  -6  -5  146.16   10.31
   4  -6  -5  153.32    7.52
   4  -6  -5  147.40    9.39
   4  -6  -5  171.80   10.73
   4  -6  -4  276.06   13.35
   4  -6  -4  281.94   14.24
   4  -6  -4  267.75   14.24
   4  -6  -4  284.74   17.00
   4  -6  -4  277.41   12.22
   4  -6  -4  288.17   16.31
   4  -6  -4  266.15   13.87
   4  -6  -4  275.30   10.90
   4  -6  -4  310.37   12.71
   4  -6  -3  476.72   18.19
   4  -6  -3  524.56   24.38
   4  -6  -3  516.06   18.86
   4  -6  -3  514.54   24.97
   4  -6  -2  549.95   20.19
   4  -6  -2  508.21   22.86
   4  -6  -2  502.99   19.62
   4  -6  -2  543.90   26.07
   4  -6  -2  505.88   26.03
   4  -6  -1  369.64   21.93
   4  -6  -1  345.02   16.01
   4  -6  -1  365.11   16.26
   4  -6  -1  352.24   18.33
   4  -6   0  850.97   31.37
   4  -6   1  868.68   37.01
   4  -6   1  957.77   30.25
   4  -6   1  882.24   29.61
   4  -6   1  946.23   33.46
   4  -6   2  141.79   12.85
   4  -6   2  148.12    9.58
   4  -6   2  139.48    9.47
   4  -6   2  141.61   11.29
   4  -6   3  882.79   28.17
   4  -6   3  896.37   33.35
   4  -6   3  891.03   28.03
   4  -6   3  898.05   35.26
   4  -6   3  884.98   34.70
   4  -6   4  469.45   22.49
   4  -6   4  468.81   17.46
   4  -6   4  440.11   22.36
   4  -6   4  450.64   17.39
   4  -6   4  461.11   22.56
   4  -6   5  114.23    7.27
   4  -6   5   99.87    9.27
   4  -6   5  122.10    8.56
   4  -6   5  111.47    7.99
   4  -6   5  122.51    7.57
   4  -6   5  108.36    7.17
   4  -6   5  119.05   11.10
   4  -6   5  106.81    9.70
   4  -6   5  119.36    7.64
   4  -6   6  130.29    9.14
   4  -6   6  127.65    8.85
   4  -6   6  151.87   12.74
  -4   6  -6  132.42    7.91
  -4   6  -6  130.68    7.77
   4  -6   6  124.35    8.09
   4  -6   7   20.95    3.66
   4  -6   7   17.21    3.41
  -4   6  -7   16.00    2.77
  -4   6  -7   15.58    2.76
   4  -6   7   12.93    2.58
   4  -6   8   70.75    6.43
  -4   6  -8   52.94    5.14
  -4   6  -8   53.75    5.16
   4  -6   8   63.98    5.60
   4  -6   9   28.75    3.85
   4  -6   9   34.95    3.90
  -4   6  -9   29.97    3.74
  -4   6  -9   32.23    3.89
   4  -6  10   33.81    3.50
  -4   6 -10   35.90    3.89
  -4   6 -10   38.71    3.97
   4  -6  11    6.86    1.35
  -4   6 -11   10.21    1.78
  -4   6 -11    9.81    1.90
  -4   6 -11    9.05    1.83
  -4   6 -12   27.43    2.56
  -4   6 -12   32.75    2.47
  -4   6 -12   27.93    2.52
  -4   5  12   23.98    2.08
   4  -5 -11    4.24    1.35
   4  -5 -11    4.70    1.21
   4  -5 -10  181.30    8.91
   4  -5 -10  178.15    9.41
   4  -5  -9  242.47   12.30
   4  -5  -9  201.62   11.09
   4  -5  -9  194.32    9.28
   4  -5  -9  227.84   11.74
   4  -5  -8  223.40   10.98
   4  -5  -8  229.71   13.08
   4  -5  -8  240.60   12.71
   4  -5  -8  236.04   12.64
   4  -5  -8  220.81   11.53
   4  -5  -7  218.45   12.35
   4  -5  -7  205.36   11.11
  -4   5   7  206.73   12.33
   4  -5  -7  220.44   13.23
   4  -5  -7  231.82   12.65
   4  -5  -7  215.94   11.07
  -4   5   6    5.37    1.86
   4  -5  -6    5.13    1.40
   4  -5  -6    4.71    1.79
   4  -5  -6    1.33    1.34
   4  -5  -6    3.90    1.65
  -4   5   5   98.69    7.37
   4  -5  -5   84.89    7.99
   4  -5  -5   94.02    7.13
   4  -5  -5   81.68    7.17
   4  -5  -5  101.91    7.93
   4  -5  -4  232.10   10.38
   4  -5  -4  216.09   13.34
   4  -5  -4  227.70   14.02
   4  -5  -4  229.83   10.38
  -4   5   4  213.80   10.70
   4  -5  -3  329.40   18.28
   4  -5  -3  332.45   13.51
   4  -5  -3  316.96   17.27
   4  -5  -3  311.54   13.18
   4  -5  -2   13.01    3.72
   4  -5  -2   12.50    2.60
   4  -5  -2   13.72    3.71
   4  -5  -2   14.72    3.13
   4  -5  -2   14.86    2.80
   4  -5  -1   16.73    4.28
   4  -5  -1   15.65    3.95
   4  -5  -1   12.42    2.58
   4  -5  -1   14.67    3.12
   4  -5  -1   13.49    2.68
   4  -5   0   91.29    9.59
   4  -5   0   93.75    7.92
   4  -5   1  167.44    9.78
   4  -5   1  192.00   10.28
   4  -5   1  175.79   11.28
   4  -5   1  192.21   14.00
   4  -5   2  306.32   13.37
   4  -5   2  282.58   15.37
   4  -5   2  316.14   13.53
   4  -5   2  323.74   18.07
   4  -5   3  140.58    8.20
   4  -5   3  123.19   10.45
   4  -5   3  129.71   10.13
   4  -5   3  148.80   11.24
   4  -5   3  130.73    7.89
   4  -5   4   38.64    3.99
   4  -5   4   46.66    6.33
   4  -5   4   45.81    5.94
   4  -5   4   36.64    5.27
   4  -5   4   42.36    4.20
   4  -5   5  430.16   15.26
   4  -5   5  446.59   21.65
   4  -5   5  431.21   19.60
   4  -5   5  435.96   19.07
   4  -5   5  432.80   15.14
   4  -5   6  278.77   13.47
   4  -5   6  271.68   16.90
   4  -5   7   36.79    4.80
   4  -5   7   45.72    5.36
  -4   5  -7   42.71    4.50
  -4   5  -7   44.67    4.63
  -4   5  -8 1019.28   29.60
  -4   5  -8 1045.60   30.04
   4  -5   8  948.24   31.25
   4  -5   8  940.13   30.23
   4  -5   8  991.39   37.27
  -4   5  -9  320.47   13.70
  -4   5  -9  323.37   13.99
   4  -5   9  340.33   15.43
  -4   5 -10   38.33    4.26
  -4   5 -10   40.21    4.28
   4  -5  10   35.50    4.56
   4  -5  11  283.33   11.52
  -4   5 -11  322.49   11.69
  -4   5 -11  313.19   12.54
  -4   5 -11  330.14   12.64
   4  -5  11  314.20   13.17
   4  -5  12    2.06    0.80
   4  -5  12    0.21    0.91
  -4   5 -12    1.32    0.90
  -4   5 -12    2.73    1.16
  -4   5 -12    1.70    0.89
  -4   5 -13   58.06    3.20
  -4   5 -13   54.66    3.08
   4  -4 -13    0.45    0.39
  -4   4  13    0.06    0.33
  -4   4  13    0.34    0.33
   4  -4 -12   46.66    3.79
  -4   4  12   44.92    3.33
   4  -4 -11   49.55    4.13
   4  -4 -11   42.49    3.69
   4  -4 -10  114.57    7.70
   4  -4 -10  111.55    7.26
   4  -4  -9   89.34    7.42
   4  -4  -9  100.32    7.94
   4  -4  -9   90.03    6.88
   4  -4  -9   84.43    7.23
   4  -4  -9  102.53    6.56
   4  -4  -8    5.65    2.20
   4  -4  -8    8.38    2.54
   4  -4  -8   10.04    2.72
  -4   4   8   11.30    2.85
   4  -4  -8    9.42    2.54
   4  -4  -8    7.65    1.97
   4  -4  -7   32.01    4.60
   4  -4  -7   43.59    5.76
   4  -4  -7   33.73    4.63
   4  -4  -7   34.66    4.28
   4  -4  -7   33.81    4.17
  -4   4   7   40.70    5.10
   4  -4  -6  371.02   17.91
  -4   4   6  349.32   15.65
  -4   4   5  302.30   13.43
   4  -4  -5  287.06   13.66
   4  -4  -4  481.84   15.73
   4  -4  -4  480.23   19.73
  -4   4   4  483.25   17.07
   4  -4  -4  492.24   15.89
   4  -4  -4  479.15   20.14
   4  -4  -3   15.81    3.39
   4  -4  -3   13.67    2.22
  -4   4   3   17.29    2.52
   4  -4  -3   12.85    2.23
   4  -4  -3   16.56    3.64
   4  -4  -2 1094.35   35.14
   4  -4  -2 1059.65   28.92
   4  -4  -2 1010.65   30.00
  -4   4   2  997.77   26.93
   4  -4  -2 1067.07   29.01
   4  -4  -2 1119.87   35.66
   4  -4  -1  906.89   26.07
   4  -4  -1  983.68   32.88
   4  -4  -1  926.33   31.88
   4  -4  -1  909.02   26.16
   4  -4  -1  871.43   27.26
   4  -4   0 1079.44   35.84
   4  -4   0 1097.44   31.79
   4  -4   1  216.47    9.85
   4  -4   1  212.44    9.80
   4  -4   1  202.97   11.11
   4  -4   1  222.19   13.28
   4  -4   2    0.97    0.69
   4  -4   2   -0.46    0.76
   4  -4   2    1.18    1.02
   4  -4   2    1.95    1.02
   4  -4   2    2.82    1.73
   4  -4   3  164.03    8.02
   4  -4   3  163.00   10.64
   4  -4   3  161.94    8.03
   4  -4   3  165.91   10.89
   4  -4   3  163.31   10.88
   4  -4   4    5.21    1.36
   4  -4   4    4.31    1.93
   4  -4   4    3.74    1.23
   4  -4   4    5.55    2.05
   4  -4   4    2.48    1.36
   4  -4   5   32.39    5.10
   4  -4   5   30.47    4.25
  -4   4  -5   32.07    4.68
   4  -4   5   32.52    4.25
   4  -4   6  675.57   27.80
   4  -4   7  198.26    8.98
   4  -4   7  186.83   11.17
   4  -4   8   55.78    7.37
   4  -4   8   50.83    4.20
   4  -4   8   55.12    6.00
   4  -4   9    1.26    1.38
   4  -4   9    2.80    1.26
   4  -4   9    5.89    1.70
  -4   4 -10   72.90    6.00
  -4   4 -10   65.31    5.82
  -4   4 -10   57.77    5.02
   4  -4  10   55.98    5.77
  -4   4 -11  199.10    9.90
  -4   4 -11  224.95   10.47
  -4   4 -11  189.20    9.02
   4  -4  11  198.04   10.45
  -4   4 -12   11.59    2.08
  -4   4 -12   11.05    2.04
  -4   4 -12   10.20    1.68
   4  -4  12    8.99    1.95
  -4   4 -13   60.31    3.59
  -4   4 -13   65.36    3.77
  -4   3  13    5.26    1.01
   4  -3 -13    4.35    0.97
  -4   3  12   55.24    4.01
   4  -3 -12   57.57    4.62
   4  -3 -11   44.88    4.04
   4  -3 -11   55.25    4.54
   4  -3 -10    4.36    1.71
   4  -3 -10    7.33    1.97
   4  -3 -10    7.66    2.13
   4  -3  -9   66.28    6.07
   4  -3  -9   72.55    6.69
   4  -3  -9   65.46    5.33
   4  -3  -9   66.21    6.43
   4  -3  -9   66.37    6.43
   4  -3  -9   58.68    5.83
   4  -3  -8    8.08    2.62
   4  -3  -8    9.91    2.60
   4  -3  -8    6.63    1.88
  -4   3   8   16.65    3.41
   4  -3  -8   11.94    2.84
   4  -3  -8    9.80    2.37
  -4   3   7   40.51    5.33
   4  -3  -7   45.86    4.69
   4  -3  -7   45.67    5.67
   4  -3  -7   39.88    4.95
   4  -3  -7   49.85    5.43
  -4   3   6 1258.22   36.56
   4  -3  -5   89.16    6.82
   4  -3  -5   91.19    6.68
  -4   3   5  100.87    7.26
   4  -3  -4  194.16   10.82
   4  -3  -4  176.13   10.10
  -4   3   4  183.27    9.51
   4  -3  -3  650.65   22.99
   4  -3  -3  649.49   22.73
  -4   3   3  621.55   19.64
   4  -3  -2 2231.78   56.85
   4  -3  -2 2153.45   49.95
   4  -3  -2 2253.04   56.54
  -4   3   2 2145.46   50.88
   4  -3  -1 2338.38   59.47
   4  -3  -1 2329.03   53.96
   4  -3  -1 2434.67   59.88
  -4   3   1 2262.76   52.56
   4  -3   0   87.66    7.28
   4  -3   0   81.10    5.56
  -4   3   0   76.94    4.04
   4  -3   1  860.10   25.94
   4  -3   1  932.01   28.93
   4  -3   2  245.95   11.82
   4  -3   2  251.51   12.65
   4  -3   2  240.06   12.29
   4  -3   3  166.00    9.79
   4  -3   3  154.09    9.75
   4  -3   3  161.19    9.63
   4  -3   4  346.65   14.78
   4  -3   4  332.14   16.11
   4  -3   4  325.56   14.23
   4  -3   5  204.38   12.87
   4  -3   5  229.23   11.23
   4  -3   5  212.36   12.75
   4  -3   5  204.56   10.46
   4  -3   6  104.24    9.32
   4  -3   6  101.40    9.23
   4  -3   7    7.87    1.92
   4  -3   7    9.02    2.03
   4  -3   7   11.03    3.38
   4  -3   8    2.27    1.03
   4  -3   8    2.85    2.03
   4  -3   8    0.68    1.12
   4  -3   8    2.39    1.26
   4  -3   8    1.50    0.99
   4  -3   8    1.25    1.46
  -4   3  -9   31.99    4.06
  -4   3  -9   29.04    3.74
   4  -3   9   28.17    3.63
   4  -3   9   28.38    5.53
   4  -3   9   27.02    3.78
   4  -3   9   29.03    3.68
   4  -3   9   30.33    4.52
  -4   3 -10  110.07    7.42
  -4   3 -10  117.72    7.53
   4  -3  10  101.86    6.88
   4  -3  10  109.70    7.34
   4  -3  10  104.58    6.90
   4  -3  10   96.64    7.68
  -4   3 -11   93.74    6.33
   4  -3  11   92.07    6.05
   4  -3  11   87.71    6.70
  -4   3 -12    0.24    0.99
  -4   3 -12    1.22    1.10
  -4   3 -12    0.42    0.73
  -4   3 -13   54.70    3.74
  -4   3 -13   59.28    3.79
  -4   3 -13   50.20    3.09
   4  -2 -13   16.03    1.79
  -4   2  13   18.59    2.05
  -4   2  13   17.55    1.87
   4  -2 -12    7.49    1.89
  -4   2  12   11.68    1.97
  -4   2  11   41.32    4.04
   4  -2 -11   43.95    4.17
   4  -2 -11   37.17    4.21
   4  -2 -10   55.61    5.63
   4  -2 -10   51.84    5.16
   4  -2 -10   52.60    4.94
   4  -2  -9  582.95   20.92
   4  -2  -9  561.55   21.22
   4  -2  -9  587.14   21.08
   4  -2  -9  618.87   19.58
   4  -2  -8  261.58   12.03
  -4   2   8  253.31   14.05
   4  -2  -8  267.34   13.44
   4  -2  -8  259.62   13.30
   4  -2  -8  244.53   12.68
   4  -2  -8  271.89   13.04
   4  -2  -8  287.55   13.64
  -4   2   7   48.63    5.64
  -4   2   6  548.05   20.65
  -4   2   5   17.77    3.11
   4  -2  -5   13.52    2.39
   4  -2  -5   20.51    2.85
  -4   2   4  138.84    8.35
   4  -2  -4  129.72    8.16
   4  -2  -4  137.75    8.18
  -4   2   3 1809.80   45.81
   4  -2  -3 1872.63   47.63
   4  -2  -3 1838.70   47.32
  -4   2   2   97.44    6.12
   4  -2  -2   92.79    6.25
   4  -2  -2   88.88    6.76
   4  -2  -2   96.69    7.01
  -4   2   1  129.12    6.66
   4  -2  -1  117.93    7.77
   4  -2  -1  113.00    5.00
   4  -2  -1  126.17    8.03
   4  -2  -1  109.58    6.94
   4  -2   0  344.54   11.60
   4  -2   0  318.68   13.90
   4  -2   0  340.83   14.29
   4  -2   0  349.69   13.53
   4  -2   1 1059.74   28.85
   4  -2   1 1088.88   31.28
   4  -2   1 1072.55   31.10
   4  -2   1 1116.88   30.26
   4  -2   2 2569.01   62.14
   4  -2   2 2593.31   61.30
   4  -2   2 2520.01   60.88
   4  -2   2 2580.92   62.06
   4  -2   3 1461.26   38.43
   4  -2   3 1384.33   38.91
   4  -2   3 1425.51   37.82
   4  -2   3 1441.41   38.20
   4  -2   4  172.51   10.54
   4  -2   4  163.80    8.97
   4  -2   4  168.61   10.01
   4  -2   4  171.63    9.08
   4  -2   5   59.07    6.50
   4  -2   5   67.11    5.26
   4  -2   5   65.25    6.66
   4  -2   5   71.44    5.30
   4  -2   6 1113.77   37.58
   4  -2   6 1185.45   31.78
   4  -2   6 1074.41   36.72
   4  -2   6 1204.52   31.91
   4  -2   7  493.15   23.77
   4  -2   7  549.73   18.73
   4  -2   7  544.40   18.65
  -4   2  -8    0.60    0.99
   4  -2   8    2.85    1.14
   4  -2   8    4.33    1.89
   4  -2   8    3.52    2.32
   4  -2   8    2.41    1.62
  -4   2  -8    1.80    1.57
   4  -2   8    4.06    1.59
   4  -2   8    3.13    1.50
  -4   2  -8    1.86    1.20
  -4   2  -9  380.17   15.76
  -4   2  -9  400.17   15.94
   4  -2   9  380.39   21.71
   4  -2   9  398.17   17.01
   4  -2   9  392.31   17.06
   4  -2   9  422.29   16.04
   4  -2   9  410.23   15.95
  -4   2 -10   46.29    4.78
  -4   2 -10   48.59    4.93
   4  -2  10   55.77    5.65
   4  -2  10   45.37    5.12
   4  -2  10   50.99    4.87
   4  -2  10   55.40    5.12
   4  -2  11  400.93   15.68
   4  -2  11  429.34   15.32
   4  -2  11  394.62   14.89
  -4   2 -11  433.93   15.58
  -4   2 -11  414.46   15.58
   4  -2  12   46.83    4.06
  -4   2 -12   51.24    4.27
  -4   2 -13    4.83    1.14
   4  -1 -13   13.19    1.50
  -4   1  13   21.29    2.24
   4  -1 -12   42.89    3.99
  -4   1  12   45.61    3.83
   4  -1 -11    1.33    1.10
  -4   1  11    1.56    1.09
   4  -1 -11    0.69    1.13
   4  -1 -10   77.56    5.50
   4  -1 -10   92.55    6.95
   4  -1 -10   83.04    7.04
   4  -1  -9   57.36    4.94
   4  -1  -9   44.28    5.16
   4  -1  -9   48.09    5.21
   4  -1  -8   87.95    6.39
  -4   1   8   80.27    7.70
   4  -1  -8   91.63    7.06
   4  -1  -8   91.34    7.29
  -4   1   7   41.57    5.24
  -4   1   6  707.63   24.85
   4  -1  -5    5.27    1.40
  -4   1   5    3.71    1.73
   4  -1  -4   80.94    5.79
   4  -1  -4   70.92    5.39
   4  -1  -4   73.64    5.57
   4  -1  -4   86.26    6.05
  -4   1   4   88.22    6.70
   4  -1  -3   21.92    2.99
   4  -1  -3   25.94    3.28
   4  -1  -3   22.44    3.05
   4  -1  -3   14.06    2.53
  -4   1   3   14.44    2.68
   4  -1  -2  721.90   22.82
   4  -1  -2  735.60   22.86
   4  -1  -2  740.96   22.84
   4  -1  -2  720.16   22.55
   4  -1  -1 5688.29  121.95
   4  -1  -1 5580.37  121.73
   4  -1  -1 5284.14  121.19
   4  -1   0 1358.17   36.67
   4  -1   0 1394.81   36.65
   4  -1   0 1371.19   36.68
   4  -1   0 1370.78   36.57
   4  -1   1  983.63   28.28
   4  -1   1  971.49   28.15
   4  -1   1  974.23   27.90
   4  -1   1  966.11   27.99
   4  -1   1  965.82   25.74
   4  -1   2  265.67   12.00
   4  -1   2  274.87   10.30
   4  -1   2  279.47   12.09
   4  -1   2  276.23   11.85
   4  -1   2  267.52   11.71
   4  -1   2  261.21   11.23
   4  -1   3  678.88   21.31
   4  -1   3  654.22   21.13
   4  -1   3  672.53   20.95
   4  -1   3  629.68   21.69
   4  -1   3  676.50   20.93
   4  -1   3  648.23   20.74
   4  -1   4  867.44   25.65
   4  -1   4  893.37   25.51
   4  -1   4  905.12   28.04
   4  -1   4  896.39   25.43
   4  -1   5 1945.19   46.14
   4  -1   5 1859.88   45.34
   4  -1   5 1835.82   51.41
   4  -1   5 1904.53   45.96
   4  -1   6   10.82    2.96
  -4   1  -6    2.92    1.71
  -4   1  -6    6.81    2.27
   4  -1   6    5.84    1.75
   4  -1   6    6.97    1.84
   4  -1   7   15.76    3.89
  -4   1  -7   19.02    3.91
  -4   1  -7   13.03    3.41
   4  -1   7    9.50    2.30
   4  -1   7   15.66    2.78
   4  -1   8   58.15    5.46
  -4   1  -8   61.69    7.30
  -4   1  -8   55.81    7.01
   4  -1   8   56.65    5.36
   4  -1   8   60.46    6.48
   4  -1   8   56.34    7.74
   4  -1   9  340.26   14.44
   4  -1   9  310.36   14.45
   4  -1   9  333.06   20.10
   4  -1   9  350.29   16.33
  -4   1  -9  313.18   14.25
   4  -1   9  363.91   14.83
  -4   1 -10  354.89   14.89
  -4   1 -10  372.02   15.34
   4  -1  10  362.45   16.32
   4  -1  10  379.27   15.11
   4  -1  10  370.61   15.00
  -4   1 -11  102.98    6.71
  -4   1 -11  105.01    7.07
   4  -1  11  108.96    7.63
   4  -1  11   90.46    6.42
   4  -1  11  101.33    6.69
  -4   1 -12   33.42    3.13
  -4   1 -12   30.61    3.35
   4  -1  12   31.16    3.19
   4  -1  12   28.41    3.35
   4  -1  12   28.43    3.05
   4  -1  13  217.54    8.04
  -4   1 -13  226.87    8.28
  -4   1 -13  252.97    8.63
  -4   1 -13  246.59    8.67
   4   0 -14   13.62    1.32
  -4   0  13  182.45    7.31
  -4   0  12    1.52    1.19
  -4   0  12    1.36    0.96
   4   0 -11   71.60    5.70
  -4   0  11   60.40    4.43
   4   0 -11   69.96    6.08
  -4   0  11   70.16    5.23
  -4   0  11   57.99    4.37
   4   0 -10   35.90    4.57
  -4   0  10   38.13    3.69
   4   0 -10   34.40    3.51
  -4   0  10   33.01    3.76
  -4   0  10   34.33    3.50
   4   0 -10   36.59    4.65
  -4   0   9   58.64    4.74
  -4   0   9   69.92    5.44
   4   0  -9   64.53    5.32
   4   0  -9   70.84    6.16
   4   0  -9   69.59    6.63
  -4   0   9   69.32    7.07
  -4   0   9   64.86    4.97
   4   0  -8  485.52   18.04
   4   0  -8  502.63   17.16
   4   0  -8  493.36   16.02
  -4   0   8  462.44   15.49
  -4   0   8  441.88   15.29
   4   0  -8  420.33   17.80
  -4   0   7   34.73    3.37
  -4   0   7   33.89    3.35
  -4   0   6  160.51    7.34
  -4   0   6  175.76   11.04
  -4   0   6  170.92    7.52
   4   0  -5    2.53    1.09
   4   0  -5    1.71    0.94
  -4   0   5    2.00    1.48
  -4   0   4 1303.88   36.12
   4   0  -4 1229.40   34.06
   4   0  -4 1254.38   32.86
   4   0  -4 1268.93   34.17
   4   0  -3  364.11   11.74
   4   0  -3  384.13   15.06
   4   0  -3  392.29   14.38
   4   0  -3  362.58   15.08
   4   0  -2    6.70    1.77
   4   0  -2    6.78    1.88
   4   0  -2    7.94    1.83
   4   0  -2    5.06    1.69
   4   0  -1  267.56   11.50
   4   0  -1  263.88   12.36
  -4   0   0  574.84   15.91
  -4   0   0  576.87   15.90
   4   0   0  599.22   19.21
   4   0   0  595.04   20.30
   4   0   1 1097.30   29.28
   4   0   1  999.05   23.96
   4   0   1 1066.36   30.71
   4   0   1 1049.66   29.14
  -4   0  -1 1065.09   27.37
  -4   0  -1 1063.10   27.37
   4   0   1 1061.83   30.55
   4   0   2  220.92   10.23
   4   0   2  216.34   11.09
   4   0   2  230.49    9.20
  -4   0  -2  254.10   10.66
  -4   0  -2  246.00   10.54
   4   0   2  236.60   10.49
   4   0   2  247.28   11.80
   4   0   3 2019.48   50.33
   4   0   3 1963.07   48.92
  -4   0  -3 1981.89   49.88
  -4   0  -3 1984.94   49.88
   4   0   3 1924.63   47.95
   4   0   3 2041.62   50.61
  -4   0  -4  895.77   27.93
  -4   0  -4  870.26   27.69
   4   0   4  849.17   27.63
   4   0   4  867.18   26.20
   4   0   4  882.14   26.19
   4   0   5   21.31    3.84
   4   0   5   24.30    3.10
   4   0   5   23.03    3.02
  -4   0  -5   22.17    3.81
  -4   0  -5   19.59    3.57
   4   0   5   17.87    2.68
   4   0   6  242.54   14.87
   4   0   6  262.93   11.72
  -4   0  -6  255.04   14.18
  -4   0  -6  272.59   14.66
   4   0   6  252.37   11.51
   4   0   7  393.56   20.68
   4   0   7  401.91   18.70
   4   0   7  420.06   16.20
  -4   0  -7  413.16   19.70
  -4   0  -7  390.06   19.23
   4   0   7  421.93   16.22
   4   0   8   44.13    6.76
   4   0   8   45.88    5.98
   4   0   8   58.06    5.47
  -4   0  -8   45.37    6.44
  -4   0  -8   49.45    6.51
   4   0   8   55.12    5.40
   4   0   9  164.06   11.02
   4   0   9  157.47    9.43
   4   0   9  176.05    9.84
   4   0  10    0.42    1.68
   4   0  10    1.61    1.25
   4   0  10    0.32    1.19
  -4   0 -10    1.92    1.29
  -4   0 -10    4.76    1.98
   4   0  11   77.51    6.44
   4   0  11   75.52    5.67
   4   0  11   63.19    5.27
  -4   0 -11   72.08    5.37
  -4   0 -11   76.35    5.94
   4   0  12  100.10    6.33
  -4   0 -12   89.67    4.99
  -4   0 -12   98.69    5.96
   4   0  12   91.40    5.52
   4   0  12   86.23    5.43
  -4   0 -13    0.85    0.66
  -4   0 -13   -0.12    0.65
   4   0  13    1.33    0.87
  -4   0 -13    0.26    0.58
   4   1 -14   45.81    2.43
  -4  -1  13   29.75    2.55
  -4  -1  12   39.86    3.21
  -4  -1  12   45.54    3.81
  -4  -1  12   39.17    3.20
  -4  -1  11  294.92   11.23
  -4  -1  11  269.14   10.83
  -4  -1  11  278.38   11.12
  -4  -1  10  343.85   13.02
   4   1 -10  353.75   12.79
  -4  -1  10  331.15   12.86
   4   1 -10  333.49   15.22
   4   1  -9   71.59    6.82
  -4  -1   9   73.83    5.48
   4   1  -9   72.93    6.75
   4   1  -9   81.13    5.38
   4   1  -9   77.19    5.64
  -4  -1   9   69.28    5.32
  -4  -1   9   75.28    7.42
   4   1  -8 1266.02   31.44
   4   1  -8 1138.36   36.09
   4   1  -8 1264.11   33.28
   4   1  -8 1260.32   32.03
   4   1  -8 1133.26   34.90
  -4  -1   8 1187.47   32.07
  -4  -1   8 1192.59   38.00
  -4  -1   8 1164.65   31.87
  -4  -1   7   31.50    4.78
  -4  -1   7   35.64    3.61
  -4  -1   7   39.66    3.79
   4   1  -6  460.55   20.18
   4   1  -5  677.76   22.38
   4   1  -5  628.31   21.82
   4   1  -5  625.61   22.75
   4   1  -4    2.56    1.41
   4   1  -4    1.43    1.10
   4   1  -4    1.87    1.09
   4   1  -3  628.46   22.16
   4   1  -3  598.78   21.69
   4   1  -3  605.49   19.20
   4   1  -2  456.43   18.26
   4   1  -2  431.06   17.80
   4   1  -2  476.99   15.09
   4   1  -1  455.82   18.37
  -4  -1   0  640.31   18.15
  -4  -1   0  628.53   18.04
   4   1   1    0.38    0.89
   4   1   1    1.55    1.28
  -4  -1  -1    2.03    0.98
  -4  -1  -1    0.45    0.69
   4   1   2   23.07    3.62
   4   1   2   26.06    3.89
  -4  -1  -2   21.40    3.02
  -4  -1  -2   22.77    3.11
   4   1   2   27.86    3.03
   4   1   3   45.93    5.12
   4   1   3   44.70    4.62
   4   1   3   42.64    4.87
  -4  -1  -3   47.89    4.87
  -4  -1  -3   43.26    4.64
   4   1   4  398.63   16.14
   4   1   4  391.20   14.09
   4   1   4  380.47   16.79
   4   1   4  378.16   15.75
   4   1   4  389.64   14.03
  -4  -1  -4  373.09   16.38
  -4  -1  -4  396.36   16.79
   4   1   5  450.21   17.35
   4   1   5  531.41   17.77
   4   1   5  508.94   17.46
  -4  -1  -5  484.33   20.28
  -4  -1  -5  499.32   20.49
   4   1   5  495.31   21.18
  -4  -1  -6   11.28    2.94
  -4  -1  -6   14.34    3.44
   4   1   6   12.55    2.57
   4   1   6   13.49    2.65
   4   1   6   13.48    3.49
   4   1   7  543.93   19.49
   4   1   7  502.76   21.91
   4   1   7  495.41   24.08
   4   1   7  550.11   19.58
  -4  -1  -7  494.85   22.40
  -4  -1  -7  496.60   22.53
  -4  -1  -8   19.26    4.17
  -4  -1  -8   19.22    4.22
   4   1   8   25.45    3.73
   4   1   8   21.57    3.42
   4   1   8   18.77    4.47
   4   1   8   19.80    2.89
   4   1   9 1154.09   33.38
   4   1   9 1149.43   33.32
  -4  -1 -10  226.51   10.78
   4   1  10  232.43   11.20
   4   1  10  219.92   11.04
   4   1  11  131.75    7.47
  -4  -1 -11  112.71    6.53
  -4  -1 -11  130.33    7.60
   4   1  11  119.36    7.84
   4   1  11  131.34    7.47
   4   1  12   30.16    2.96
  -4  -1 -12   28.88    2.39
  -4  -1 -12   36.20    3.31
   4   1  12   28.53    2.93
   4   1  12   34.56    3.48
  -4  -1 -13   21.71    1.69
  -4  -1 -13   21.28    1.70
  -4  -1 -13   24.11    1.97
   4   1  13   24.39    2.08
   4   2 -13    0.93    0.45
  -4  -2  13    0.82    0.49
  -4  -2  12   33.26    2.95
  -4  -2  12   32.65    2.91
  -4  -2  12   36.32    3.13
  -4  -2  11   19.20    2.64
  -4  -2  11   27.04    2.99
   4   2 -11   24.20    3.43
  -4  -2  11   24.32    2.97
   4   2 -10  242.29    9.30
   4   2 -10  244.49    9.92
  -4  -2  10  219.72   10.21
  -4  -2  10  235.86   10.48
   4   2 -10  236.85   12.54
  -4  -2  10  247.89   10.57
   4   2  -9   20.52    2.66
   4   2  -9   20.17    2.80
  -4  -2   9   15.69    2.67
  -4  -2   9   15.67    2.63
   4   2  -9   19.34    3.66
  -4  -2   9   19.41    2.83
   4   2  -8  306.21   11.92
   4   2  -8  303.61   12.47
   4   2  -8  297.66   14.93
  -4  -2   8  305.88   16.00
  -4  -2   8  281.23   12.09
  -4  -2   8  287.00   12.18
  -4  -2   7   67.51    7.16
   4   2  -7   70.96    5.46
   4   2  -7   70.22    5.13
  -4  -2   6  254.43   14.28
   4   2  -6  232.02   12.19
   4   2  -6  260.32   15.03
  -4  -2   5  406.54   18.35
   4   2  -5  387.92   16.98
   4   2  -5  385.37   13.43
   4   2  -5  388.48   17.20
   4   2  -5  369.82   17.57
   4   2  -4  361.38   12.93
   4   2  -4  364.78   16.76
   4   2  -4  359.31   13.02
   4   2  -4  364.95   16.86
   4   2  -4  373.15   16.30
   4   2  -3 2845.71   66.33
   4   2  -3 2932.05   73.35
   4   2  -3 2849.28   66.25
   4   2  -3 2924.45   73.45
   4   2  -3 2909.31   73.01
   4   2  -3 2999.42   70.01
   4   2  -2  389.96   14.07
   4   2  -2  416.44   18.60
   4   2  -2  399.71   14.12
   4   2  -2  400.73   18.19
   4   2  -2  416.63   18.51
   4   2  -2  391.68   15.40
   4   2  -1    7.57    2.53
   4   2  -1   18.30    2.59
   4   2  -1   25.57    4.20
   4   2   0  707.72   26.01
  -4  -2   0  685.87   20.54
  -4  -2   0  681.90   20.49
   4   2   1  543.91   17.78
   4   2   1  572.45   22.76
  -4  -2  -1  528.18   18.30
   4   2   1  557.38   17.87
  -4  -2  -1  544.31   18.47
   4   2   1  598.71   23.14
   4   2   1  543.10   22.16
   4   2   2 1021.00   27.58
  -4  -2  -2  986.04   29.46
   4   2   2 1027.79   33.04
   4   2   2 1043.14   33.38
   4   2   2 1008.77   27.49
  -4  -2  -2  969.37   29.35
   4   2   2  966.48   28.07
   4   2   2  985.73   32.48
   4   2   3  536.05   17.61
   4   2   3  622.17   22.97
   4   2   3  564.59   18.17
  -4  -2  -3  545.52   20.60
   4   2   3  581.83   18.31
  -4  -2  -3  540.34   20.59
   4   2   3  521.23   20.06
   4   2   3  526.84   21.33
   4   2   3  574.62   17.77
   4   2   4    3.36    1.63
  -4  -2  -4    3.52    1.92
   4   2   4    4.29    1.25
  -4  -2  -4    7.47    2.23
   4   2   4    5.32    1.63
   4   2   4    5.90    1.73
   4   2   4    4.56    1.92
   4   2   4    6.97    2.14
   4   2   4    4.57    1.32
   4   2   5   44.48    5.96
  -4  -2  -5   46.44    5.86
   4   2   5   51.00    4.91
  -4  -2  -5   48.56    5.99
   4   2   5   41.93    4.50
   4   2   6    3.12    1.78
  -4  -2  -6    1.66    1.45
  -4  -2  -6    3.87    1.93
   4   2   6    2.72    1.53
   4   2   6    2.04    1.37
   4   2   7  422.68   16.98
  -4  -2  -7  383.82   19.85
   4   2   7  422.17   16.88
  -4  -2  -7  379.23   19.73
   4   2   7  411.28   18.96
   4   2   7  382.83   21.08
   4   2   8   11.59    2.71
   4   2   8   15.23    3.00
   4   2   8   12.56    2.36
   4   2   8   10.54    2.51
  -4  -2  -8   14.77    2.80
   4   2   8   11.20    3.18
   4   2   9   94.83    7.14
  -4  -2  -9   94.91    6.63
   4   2   9   82.91    6.72
   4   2   9   97.05    8.04
   4   2  10  109.50    7.24
  -4  -2 -10  112.21    6.74
   4   2  10  110.77    7.30
   4   2  10  133.65    8.67
   4   2  11   38.65    3.70
  -4  -2 -11   29.06    2.86
  -4  -2 -11   38.06    3.76
   4   2  11   34.07    3.48
   4   2  11   37.69    4.00
  -4  -2 -12  143.36    6.34
   4   3 -13   43.14    2.75
  -4  -3  13   60.36    3.39
  -4  -3  12    4.91    1.16
   4   3 -12    2.18    0.79
  -4  -3  12    2.78    0.95
  -4  -3  11  152.99    7.57
   4   3 -11  158.35    7.96
   4   3 -11  151.43    8.59
  -4  -3  11  168.13    7.88
   4   3 -10  155.19    9.75
  -4  -3  10  157.79    8.31
  -4  -3  10  158.28    8.34
   4   3  -9   46.11    4.02
   4   3  -9   43.44    5.23
  -4  -3   9   48.17    4.64
  -4  -3   9   45.32    4.52
   4   3  -8   79.18    5.54
   4   3  -8   74.67    5.62
  -4  -3   8   73.24    5.87
  -4  -3   8   73.39    7.51
  -4  -3   8   73.42    5.83
   4   3  -8   89.83    7.70
   4   3  -7   14.16    3.79
   4   3  -7   23.81    3.85
  -4  -3   7   16.52    3.69
   4   3  -7   26.64    3.30
   4   3  -7   21.70    2.89
   4   3  -6  278.13   16.80
  -4  -3   6  320.51   16.82
   4   3  -6  299.86   15.29
   4   3  -6  335.53   12.45
   4   3  -6  316.66   12.70
   4   3  -5 1038.31   28.57
   4   3  -5 1076.85   34.89
   4   3  -5 1047.26   28.87
   4   3  -5 1041.56   34.57
   4   3  -5  962.35   34.42
   4   3  -4   65.35    5.30
   4   3  -4   61.00    7.00
   4   3  -4   56.65    4.90
   4   3  -4   58.66    6.50
   4   3  -4   63.99    7.28
   4   3  -4   63.34    7.15
   4   3  -3  275.06   12.08
   4   3  -3  266.68   15.88
   4   3  -3  281.94   12.09
   4   3  -3  250.36   13.60
   4   3  -3  246.50   15.30
   4   3  -3  286.15   16.18
   4   3  -2  288.00   12.65
   4   3  -2  292.92   16.93
   4   3  -2  292.23   12.64
   4   3  -2  287.07   14.16
   4   3  -2  301.95   17.01
   4   3  -2  286.16   16.68
   4   3  -1  483.57   22.68
   4   3  -1  479.82   17.55
   4   3  -1  481.31   22.69
   4   3  -1  484.70   17.63
   4   3   0 1439.96   45.68
  -4  -3   0 1408.45   37.84
  -4  -3   0 1407.09   37.87
  -4  -3  -1    5.63    1.84
   4   3   1    7.20    2.71
   4   3   1   10.59    3.07
  -4  -3  -1    3.88    1.48
   4   3   1    9.50    3.01
   4   3   1    6.39    1.78
   4   3   1    6.06    1.73
  -4  -3  -2  380.24   16.69
   4   3   2  419.07   20.20
   4   3   2  386.05   19.42
   4   3   2  390.75   15.08
   4   3   2  417.35   20.14
  -4  -3  -2  374.54   16.67
   4   3   2  390.18   15.13
   4   3   3   39.14    4.04
  -4  -3  -3   37.99    5.05
   4   3   3   32.04    5.08
   4   3   3   38.16    5.36
   4   3   3   36.93    3.87
   4   3   3   40.12    5.62
  -4  -3  -3   44.45    5.41
   4   3   3   31.78    4.57
   4   3   4  339.49   13.27
  -4  -3  -4  345.48   17.30
   4   3   4  380.75   14.92
   4   3   4  325.47   16.94
   4   3   4  329.10   12.98
  -4  -3  -4  343.42   17.23
   4   3   4  357.21   17.38
   4   3   4  381.36   14.91
   4   3   4  344.50   16.95
   4   3   5  333.74   18.15
  -4  -3  -5  328.32   17.78
   4   3   5  375.36   15.25
  -4  -3  -5  354.03   18.27
   4   3   5  356.00   15.00
   4   3   6   53.14    7.12
   4   3   6   46.99    5.73
  -4  -3  -6   45.31    6.46
   4   3   6   57.58    5.70
  -4  -3  -6   50.29    6.74
   4   3   6   61.17    5.80
   4   3   7    1.73    1.52
   4   3   7    3.42    2.11
  -4  -3  -7    3.82    1.62
  -4  -3  -7    3.77    2.31
   4   3   7    1.86    1.62
   4   3   7    3.35    1.84
  -4  -3  -7    1.89    1.64
   4   3   8   19.43    3.64
  -4  -3  -8   17.42    2.94
   4   3   9   74.42    5.52
   4   3   9   78.70    6.61
  -4  -3  -9   79.66    5.87
   4   3  10    8.03    2.12
  -4  -3 -10    8.11    1.69
  -4  -3 -11    0.94    0.93
   4   3  11    1.07    0.76
   4   3  11    0.76    1.03
  -4  -3 -12   57.67    3.13
  -4  -4  13   46.35    2.42
   4   4 -13   36.83    2.12
   4   4 -12    3.51    0.85
  -4  -4  12    3.55    0.96
  -4  -4  12    4.32    1.04
  -4  -4  12    4.08    1.14
  -4  -4  11  146.45    7.02
  -4  -4  11  148.19    7.03
   4   4 -11  144.21    7.85
   4   4 -10  286.47   11.21
  -4  -4  10  297.17   11.71
  -4  -4  10  285.95   11.54
   4   4 -10  267.97   12.80
   4   4  -9    2.87    1.30
   4   4  -9    0.79    1.38
  -4  -4   9    1.70    1.19
  -4  -4   9    0.85    1.19
   4   4  -8    6.46    1.88
   4   4  -8    5.04    1.71
   4   4  -8    5.06    2.03
   4   4  -8    4.04    1.71
   4   4  -7  318.10   13.84
   4   4  -7  295.82   11.97
   4   4  -7  305.45   14.44
  -4  -4   7  297.22   16.30
   4   4  -7  297.41   14.68
   4   4  -7  298.10   14.43
   4   4  -6   68.63    5.92
   4   4  -6   60.47    7.70
   4   4  -6   64.61    5.03
   4   4  -6   61.29    6.08
   4   4  -6   63.89    6.14
  -4  -4   6   70.77    7.69
   4   4  -6   66.40    6.59
   4   4  -5  256.86   13.64
   4   4  -5  286.33   12.37
   4   4  -5  282.21   16.48
   4   4  -5  267.41   16.21
   4   4  -5  279.90   16.53
   4   4  -5  278.41   12.54
   4   4  -5  240.76   12.57
   4   4  -5  272.55   13.13
   4   4  -5  263.14   12.06
   4   4  -5  261.34   16.10
   4   4  -4   23.23    3.46
   4   4  -4   20.48    4.50
   4   4  -4   21.52    4.59
   4   4  -4   18.91    4.08
   4   4  -4   19.12    3.26
   4   4  -4   22.16    4.84
   4   4  -3  148.55    9.31
   4   4  -3  160.77   13.11
   4   4  -3  165.71   13.48
   4   4  -3  149.15   11.15
   4   4  -3  145.66    9.48
   4   4  -3  132.89   12.21
   4   4  -2   74.47    6.60
   4   4  -2   83.59    9.60
   4   4  -2   67.67    8.71
   4   4  -2   76.73    6.72
   4   4  -2   65.98    8.74
   4   4  -2   72.62    7.39
   4   4  -1  198.83   11.52
   4   4  -1  196.87   15.44
   4   4  -1  188.60   15.08
   4   4  -1  198.57   11.44
   4   4   0   29.44    5.95
  -4  -4   0   30.01    4.16
  -4  -4   0   33.97    4.41
   4   4   1  327.96   14.76
   4   4   1  290.93   18.68
  -4  -4  -1  316.54   15.48
   4   4   1  339.01   19.95
   4   4   1  314.20   14.51
   4   4   1  326.64   19.88
  -4  -4  -1  308.21   15.20
   4   4   2  388.69   15.96
  -4  -4  -2  372.52   17.71
   4   4   2  389.02   20.67
   4   4   2  419.80   21.71
   4   4   2  390.51   15.88
   4   4   2  390.95   20.95
  -4  -4  -2  375.89   17.83
   4   4   3   27.24    3.63
   4   4   3   30.53    4.05
  -4  -4  -3   18.51    3.78
   4   4   3   26.45    4.78
   4   4   3   23.18    4.70
   4   4   3   28.83    3.68
  -4  -4  -3   31.27    5.04
   4   4   3   28.84    5.08
   4   4   4    5.33    1.57
  -4  -4  -4    4.04    2.02
   4   4   4    2.15    1.38
   4   4   4    7.71    2.57
  -4  -4  -4    1.73    1.51
   4   4   4    9.12    1.96
   4   4   4    2.83    1.86
   4   4   5  121.62    7.97
  -4  -4  -5   97.54    9.65
   4   4   5  113.09    7.22
  -4  -4  -5  119.49   10.48
   4   4   6    6.73    2.30
  -4  -4  -7   47.55    4.78
   4   4   7   50.70    5.19
  -4  -4  -8  211.67   10.21
   4   4   8  207.44   10.55
  -4  -4  -9  106.19    6.40
   4   4   9  106.53    6.35
  -4  -4 -10   35.52    2.97
   4   4  11    1.99    0.67
  -4  -5  12   20.92    1.84
   4   5 -12   20.25    1.73
  -4  -5  11   15.52    1.99
   4   5 -11   13.86    2.03
  -4  -5  11   15.02    2.06
  -4  -5  11   13.32    1.85
  -4  -5  10   19.59    2.58
   4   5 -10   18.01    2.75
   4   5 -10   13.21    2.45
  -4  -5  10   16.03    2.32
  -4  -5  10   21.63    2.68
   4   5  -9   32.54    4.17
  -4  -5   9   33.66    3.72
  -4  -5   9   38.10    3.93
   4   5  -8    6.75    1.70
   4   5  -8    3.11    1.70
   4   5  -8    3.72    1.58
   4   5  -8    2.41    1.50
   4   5  -7  443.85   18.18
   4   5  -7  445.01   16.10
   4   5  -7  449.71   18.44
   4   5  -7  427.60   17.81
   4   5  -6    8.41    2.12
   4   5  -6    6.44    2.15
   4   5  -6    4.85    2.29
   4   5  -6    9.78    2.56
   4   5  -6    6.77    1.91
   4   5  -6    7.82    2.24
   4   5  -6    5.22    2.03
   4   5  -6   11.05    2.20
   4   5  -6    9.31    2.14
   4   5  -5  485.45   18.26
   4   5  -5  486.20   23.98
   4   5  -5  424.93   22.09
   4   5  -5  477.71   17.11
   4   5  -5  456.30   18.17
   4   5  -5  465.78   18.43
   4   5  -5  459.66   18.60
   4   5  -5  432.22   18.09
   4   5  -5  446.35   19.10
   4   5  -5  477.22   23.67
   4   5  -5  461.52   23.51
   4   5  -5  480.22   17.92
   4   5  -4  138.70   13.04
   4   5  -4  145.46    9.62
   4   5  -4  140.89    9.55
   4   5  -4  135.76   12.86
   4   5  -4  140.62    8.86
   4   5  -4  153.93   12.19
   4   5  -4  144.54    8.25
   4   5  -4  138.30    9.56
   4   5  -4  132.01    9.54
   4   5  -4  149.21   13.27
   4   5  -4  121.84    8.64
   4   5  -3  496.85   27.09
   4   5  -3  524.41   20.96
   4   5  -3  525.73   21.14
   4   5  -3  523.81   27.74
   4   5  -3  481.24   18.07
   4   5  -3  521.61   17.66
   4   5  -3  495.16   23.03
   4   5  -3  522.86   19.91
   4   5  -3  470.67   19.65
   4   5  -3  493.76   21.03
   4   5  -3  529.22   27.64
   4   5  -3  483.40   18.97
   4   5  -2 1747.98   60.98
   4   5  -2 1865.29   51.38
   4   5  -2 1869.04   51.66
   4   5  -2 1871.03   62.55
   4   5  -2 1874.03   46.88
   4   5  -2 1867.36   45.98
   4   5  -2 1744.71   49.41
   4   5  -2 1838.56   51.98
   4   5  -2 1889.80   62.48
   4   5  -2 1836.74   48.24
   4   5  -1 1474.09   53.79
   4   5  -1 1544.85   44.51
   4   5  -1 1551.90   44.76
   4   5  -1 1543.22   55.04
   4   5  -1 1540.35   38.80
   4   5  -1 1512.40   39.33
   4   5  -1 1441.80   42.30
   4   5  -1 1527.59   41.34
   4   5  -1 1425.15   40.51
   4   5  -1 1443.45   43.94
   4   5  -1 1593.33   55.52
   4   5   0  422.00   17.74
   4   5   0  428.47   16.76
   4   5   0  415.55   18.38
   4   5   0  458.93   25.42
   4   5   0  422.00   24.42
   4   5   0  428.72   15.12
   4   5   0  356.88   17.54
   4   5   1    4.06    2.32
   4   5   1    4.06    1.77
   4   5   1    3.21    2.09
   4   5   1    5.27    2.00
  -4  -5  -1    1.55    1.35
   4   5   1    3.28    1.58
   4   5   1    5.54    2.61
  -4  -5  -1    4.11    1.89
   4   5   1    4.64    1.68
   4   5   2   53.46    7.65
   4   5   2   43.62    4.93
   4   5   2   57.68    5.62
   4   5   2   53.31    7.57
  -4  -5  -2   51.29    6.50
   4   5   2   45.99    5.28
   4   5   2   43.85    6.77
  -4  -5  -2   47.36    6.27
   4   5   2   49.43    4.94
   4   5   2   47.17    5.32
   4   5   3    9.85    2.58
   4   5   3   10.12    2.37
   4   5   3   12.87    3.52
   4   5   3   11.41    3.41
  -4  -5  -3    9.52    2.95
   4   5   3   11.84    3.52
   4   5   3   13.14    2.60
  -4  -5  -3   14.88    3.74
   4   5   3   10.92    2.48
   4   5   3   10.94    2.33
   4   5   4   22.72    3.57
  -4  -5  -4   21.26    4.45
   4   5   4   20.53    3.06
   4   5   4   22.72    3.10
  -4  -5  -4   16.25    4.01
   4   5   5    1.67    1.22
  -4  -5  -5    3.72    1.58
  -4  -5  -6  395.10   14.44
  -4  -5  -7    1.67    1.08
  -4  -5  -8   92.18    5.91
   4   5   8   98.64    6.53
   4   5   8   88.12    5.09
   4   5   9   30.34    2.92
  -4  -5  -9   26.24    2.66
  -4  -5 -10  175.20    5.99
   4   5  10  257.30    7.98
  -4  -6  11   29.30    1.95
   4   6 -11   21.22    1.54
   4   6 -10   12.83    1.76
  -4  -6  10    7.74    1.38
  -4  -6  10    8.82    1.59
  -4  -6  10   11.56    1.78
   4   6  -9   75.00    5.10
  -4  -6   9   72.67    5.05
  -4  -6   9   77.56    5.16
  -4  -6   9   70.72    4.61
  -4  -6   8  135.95    7.04
   4   6  -8  153.17    8.60
  -4  -6   8  158.46    8.26
  -4  -6   8  144.06    7.92
   4   6  -8  157.73    8.62
   4   6  -8  150.82    8.22
   4   6  -7  213.32   11.36
   4   6  -7  211.31   10.49
   4   6  -7  211.21   11.00
   4   6  -6  280.53   12.10
   4   6  -6  263.15   13.06
   4   6  -6  274.02   12.20
   4   6  -6  285.99   11.26
   4   6  -6  288.16   12.81
   4   6  -6  306.33   12.99
   4   6  -6  283.88   13.98
   4   6  -6  307.92   12.93
   4   6  -5   84.26    7.01
   4   6  -5   85.55    7.04
   4   6  -5   82.45    6.77
   4   6  -5   83.22    6.39
   4   6  -5   83.50    5.69
   4   6  -5   81.95    7.02
   4   6  -5   90.11    7.45
   4   6  -5   84.26    6.75
   4   6  -4  746.33   25.95
   4   6  -4  722.07   25.06
   4   6  -4  759.95   25.98
   4   6  -4  775.17   22.79
   4   6  -4  755.09   24.09
   4   6  -4  814.31   26.86
   4   6  -4  777.99   27.05
   4   6  -4  741.95   25.34
   4   6  -3  839.36   28.80
   4   6  -3  828.90   28.03
   4   6  -3  832.13   36.55
   4   6  -3  745.85   26.28
   4   6  -3  783.41   24.16
   4   6  -3  801.05   23.47
   4   6  -3  821.25   28.18
   4   6  -3  808.16   36.17
   4   6  -3  741.25   34.88
   4   6  -3  779.62   26.03
  -4  -6   3  730.65   23.21
   4   6  -2  755.52   26.69
   4   6  -2  744.15   34.66
   4   6  -2  687.02   25.06
   4   6  -2  734.07   24.55
   4   6  -2  706.65   21.71
   4   6  -2  735.42   26.60
   4   6  -2  721.14   34.37
   4   6  -2  643.58   32.60
   4   6  -2  699.47   24.16
   4   6  -1  140.47    8.96
   4   6  -1  148.76   10.45
   4   6  -1  146.01    7.99
   4   6  -1  154.46   14.68
   4   6  -1  144.76   10.42
   4   6  -1  149.48   10.49
   4   6  -1  134.84   13.76
   4   6  -1  153.00   10.07
   4   6  -1  156.01    9.55
   4   6  -1  147.20   14.16
   4   6   0  715.86   32.89
   4   6   0  649.06   24.59
   4   6   0  680.90   24.71
   4   6   0  659.11   31.79
   4   6   0  649.95   23.76
   4   6   0  686.12   22.97
   4   6   0  618.40   30.67
   4   6   1   77.62    9.59
   4   6   1   87.91   10.46
   4   6   1   92.05    6.94
   4   6   1  103.52    8.05
   4   6   1   91.22    7.58
   4   6   1   93.79    7.68
   4   6   1   96.47   10.71
   4   6   2  389.11   16.25
  -4  -6  -2  373.34   13.65
   4   6   2  394.98   16.36
   4   6   2  392.86   15.49
   4   6   2  384.50   16.55
  -4  -6  -2  371.86   13.62
   4   6   2  409.82   16.54
   4   6   3   13.38    2.59
   4   6   3   16.22    3.08
   4   6   3   18.58    2.99
   4   6   3   13.81    2.69
   4   6   3   10.39    2.31
   4   6   4  173.36    8.70
  -4  -6  -4  149.51    8.21
   4   6   4  148.31    8.09
  -4  -6  -5  202.19    9.34
   4   6   5  187.25    8.80
  -4  -6  -6  102.71    6.10
  -4  -6  -7   37.83    3.19
  -4  -6  -7   37.59    3.58
   4   6   8   82.28    5.05
  -4  -6  -8   73.50    4.45
   4   6   9   48.17    2.75
  -4  -6  -9   42.03    2.49
   4   7 -10  104.70    3.92
  -4  -7   9  115.99    5.66
  -4  -7   9  117.16    5.67
  -4  -7   9  105.83    4.95
  -4  -7   8   19.30    2.55
  -4  -7   8   17.88    2.42
   4   7  -8   14.98    1.84
   4   7  -8   19.53    2.58
   4   7  -7   80.60    4.89
   4   7  -7   85.73    6.16
   4   7  -7   80.86    5.81
   4   7  -6   34.22    3.61
   4   7  -6   37.92    3.50
   4   7  -6   31.28    3.83
  -4  -7   6   38.08    3.71
   4   7  -6   38.14    4.38
   4   7  -5  127.04    8.21
   4   7  -5  124.43    8.11
  -4  -7   5  124.67    7.13
   4   7  -5  120.97    8.00
   4   7  -5  127.00    8.04
   4   7  -5  121.58    7.76
   4   7  -4   79.79    6.93
   4   7  -4   72.66    6.23
  -4  -7   4   67.28    5.19
   4   7  -4   73.02    6.10
   4   7  -4   83.03    7.04
   4   7  -4   71.30    6.42
   4   7  -4   74.64    6.43
   4   7  -4   70.40    4.65
   4   7  -3   76.39    6.92
   4   7  -3   71.43    6.61
   4   7  -3   65.18    6.19
   4   7  -3   77.85    6.56
   4   7  -3   76.69    7.02
   4   7  -3   66.57    6.10
  -4  -7   3   74.63    5.47
   4   7  -2  146.97    9.62
   4   7  -2  157.35    9.45
   4   7  -2  155.67   10.23
  -4  -7   2  160.91    8.39
   4   7  -2  161.26   10.39
  -4  -7   1  107.27    6.68
   4   7  -1  110.03    8.47
   4   7  -1  116.64    7.87
   4   7  -1  108.06    8.20
   4   7  -1  120.44    8.88
  -4  -7   1  108.27    6.20
  -4  -7   0  283.97   11.95
   4   7   0  317.86   13.55
   4   7   0  323.24   14.65
   4   7   0  300.71   14.38
   4   7   0  311.30   14.70
   4   7   0  295.13   14.39
   4   7   0  314.36   13.85
   4   7   1  126.42    7.74
  -4  -7  -1  125.78    7.02
  -4  -7  -1  122.61    6.94
   4   7   1  119.26    8.20
   4   7   1  116.35    8.18
   4   7   1  126.84    8.50
   4   7   2   91.29    6.78
   4   7   2  101.16    7.38
  -4  -7  -2   94.05    5.84
  -4  -7  -2   84.63    5.62
   4   7   2  102.31    7.06
   4   7   2   93.93    6.80
   4   7   2   91.50    6.75
   4   7   3   96.55    6.31
   4   7   3   91.27    6.21
   4   7   3   90.72    6.11
  -4  -7  -3   94.30    5.58
   4   7   3   88.27    6.04
   4   7   3   95.13    6.89
  -4  -7  -3   80.49    5.22
  -4  -7  -4    1.58    1.15
   4   7   4    0.45    0.69
  -4  -7  -5  393.36   13.23
  -4  -7  -6    2.31    1.03
   4   7   6    4.10    1.46
  -4  -7  -7   92.66    4.60
   4   7   7  100.31    5.33
   4   7   8   37.05    2.36
   4   7   8   36.29    2.44
  -4  -8   9    3.05    0.64
  -4  -8   8   11.44    1.18
   4   8  -8   18.71    1.93
  -4  -8   7  453.77   13.43
   4   8  -7  476.24   14.44
  -4  -8   7  436.77   13.60
  -4  -8   7  438.26   13.61
  -4  -8   7  436.23   12.59
   4   8  -6    7.90    1.82
   4   8  -6    4.00    1.35
  -4  -8   6    5.87    1.32
  -4  -8   5   58.36    4.05
   4   8  -5   55.13    4.40
   4   8  -5   65.10    4.89
   4   8  -5   51.74    4.22
  -4  -8   5   49.55    3.61
   4   8  -5   48.15    4.24
   4   8  -4    2.02    1.21
  -4  -8   4    0.78    0.79
   4   8  -4    2.55    1.19
   4   8  -4    1.66    1.29
   4   8  -4    2.62    1.40
   4   8  -4    2.20    1.16
  -4  -8   4    1.00    0.96
   4   8  -3    9.32    2.23
  -4  -8   3   10.81    1.91
   4   8  -3   12.33    2.51
   4   8  -3   10.50    2.28
   4   8  -3   14.07    2.55
   4   8  -3    8.76    2.25
   4   8  -3   11.49    2.41
  -4  -8   3   15.83    2.25
   4   8  -2  218.07   11.13
  -4  -8   2  214.10    8.85
   4   8  -2  213.21   10.95
  -4  -8   2  212.01    9.06
   4   8  -2  232.41   10.63
   4   8  -2  227.63   10.98
   4   8  -1  356.27   14.62
  -4  -8   1  301.45   11.51
   4   8  -1  339.16   13.12
   4   8  -1  320.64   13.69
  -4  -8   1  318.38   11.13
   4   8  -1  341.86   14.19
   4   8  -1  348.80   14.59
   4   8   0   16.11    2.88
   4   8   0   12.48    2.50
  -4  -8   0   11.66    2.08
   4   8   0   13.20    2.31
  -4  -8   0   16.16    2.35
   4   8   0   12.49    2.47
   4   8   0   13.09    2.57
   4   8   1   82.49    6.01
   4   8   1   83.24    5.94
   4   8   1   80.08    6.13
  -4  -8  -1   86.88    5.25
  -4  -8  -1   74.58    4.93
   4   8   1   86.36    6.07
   4   8   1   81.75    5.91
   4   8   2    5.99    1.61
   4   8   2    3.71    1.33
   4   8   2    5.71    1.49
   4   8   2    4.24    1.48
  -4  -8  -2    7.12    1.55
   4   8   2    4.97    1.44
  -4  -8  -2    4.81    1.30
   4   8   3   29.06    2.78
   4   8   3   31.13    3.41
  -4  -8  -3   26.16    2.45
  -4  -8  -3   31.34    2.65
   4   8   3   23.45    2.63
   4   8   3   30.25    2.81
  -4  -8  -3   33.15    3.13
  -4  -8  -4   38.11    3.10
   4   8   4   31.15    2.52
   4   8   4   39.05    3.67
   4   8   5   19.61    2.40
  -4  -8  -5   25.72    2.22
  -4  -8  -6   17.17    1.58
  -4  -9   7   27.63    1.78
  -4  -9   7   23.70    1.53
  -4  -9   7   25.12    1.58
  -4  -9   6    2.87    0.78
  -4  -9   6    3.01    0.79
  -4  -9   6    3.09    0.79
  -4  -9   5    0.12    0.56
   4   9  -5    0.45    0.73
   4   9  -4  322.56   10.73
  -4  -9   4  269.73    8.61
   4   9  -4  346.21   10.91
  -4  -9   4  313.92   10.08
   4   9  -4  295.29   10.30
  -4  -9   4  290.80    9.57
  -4  -9   4  321.31   10.18
   4   9  -4  335.44   10.80
  -4  -9   4  286.10    9.48
   4   9  -4  293.23   10.17
   4   9  -3   66.67    4.52
  -4  -9   3   68.02    4.09
   4   9  -3   76.84    4.59
  -4  -9   3   68.19    4.15
   4   9  -3   77.69    4.87
   4   9  -3   66.58    4.61
   4   9  -3   67.11    4.62
  -4  -9   3   65.40    3.75
  -4  -9   3   70.14    4.21
   4   9  -2  360.31   12.58
  -4  -9   2  318.19   10.16
  -4  -9   2  364.51   11.48
   4   9  -2  344.94   12.28
  -4  -9   2  340.91   11.18
   4   9  -2  381.75   12.46
   4   9  -2  357.46   11.71
  -4  -9   2  361.01   11.44
   4   9  -1  177.90    8.08
  -4  -9   1  179.85    7.29
   4   9  -1  196.60    8.39
   4   9  -1  185.64    8.34
  -4  -9   1  167.40    7.12
  -4  -9   0  230.19    8.42
   4   9   0  253.76    9.50
  -4  -9   0  235.20    8.46
   4   9   0  239.79    9.36
  -4  -9   0  240.58    8.51
   4   9   0  254.18    9.66
   4   9   1  148.03    6.60
   4   9   1  150.12    6.64
  -4  -9  -1  153.31    6.05
  -4  -9  -1  153.66    6.08
  -4  -9  -1  161.10    6.60
   4   9   1  167.37    6.84
   4   9   1  141.85    6.46
   4   9   1  147.15    6.60
  -4  -9  -1  155.13    6.09
  -4  -9  -2    0.51    0.73
  -4  -9  -2    0.18    0.51
   4   9   2    1.09    0.60
   4   9   2    0.43    0.56
   4   9   2   -0.11    0.46
  -4  -9  -2    0.09    0.48
  -4  -9  -3  227.53    7.34
  -4  -9  -4    1.94    0.54
  -4 -10   2   77.68    3.08
   4  10  -1    1.24    0.41
  -4 -10   1    1.55    0.45
   4  10  -1    1.36    0.44
  -4 -10   1    2.03    0.54
   4  10  -1    1.71    0.48
   5 -11  -4   15.07    1.27
   5 -11  -4   22.85    1.56
   5 -11  -3   21.92    1.93
   5 -11  -2   53.28    3.04
   5 -11  -2   65.68    3.77
   5 -11  -2   55.77    3.15
   5 -11  -2   61.64    3.75
   5 -11  -2   57.67    3.19
   5 -11  -1    1.87    0.84
   5 -11  -1    1.02    0.74
   5 -11  -1    0.29    0.57
   5 -11  -1    0.59    0.65
   5 -11   0    4.53    1.24
   5 -11   0    5.83    1.38
   5 -11   0    3.81    1.20
   5 -11   0    4.80    1.18
   5 -11   0    5.85    1.28
  -5  11   0    5.03    0.97
   5 -11   0    5.19    1.29
   5 -11   1   24.07    2.59
   5 -11   1   25.36    2.70
   5 -11   1   24.67    2.69
   5 -11   1   26.45    2.77
  -5  11  -1   24.23    2.12
  -5  11  -2  150.40    5.73
   5 -11   2  154.36    7.09
   5 -11   2  160.79    7.19
   5 -11   2  156.43    7.09
  -5  11  -2  161.10    6.09
   5 -11   2  158.26    7.17
   5 -11   3    4.53    1.18
  -5  11  -3    5.83    1.07
   5 -11   3    5.76    1.25
   5 -11   3    5.81    1.25
   5 -11   3    6.20    1.32
   5 -11   3    5.90    1.28
  -5  11  -3    4.54    0.89
  -5  11  -4    6.47    1.06
  -5  11  -5   16.41    1.53
   5 -10  -6   12.91    1.23
   5 -10  -6   13.40    1.25
   5 -10  -5  115.42    5.21
   5 -10  -5  122.58    5.60
   5 -10  -4   20.63    2.49
   5 -10  -4   21.97    2.66
   5 -10  -3   39.96    3.25
   5 -10  -3   43.31    3.44
   5 -10  -3   42.72    3.42
   5 -10  -3   44.49    3.96
   5 -10  -2   12.39    2.21
   5 -10  -2    9.18    2.06
   5 -10  -2   11.51    2.26
   5 -10  -2   16.09    2.43
   5 -10  -2   11.38    2.09
   5 -10  -2   13.77    2.17
  -5  10   2   11.40    1.60
   5 -10  -2   10.93    1.95
   5 -10  -1   67.33    5.23
   5 -10  -1   69.40    5.55
   5 -10  -1   76.39    5.72
   5 -10  -1   71.99    5.64
   5 -10  -1   73.54    5.52
   5 -10  -1   72.90    5.62
   5 -10   0  162.26    8.99
   5 -10   0  146.15    8.59
  -5  10   0  139.07    6.11
   5 -10   0  143.12    8.41
   5 -10   0  152.79    8.74
   5 -10   0  138.50    7.91
   5 -10   0  155.56    8.57
   5 -10   0  149.15    8.48
   5 -10   1    4.12    1.68
  -5  10  -1    1.95    0.87
   5 -10   1    3.46    1.68
   5 -10   1    2.51    1.32
   5 -10   1    1.87    1.41
   5 -10   1    2.78    0.93
   5 -10   2   68.36    5.74
   5 -10   2   64.43    4.08
   5 -10   2   77.13    6.13
   5 -10   2   74.79    6.00
   5 -10   2   77.23    5.66
   5 -10   2   73.14    5.96
   5 -10   2   74.15    5.71
  -5  10  -2   78.80    4.66
   5 -10   2   70.17    5.76
   5 -10   3   26.22    3.39
   5 -10   3   26.37    2.57
   5 -10   3   25.19    3.32
   5 -10   3   31.14    3.67
   5 -10   3   25.16    3.23
   5 -10   3   24.18    3.34
  -5  10  -3   27.24    2.76
   5 -10   3   23.50    3.17
   5 -10   4   35.98    3.67
   5 -10   4   33.67    2.97
   5 -10   4   34.46    3.56
   5 -10   4   37.97    3.73
  -5  10  -4   34.95    2.81
   5 -10   4   34.96    3.60
   5 -10   4   38.52    3.84
   5 -10   4   37.29    3.75
  -5  10  -4   32.90    2.96
   5 -10   5  319.46   10.77
  -5  10  -5  344.38   11.02
   5 -10   5  300.60   11.04
  -5  10  -5  336.32    9.96
   5 -10   5  331.32   11.47
   5 -10   6   45.89    3.76
   5 -10   7   89.38    4.79
  -5  10  -7   97.08    4.27
   5 -10   8    1.68    0.48
   5  -9  -8   49.43    2.56
   5  -9  -7   60.42    3.92
   5  -9  -7   62.75    4.01
   5  -9  -7   54.28    3.19
   5  -9  -6   86.88    5.49
   5  -9  -6   87.22    5.17
   5  -9  -6   83.59    5.43
   5  -9  -5   53.92    4.68
   5  -9  -5   50.40    4.36
   5  -9  -5   59.63    4.87
   5  -9  -5   52.16    4.60
   5  -9  -4    0.41    0.76
   5  -9  -4    1.46    1.00
   5  -9  -4    2.42    1.00
   5  -9  -4    1.59    1.33
   5  -9  -4    2.32    1.43
   5  -9  -4    2.62    1.44
   5  -9  -4    2.63    1.36
   5  -9  -3    8.35    2.14
   5  -9  -3    3.41    1.52
   5  -9  -3    5.41    1.59
   5  -9  -3    6.49    1.77
   5  -9  -3    6.68    1.87
   5  -9  -3    7.55    2.34
   5  -9  -3    9.26    2.31
   5  -9  -3    9.58    2.34
   5  -9  -3    8.95    1.92
   5  -9  -2  743.59   24.16
   5  -9  -2  714.39   23.32
   5  -9  -2  692.90   24.61
   5  -9  -2  746.39   24.08
   5  -9  -2  705.60   23.30
   5  -9  -2  753.34   24.26
   5  -9  -1   37.81    4.74
   5  -9  -1   34.08    4.55
   5  -9  -1   30.30    4.15
   5  -9  -1   33.48    3.15
   5  -9  -1   33.77    4.57
   5  -9  -1   31.03    4.31
   5  -9  -1   33.10    4.29
   5  -9  -1   30.78    4.36
   5  -9   0    1.65    1.59
   5  -9   0    1.23    1.35
   5  -9   0    0.40    1.22
   5  -9   0    4.52    2.03
   5  -9   0    1.90    1.40
   5  -9   0    3.50    1.70
  -5   9   0    4.00    1.20
   5  -9   0    2.39    1.07
   5  -9   1   18.94    3.58
   5  -9   1   22.48    2.88
   5  -9   1   26.32    4.28
   5  -9   1   26.00    3.68
   5  -9   1   22.07    3.72
  -5   9  -1   21.38    2.66
   5  -9   1   20.90    3.42
   5  -9   2  122.55    8.21
   5  -9   2  112.10    8.64
   5  -9   2  109.20    8.48
   5  -9   2  121.72    8.83
   5  -9   2  121.13    7.09
   5  -9   2  122.24    8.47
   5  -9   2  124.19    9.08
   5  -9   2  124.93    8.95
   5  -9   3  369.47   16.20
   5  -9   3  365.82   15.44
   5  -9   3  373.10   16.31
   5  -9   3  398.11   16.87
   5  -9   3  379.40   16.64
   5  -9   3  394.32   16.66
   5  -9   4    9.21    2.27
   5  -9   4    7.70    2.14
   5  -9   4    6.45    1.98
   5  -9   4    5.96    1.90
   5  -9   4    9.15    2.31
   5  -9   5   43.84    4.31
   5  -9   5   44.02    4.28
   5  -9   5   50.58    5.02
   5  -9   5   47.25    4.40
  -5   9  -6   36.78    3.21
   5  -9   6   41.42    4.33
  -5   9  -7  151.96    6.74
   5  -9   7  165.80    8.28
  -5   9  -8   28.12    2.51
  -5   9  -8   33.53    2.57
   5  -9   8   27.49    2.84
  -5   9  -9   12.46    1.46
   5  -8  -9   15.64    1.58
   5  -8  -8  361.14   11.07
   5  -8  -8  399.85   12.88
   5  -8  -7    1.03    0.93
   5  -8  -7    0.50    0.93
   5  -8  -7    0.78    0.79
   5  -8  -7   -0.26    1.30
   5  -8  -7    0.53    1.15
   5  -8  -6  351.24   14.59
   5  -8  -6  369.66   13.94
   5  -8  -6  364.13   14.77
   5  -8  -6  371.84   14.25
   5  -8  -6  349.16   14.22
   5  -8  -5    6.28    1.93
   5  -8  -5    5.05    1.93
   5  -8  -5    6.44    2.09
   5  -8  -5    6.18    1.97
   5  -8  -5    5.76    2.06
   5  -8  -4   63.05    5.37
   5  -8  -4   58.66    4.08
   5  -8  -4   68.72    5.54
   5  -8  -4   58.17    6.25
   5  -8  -4   74.34    5.65
   5  -8  -4   61.70    5.66
   5  -8  -4   58.46    5.93
   5  -8  -4   66.93    6.10
   5  -8  -4   58.81    5.99
   5  -8  -3   51.97    5.79
   5  -8  -3   54.85    5.78
   5  -8  -3   56.10    5.27
   5  -8  -3   56.15    6.27
   5  -8  -3   55.67    5.48
   5  -8  -3   58.45    5.76
   5  -8  -3   58.42    5.73
   5  -8  -3   47.65    5.08
   5  -8  -3   55.26    5.81
   5  -8  -3   54.47    5.26
   5  -8  -3   55.39    4.27
   5  -8  -2    7.54    2.31
   5  -8  -2    5.49    1.89
   5  -8  -2    3.84    1.18
   5  -8  -2    5.11    1.46
   5  -8  -2    1.96    1.30
   5  -8  -2    5.83    2.12
   5  -8  -2    3.93    1.77
   5  -8  -2    4.64    2.03
   5  -8  -2    5.02    1.95
   5  -8  -1    6.63    2.25
   5  -8  -1    6.45    2.40
   5  -8  -1    6.03    2.42
   5  -8  -1    7.85    2.26
   5  -8  -1    2.82    1.27
   5  -8  -1    5.27    1.41
   5  -8  -1    5.99    2.34
   5  -8  -1   10.05    2.70
   5  -8  -1    4.86    1.85
   5  -8  -1    3.94    1.84
   5  -8   0   59.39    6.81
   5  -8   0   51.14    6.09
   5  -8   0   66.98    5.33
   5  -8   0   59.27    4.53
   5  -8   0   70.04    6.29
   5  -8   0   61.67    6.86
   5  -8   0   62.16    6.58
   5  -8   0   68.66    7.19
   5  -8   1  454.51   18.03
   5  -8   1  425.14   14.74
   5  -8   1  398.48   17.77
   5  -8   1  445.71   19.69
   5  -8   1  444.45   19.91
   5  -8   2   89.54    8.30
   5  -8   2   93.47    8.28
   5  -8   2   93.94    6.02
   5  -8   2   84.84    8.05
   5  -8   2   93.25    7.13
   5  -8   2   92.80    8.44
   5  -8   2   90.22    8.26
   5  -8   3  387.61   17.65
   5  -8   3  375.86   17.42
   5  -8   3  401.21   16.79
   5  -8   3  365.27   13.68
   5  -8   3  347.78   17.07
   5  -8   3  375.27   17.51
   5  -8   3  394.51   17.62
   5  -8   4  110.29    8.23
   5  -8   4  108.03    8.08
   5  -8   4  118.33    8.54
   5  -8   4  107.73    8.20
   5  -8   4  108.59    6.69
   5  -8   4  109.37    8.20
   5  -8   4  108.13    8.24
   5  -8   5  229.05   11.34
   5  -8   5  226.54   10.12
   5  -8   5  224.86   11.13
   5  -8   5  217.76   10.93
   5  -8   5  220.28   11.05
  -5   8  -5  230.76    9.89
   5  -8   5  233.91   11.34
   5  -8   5  223.88   12.06
   5  -8   6   99.72    6.40
   5  -8   6  104.72    6.45
   5  -8   6  104.59    6.34
   5  -8   6  110.93    7.96
  -5   8  -6  112.67    6.52
   5  -8   7   13.82    2.20
   5  -8   7   11.43    2.54
  -5   8  -7   18.83    2.58
   5  -8   8  211.30    8.57
   5  -8   8  222.47   10.19
  -5   8  -8  237.50    9.44
  -5   8  -9   22.36    2.48
   5  -8   9   16.59    1.84
  -5   8 -10   63.24    3.60
  -5   8 -11   18.48    1.36
   5  -7 -10   16.29    1.60
   5  -7  -9  113.28    6.32
   5  -7  -9   97.27    4.54
   5  -7  -9  118.10    6.04
   5  -7  -8   58.21    4.34
   5  -7  -8   50.30    3.63
   5  -7  -7   32.68    4.27
   5  -7  -7   28.72    3.46
   5  -7  -7   27.92    4.06
   5  -7  -7   29.47    4.03
   5  -7  -7   28.20    3.55
   5  -7  -6   72.32    6.76
   5  -7  -6   78.79    6.59
   5  -7  -6   86.64    7.33
   5  -7  -6   78.77    6.18
   5  -7  -6   77.19    6.91
   5  -7  -6   88.35    6.73
   5  -7  -6   79.43    4.84
   5  -7  -5   89.91    7.76
   5  -7  -5   95.09    7.90
   5  -7  -5   93.30    6.64
   5  -7  -5   87.69    5.42
   5  -7  -5   82.66    7.42
   5  -7  -5   87.78    7.18
   5  -7  -5   84.79    7.60
   5  -7  -4    0.93    1.02
   5  -7  -4    0.90    1.57
   5  -7  -4    5.32    2.32
   5  -7  -4    2.31    1.28
   5  -7  -4    1.69    1.18
   5  -7  -4    0.42    1.21
   5  -7  -4    3.19    1.30
   5  -7  -4    2.05    1.58
   5  -7  -4    1.35    1.57
   5  -7  -4    2.35    1.41
   5  -7  -4    3.02    1.36
   5  -7  -3  696.38   24.66
   5  -7  -3  709.69   25.09
   5  -7  -3  725.36   25.29
   5  -7  -3  693.21   24.92
   5  -7  -3  743.09   32.48
   5  -7  -3  687.47   20.88
   5  -7  -3  690.16   21.07
   5  -7  -3  687.25   25.60
   5  -7  -3  680.15   25.01
   5  -7  -3  649.50   25.10
   5  -7  -3  764.83   24.74
   5  -7  -3  707.19   23.99
   5  -7  -3  711.16   30.81
   5  -7  -2   96.19    7.25
   5  -7  -2   81.84    7.64
   5  -7  -2   81.93    7.88
   5  -7  -2  107.34    8.52
   5  -7  -2   89.29    7.77
   5  -7  -2   96.40   11.22
   5  -7  -2   85.97    7.72
   5  -7  -2   97.46    8.12
   5  -7  -2   87.03    5.77
   5  -7  -2   94.58    6.29
   5  -7  -2   87.34    8.03
   5  -7  -2   97.08   11.48
   5  -7  -1    7.23    2.45
   5  -7  -1    8.88    3.81
   5  -7  -1   10.09    2.88
   5  -7  -1    7.62    2.58
   5  -7  -1    5.50    2.01
   5  -7  -1    6.48    1.64
   5  -7  -1    9.94    2.12
   5  -7  -1    9.08    2.76
   5  -7  -1   12.35    3.02
   5  -7  -1    5.27    2.09
   5  -7  -1    3.80    2.48
   5  -7   0  928.80   33.78
   5  -7   0  900.03   41.93
   5  -7   0  939.07   32.00
   5  -7   0  995.43   27.22
   5  -7   0  924.63   33.66
   5  -7   0 1055.65   38.13
   5  -7   0 1032.29   43.44
   5  -7   0  963.14   33.90
   5  -7   1  172.79   10.69
   5  -7   1  155.76    8.38
   5  -7   1  167.31   10.07
   5  -7   1  164.72   11.79
   5  -7   1  168.92   13.65
   5  -7   1  129.07   14.29
   5  -7   1  164.20   11.53
   5  -7   2   25.96    5.35
   5  -7   2   24.83    4.31
   5  -7   2   19.33    5.42
   5  -7   2   27.32    3.41
   5  -7   2   25.24    4.44
   5  -7   2   19.55    3.93
   5  -7   2   17.06    4.96
   5  -7   2   24.32    4.39
   5  -7   2   23.46    3.54
   5  -7   2   23.69    4.16
   5  -7   2   32.04    4.42
   5  -7   3  130.58    8.97
   5  -7   3  121.75    9.24
   5  -7   3  121.78   12.55
   5  -7   3  131.40    9.53
   5  -7   3  122.35    9.18
   5  -7   3  129.54    9.59
   5  -7   3  116.88    7.52
   5  -7   3  110.13    7.37
   5  -7   3  127.20    9.50
   5  -7   3  106.19   11.08
   5  -7   3  125.56   12.89
   5  -7   4   30.79    4.47
   5  -7   4   39.73    4.83
   5  -7   4   45.23    5.18
   5  -7   4   29.36    5.66
   5  -7   4   34.50    4.59
   5  -7   4   39.07    4.85
   5  -7   4   31.81    3.91
   5  -7   4   35.78    4.68
   5  -7   4   45.08    7.20
   5  -7   4   38.50    6.64
   5  -7   4   36.34    4.14
   5  -7   5  441.01   17.03
   5  -7   5  444.66   16.89
   5  -7   5  431.74   16.83
   5  -7   5  448.05   18.54
   5  -7   5  449.40   16.86
   5  -7   5  450.40   17.11
   5  -7   5  440.62   16.92
   5  -7   6  340.09   13.99
   5  -7   6  329.09   13.07
   5  -7   6  350.85   15.87
   5  -7   6  335.89   13.18
   5  -7   7    3.41    1.65
   5  -7   7    3.24    1.46
   5  -7   8  107.14    7.33
  -5   7  -8   97.78    6.00
   5  -7   8  115.37    6.84
  -5   7  -8   99.72    6.13
   5  -7   9   15.22    2.24
  -5   7  -9   15.28    2.20
  -5   7  -9   15.64    2.16
  -5   7  -9   15.81    2.38
  -5   7 -10    3.59    1.02
   5  -7  10    4.83    1.08
  -5   7 -10    5.24    1.34
   5  -7  11    1.50    0.53
  -5   7 -11    0.93    0.46
  -5   6  11    0.66    0.55
   5  -6 -11   -0.19    0.41
   5  -6 -11   -0.11    0.52
   5  -6 -10   40.57    3.53
   5  -6 -10   36.12    3.15
   5  -6 -10   30.26    3.14
   5  -6  -9   46.14    4.35
   5  -6  -9   50.00    4.78
   5  -6  -9   46.48    4.59
   5  -6  -9   49.85    4.72
   5  -6  -9   51.85    4.82
   5  -6  -9   50.13    3.83
   5  -6  -8    2.30    1.55
   5  -6  -8    1.72    1.27
   5  -6  -8    2.71    1.30
   5  -6  -7  638.19   21.68
   5  -6  -7  629.23   23.19
   5  -6  -7  626.22   23.16
   5  -6  -7  627.10   21.00
   5  -6  -7  630.84   22.67
   5  -6  -6  302.75   14.30
   5  -6  -6  254.67   14.66
   5  -6  -6  287.83   14.27
   5  -6  -6  301.04   15.12
   5  -6  -6  298.65   15.06
   5  -6  -6  286.26   11.26
   5  -6  -6  304.47   14.02
   5  -6  -5  111.87    8.28
   5  -6  -5  111.98    6.57
   5  -6  -5  107.60    8.68
   5  -6  -5  105.08    9.15
   5  -6  -5  106.04    8.72
   5  -6  -5  104.93    8.11
   5  -6  -5  108.31    8.87
   5  -6  -4  125.44    8.95
   5  -6  -4   99.85    8.63
   5  -6  -4  113.42    9.50
   5  -6  -4  113.03    7.82
   5  -6  -4  127.54    9.81
   5  -6  -4  122.61    8.20
   5  -6  -4  111.78    8.00
   5  -6  -4  115.86   10.83
   5  -6  -4  113.70    7.92
   5  -6  -4  115.60    7.62
   5  -6  -4  119.46    9.38
   5  -6  -4  125.38    7.80
   5  -6  -4  117.31   10.49
   5  -6  -4  121.58    7.01
   5  -6  -3   16.13    3.18
   5  -6  -3    6.28    2.52
   5  -6  -3   13.27    3.04
   5  -6  -3   13.90    3.00
   5  -6  -3   15.99    3.23
   5  -6  -3   14.64    4.21
   5  -6  -3    9.55    2.66
   5  -6  -3    8.89    1.93
   5  -6  -3    7.34    1.84
   5  -6  -3    9.46    2.37
   5  -6  -3   10.12    3.37
   5  -6  -3    5.91    2.26
   5  -6  -3    8.50    2.33
   5  -6  -2  296.88   13.76
   5  -6  -2  278.07   14.59
   5  -6  -2  286.16   19.75
   5  -6  -2  289.21   14.87
   5  -6  -2  293.89   14.60
   5  -6  -2  275.89   11.38
   5  -6  -2  266.74   11.78
   5  -6  -2  293.27   14.46
   5  -6  -2  292.52   19.41
   5  -6  -2  297.47   15.15
   5  -6  -2  300.51   14.58
   5  -6  -1    2.70    1.89
   5  -6  -1    3.31    1.83
   5  -6  -1    2.24    1.38
   5  -6  -1    4.42    3.09
   5  -6  -1    1.82    1.83
   5  -6  -1    2.36    1.74
   5  -6  -1    1.42    1.46
   5  -6   0    7.89    2.65
   5  -6   0    4.58    3.02
   5  -6   1    5.62    2.30
   5  -6   1    5.88    2.11
   5  -6   1    7.12    3.44
   5  -6   1    5.40    2.10
   5  -6   2   61.66    8.86
   5  -6   2   61.81    6.35
   5  -6   2   58.27    6.16
   5  -6   2   54.08    6.03
   5  -6   2   64.26    6.61
   5  -6   2   64.87    7.83
   5  -6   2   73.82    9.55
   5  -6   2   57.53    6.21
   5  -6   2   54.25    4.95
   5  -6   3   54.03    5.63
   5  -6   3   54.23    5.66
   5  -6   3   56.04    8.00
   5  -6   3   63.36    6.06
   5  -6   3   58.44    5.87
   5  -6   3   54.33    5.73
   5  -6   3   55.64    7.44
   5  -6   3   45.59    7.28
   5  -6   3   53.32    5.56
   5  -6   3   42.27    4.52
   5  -6   4    3.55    1.55
   5  -6   4    0.67    1.35
   5  -6   4    2.42    1.61
   5  -6   4    1.73    1.21
   5  -6   4    1.39    1.07
   5  -6   4    0.68    1.38
   5  -6   4    2.81    1.42
   5  -6   4    0.70    1.40
   5  -6   4    1.20    1.40
   5  -6   4    1.97    1.27
   5  -6   5 1207.91   33.28
   5  -6   5 1159.30   32.76
   5  -6   5 1158.50   39.08
   5  -6   5 1167.35   32.78
   5  -6   5 1222.74   33.15
   5  -6   5 1192.56   33.99
   5  -6   5 1133.92   35.45
   5  -6   5 1198.85   33.12
   5  -6   5 1176.65   42.53
   5  -6   5 1182.66   40.04
   5  -6   6   25.31    3.65
   5  -6   6   29.43    4.41
   5  -6   6   22.34    3.85
   5  -6   6   24.27    5.21
   5  -6   7  340.80   14.68
   5  -6   7  319.22   15.15
   5  -6   7  333.79   15.65
   5  -6   8  316.80   14.75
   5  -6   8  310.94   13.56
  -5   6  -8  308.28   12.75
  -5   6  -8  297.84   12.40
   5  -6   9   21.13    3.49
  -5   6  -9   27.93    3.33
  -5   6  -9   23.47    3.00
   5  -6   9   28.11    3.47
  -5   6 -10    7.41    1.64
  -5   6 -10    6.81    1.64
   5  -6  10    7.84    1.71
   5  -6  11   51.86    3.40
  -5   6 -11   54.68    3.74
  -5   6 -11   54.65    3.71
  -5   6 -11   54.24    3.63
   5  -6  12    3.61    0.72
  -5   6 -12    4.49    0.77
  -5   6 -12    6.16    0.93
  -5   5  12    6.42    0.85
  -5   5  12    8.00    0.90
   5  -5 -11   33.57    2.72
   5  -5 -10   36.53    2.90
   5  -5 -10   41.55    4.06
   5  -5 -10   40.17    3.80
   5  -5 -10   33.65    4.00
   5  -5  -9  120.79    7.78
   5  -5  -9  130.52    8.69
   5  -5  -9  119.30    8.11
   5  -5  -9  118.63    8.57
   5  -5  -9  117.15    6.82
   5  -5  -9  119.58    8.19
   5  -5  -8   28.95    3.70
   5  -5  -8   25.61    4.30
   5  -5  -7  471.87   18.23
   5  -5  -7  455.94   19.56
   5  -5  -7  473.99   20.96
   5  -5  -7  467.98   17.41
   5  -5  -7  449.32   19.42
   5  -5  -6  115.65    8.33
   5  -5  -6  116.22    9.14
   5  -5  -6  106.41    8.78
   5  -5  -6  119.34    8.40
   5  -5  -6  118.46    6.94
   5  -5  -5   59.95    6.31
   5  -5  -5   60.98    7.08
   5  -5  -5   56.76    6.22
   5  -5  -5   59.86    4.86
   5  -5  -5   58.98    6.44
   5  -5  -5   59.83    5.94
   5  -5  -4   43.66    5.01
   5  -5  -4   40.19    5.24
   5  -5  -4   41.64    5.50
   5  -5  -4   47.99    5.72
   5  -5  -4   45.54    5.25
   5  -5  -4   45.42    6.40
   5  -5  -4   39.83    4.19
   5  -5  -4   40.00    3.88
   5  -5  -4   48.75    4.54
   5  -5  -4   43.61    6.03
   5  -5  -4   38.01    5.06
   5  -5  -4   38.84    3.95
   5  -5  -3   38.69    4.34
   5  -5  -3   37.39    5.91
   5  -5  -3   31.41    5.56
   5  -5  -3   41.88    4.53
   5  -5  -2  129.73    8.69
   5  -5  -2  129.74   11.81
   5  -5  -2  129.71   12.04
   5  -5  -2  140.29    8.97
   5  -5  -1  261.32   13.30
   5  -5  -1  293.84   18.59
   5  -5  -1  260.13   17.86
   5  -5  -1  268.55   13.25
   5  -5   0    4.82    1.86
   5  -5   0    6.06    2.79
   5  -5   1  451.98   18.07
   5  -5   1  472.24   20.57
   5  -5   1  450.50   23.81
   5  -5   1  430.67   17.76
   5  -5   2   73.67    6.35
   5  -5   2   80.64    8.03
   5  -5   2   81.66    9.22
   5  -5   2   78.48    8.95
   5  -5   2   81.74    6.64
   5  -5   3  641.50   21.91
   5  -5   3  633.26   27.52
   5  -5   3  641.77   26.59
   5  -5   3  639.45   27.26
   5  -5   3  679.35   22.08
   5  -5   4    2.43    1.73
   5  -5   4    0.30    0.92
   5  -5   4    2.36    1.95
   5  -5   4    0.30    0.69
   5  -5   4    2.28    1.75
   5  -5   5  194.17   12.60
   5  -5   5  209.73    9.78
   5  -5   5  226.73   10.23
   5  -5   5  226.78   10.26
   5  -5   5  245.88   15.75
   5  -5   5  218.26   13.58
   5  -5   5  218.39   11.98
   5  -5   5  207.20   11.51
   5  -5   6  301.55   18.89
   5  -5   6  358.73   13.30
   5  -5   6  318.35   15.26
   5  -5   6  328.25   15.42
  -5   5  -7   43.24    4.40
  -5   5  -7   49.13    4.76
   5  -5   7   48.69    7.20
   5  -5   7   39.93    5.15
  -5   5  -8  106.50    7.08
  -5   5  -8   94.14    6.74
   5  -5   8   86.16    7.62
  -5   5  -9    1.16    1.17
  -5   5  -9    0.60    0.92
   5  -5   9    1.17    1.64
  -5   5 -10   14.08    2.38
  -5   5 -10   15.31    2.53
   5  -5  10   14.00    2.75
   5  -5  11  188.50    8.39
   5  -5  11  190.35    8.92
  -5   5 -11  182.26    8.26
  -5   5 -11  189.07    8.27
   5  -5  12   20.82    1.92
  -5   5 -12   20.83    1.90
  -5   5 -12   21.21    2.11
  -5   5 -12   18.30    1.95
  -5   4  12   18.91    1.82
   5  -4 -12   22.19    2.26
   5  -4 -11   99.89    6.49
   5  -4 -11  105.71    5.72
   5  -4 -10   12.65    1.98
   5  -4 -10   15.44    2.72
   5  -4 -10   17.47    3.27
   5  -4 -10   16.54    2.68
   5  -4  -9  159.83    9.57
   5  -4  -9  165.38   10.28
   5  -4  -9  154.65    8.42
   5  -4  -8  160.76   11.13
   5  -4  -8  162.88    9.39
  -5   4   7  402.40   17.97
   5  -4  -7  426.60   17.16
   5  -4  -7  411.55   18.35
   5  -4  -7  431.04   15.36
   5  -4  -7  389.19   17.96
   5  -4  -7  453.16   20.57
   5  -4  -6  122.91   10.20
   5  -4  -6  129.99    8.51
   5  -4  -6  137.54    9.76
   5  -4  -6  127.80    7.45
  -5   4   6  128.34    9.04
   5  -4  -6  143.01    9.91
   5  -4  -6  128.10    8.77
   5  -4  -5  481.35   21.29
  -5   4   5  514.07   19.21
   5  -4  -5  508.26   16.99
   5  -4  -5  526.42   19.63
   5  -4  -5  500.79   20.17
   5  -4  -5  503.71   20.26
   5  -4  -4  154.44   11.07
   5  -4  -4  146.36    7.89
   5  -4  -4  142.83   10.49
  -5   4   4  155.94    8.92
   5  -4  -4  150.64    8.09
   5  -4  -3   21.12    4.38
   5  -4  -3   21.22    3.04
   5  -4  -3   26.26    4.57
  -5   4   3   16.37    2.59
   5  -4  -3   20.39    3.03
   5  -4  -2 1090.56   30.68
   5  -4  -2 1093.59   37.33
   5  -4  -2 1047.97   30.46
   5  -4  -2 1105.63   37.68
   5  -4  -1  354.58   14.63
   5  -4  -1  361.43   19.16
   5  -4  -1  366.38   14.66
   5  -4  -1  386.71   19.76
   5  -4   0  306.04   14.15
   5  -4   0  364.91   18.93
   5  -4   1 1187.70   33.02
   5  -4   1 1155.86   35.27
   5  -4   1 1226.21   40.09
   5  -4   1 1214.65   33.17
   5  -4   2  255.80   15.40
   5  -4   2  282.23   12.10
   5  -4   2  283.42   14.50
   5  -4   2  274.35   11.94
   5  -4   2  275.93   15.78
   5  -4   3   64.15    5.14
   5  -4   3   61.05    6.65
   5  -4   3   61.73    6.95
   5  -4   3   63.05    5.08
   5  -4   3   52.50    6.49
   5  -4   4  291.78   11.74
   5  -4   4  269.86   15.68
   5  -4   4  283.78   15.25
   5  -4   4  277.10   11.41
   5  -4   4  273.69   14.72
   5  -4   5   12.10    2.04
   5  -4   5   11.89    2.83
   5  -4   5   10.94    2.71
   5  -4   5   14.24    2.22
   5  -4   6  260.57   16.16
   5  -4   6  261.75   11.10
   5  -4   6  218.67   12.26
   5  -4   7    1.97    2.02
   5  -4   7    4.91    1.45
   5  -4   8   10.26    2.01
   5  -4   8    8.40    2.58
   5  -4   9  120.13    8.79
  -5   4 -10  261.62   11.52
  -5   4 -10  256.76   11.58
   5  -4  10  237.27   11.97
  -5   4 -11   42.77    3.91
  -5   4 -11   46.67    4.17
   5  -4  12    8.39    1.58
  -5   4 -12    8.15    1.50
  -5   4 -12    7.74    1.49
  -5   4 -13   39.22    2.20
  -5   4 -13   40.81    2.18
  -5   3  13    1.27    0.45
  -5   3  12    1.28    0.71
   5  -3 -12    0.55    0.67
   5  -3 -11   35.81    3.28
   5  -3 -11   37.67    3.63
  -5   3  11   44.35    3.67
   5  -3 -11   35.11    4.06
   5  -3 -10   76.58    5.14
   5  -3 -10   68.50    6.86
   5  -3 -10   79.67    6.15
   5  -3  -9  158.10    8.80
   5  -3  -9  189.15   10.91
   5  -3  -9  166.92   10.00
   5  -3  -8  121.11    8.11
   5  -3  -8  131.39    8.92
   5  -3  -8  122.09    9.36
   5  -3  -7  188.24   10.61
   5  -3  -7  195.43    9.68
   5  -3  -7  222.90   13.23
  -5   3   7  205.82   12.27
   5  -3  -6  689.12   24.62
  -5   3   6  664.86   24.44
   5  -3  -6  724.05   21.73
   5  -3  -6  717.01   26.40
   5  -3  -6  727.88   23.85
   5  -3  -6  695.70   24.74
   5  -3  -5   63.28    6.21
   5  -3  -5   66.92    6.16
  -5   3   5   62.56    6.05
   5  -3  -4 1138.96   35.10
   5  -3  -4 1123.16   29.54
   5  -3  -4 1117.15   29.37
   5  -3  -4 1112.36   34.51
  -5   3   4 1085.32   32.22
   5  -3  -3  187.46   11.96
   5  -3  -3  169.24    8.40
   5  -3  -3  190.20    8.88
   5  -3  -3  169.94   11.22
  -5   3   3  178.47    9.43
   5  -3  -2 1450.32   43.09
   5  -3  -2 1473.89   36.89
   5  -3  -2 1427.41   36.69
   5  -3  -2 1417.52   42.55
  -5   3   2 1398.57   36.99
   5  -3  -1    3.43    1.80
   5  -3  -1    3.50    1.24
   5  -3  -1    5.23    1.48
   5  -3  -1    9.21    2.77
  -5   3   1    5.93    1.43
   5  -3   0  258.59   14.37
   5  -3   0  261.98   11.07
   5  -3   1   49.96    4.29
   5  -3   1   49.77    5.87
   5  -3   1   48.10    4.24
   5  -3   1   53.39    5.05
   5  -3   1   46.38    5.74
   5  -3   2   69.42    5.04
   5  -3   2   71.35    6.97
   5  -3   2   66.17    4.97
   5  -3   2   78.57    6.61
   5  -3   2   71.38    7.03
   5  -3   3 1179.68   31.16
   5  -3   3 1188.46   36.32
   5  -3   3 1208.34   31.32
   5  -3   3 1206.53   36.84
   5  -3   3 1227.40   36.72
   5  -3   4  106.37    6.14
   5  -3   4  115.30    8.54
   5  -3   4  113.44    6.33
   5  -3   4  115.96    9.27
   5  -3   4  103.37    8.19
   5  -3   5   43.88    4.91
   5  -3   5   46.57    6.23
   5  -3   5   35.34    4.56
   5  -3   6  248.07   11.00
   5  -3   6  227.42   14.71
   5  -3   7   45.09    4.27
   5  -3   7   44.66    4.92
   5  -3   7   39.87    5.14
  -5   3  -8  585.87   25.87
  -5   3  -8  624.99   26.55
   5  -3   8  534.53   21.87
   5  -3   8  579.75   18.53
   5  -3   8  588.68   21.12
   5  -3   9  260.78   13.55
   5  -3   9  281.41   10.74
   5  -3   9  276.57   12.97
   5  -3  10   21.65    3.42
   5  -3  10   29.44    3.71
  -5   3 -11    3.91    1.29
  -5   3 -12   11.79    1.94
  -5   3 -12   12.51    1.96
  -5   3 -13    0.18    0.38
  -5   3 -13    0.38    0.43
   5  -3  13    0.26    0.36
  -5   2  13   42.97    2.50
   5  -2 -12    2.50    1.12
  -5   2  12    0.41    0.59
   5  -2 -11    9.15    1.47
   5  -2 -11    7.57    2.21
  -5   2  11    8.69    1.79
   5  -2 -10    3.18    1.48
   5  -2 -10    2.60    1.17
   5  -2 -10    1.73    1.81
   5  -2  -9   55.84    5.62
   5  -2  -9   53.25    6.67
   5  -2  -9   56.68    5.06
   5  -2  -9   51.78    4.21
   5  -2  -8  145.76    9.54
   5  -2  -8  135.09    9.08
   5  -2  -8  131.58    8.43
  -5   2   8  118.79    9.56
   5  -2  -7  123.06    7.30
   5  -2  -7  126.94    9.04
  -5   2   7  109.66    9.07
   5  -2  -7  110.20    8.05
   5  -2  -7  119.42    8.04
  -5   2   6  219.61   12.71
   5  -2  -5  344.10   14.60
  -5   2   5  332.20   15.55
   5  -2  -5  350.09   15.08
  -5   2   4 1364.80   38.25
   5  -2  -4 1380.37   38.93
   5  -2  -4 1307.08   33.16
   5  -2  -4 1380.64   38.46
   5  -2  -4 1315.79   33.33
  -5   2   3  101.63    7.30
   5  -2  -3   97.18    5.69
   5  -2  -3   87.76    7.36
   5  -2  -3   98.04    5.87
   5  -2  -3   98.21    7.88
   5  -2  -2  134.50    9.44
  -5   2   2  132.57    8.10
   5  -2  -2  142.21    7.17
   5  -2  -2  129.76    6.88
   5  -2  -2  142.40    9.61
   5  -2  -2  141.40    9.00
   5  -2  -1   18.87    3.44
  -5   2   1   22.46    3.10
   5  -2  -1   16.49    2.37
   5  -2  -1   21.66    3.81
   5  -2  -1   16.86    3.12
   5  -2  -1   22.64    2.72
   5  -2   0  471.00   18.24
   5  -2   0  431.30   14.72
   5  -2   0  493.00   19.43
   5  -2   0  439.13   14.13
   5  -2   0  453.52   14.96
   5  -2   0  496.64   19.39
   5  -2   1  533.48   19.80
   5  -2   1  508.77   16.25
   5  -2   1  511.39   17.42
   5  -2   1  513.99   20.37
   5  -2   1  531.19   16.42
   5  -2   1  537.46   20.56
   5  -2   2  578.64   20.88
   5  -2   2  548.68   17.14
   5  -2   2  602.70   21.68
   5  -2   2  536.73   17.07
   5  -2   2  567.16   19.80
   5  -2   2  576.37   21.46
   5  -2   3  584.10   17.58
   5  -2   3  596.88   21.63
   5  -2   3  577.50   17.49
   5  -2   3  588.82   21.60
   5  -2   3  607.98   21.86
   5  -2   4  295.76   10.77
   5  -2   4  296.95   13.86
   5  -2   4  315.92   15.42
   5  -2   4  311.34   13.94
   5  -2   4  285.47   10.67
   5  -2   4  302.29   14.33
   5  -2   5  478.34   20.64
   5  -2   5  501.67   18.22
   5  -2   5  468.38   17.55
  -5   2  -6  805.06   30.21
   5  -2   6  763.05   29.94
   5  -2   7   27.56    3.51
   5  -2   7   28.63    4.43
   5  -2   7   32.51    5.60
  -5   2  -7   29.52    5.23
   5  -2   7   25.45    3.72
  -5   2  -7   21.12    4.31
   5  -2   7   25.48    3.67
   5  -2   8  677.61   20.83
   5  -2   8  683.04   22.57
   5  -2   8  626.82   28.31
   5  -2   8  659.95   24.23
   5  -2   8  619.66   23.45
  -5   2  -8  637.70   27.17
   5  -2   8  676.06   22.43
  -5   2  -8  651.97   27.41
  -5   2  -9   72.90    5.82
   5  -2   9   76.68    5.20
   5  -2   9   79.25    6.69
   5  -2   9   77.48    6.20
   5  -2   9   86.35    6.50
   5  -2   9   73.10    6.86
   5  -2  10   10.89    2.67
  -5   2 -10   15.96    2.60
   5  -2  11    1.06    1.12
  -5   2 -11    2.44    1.13
  -5   2 -12   83.98    5.05
  -5   2 -12   84.91    5.14
  -5   2 -12   76.20    4.28
  -5   2 -13   25.23    2.01
  -5   2 -13   24.75    1.94
   5  -1 -13   27.34    2.31
  -5   1  13   30.60    2.14
   5  -1 -12   72.82    4.57
  -5   1  12   78.41    4.10
   5  -1 -11  233.14   10.98
   5  -1 -11  244.72    8.81
  -5   1  11  220.09    9.16
   5  -1 -10  148.07    9.74
  -5   1  10  150.42    7.79
   5  -1 -10  146.62    8.76
   5  -1 -10  152.80    7.86
   5  -1  -9   37.40    4.68
   5  -1  -9   43.91    4.46
   5  -1  -9   37.10    3.63
   5  -1  -9   41.67    5.54
   5  -1  -9   38.78    4.61
   5  -1  -8   84.86    5.74
   5  -1  -8  101.65    7.11
  -5   1   8   76.84    7.68
   5  -1  -8  100.25    8.74
   5  -1  -8   85.05    7.09
   5  -1  -7  497.38   17.98
  -5   1   7  450.03   20.36
   5  -1  -7  468.18   20.50
   5  -1  -7  473.80   16.39
  -5   1   6  182.07   12.03
   5  -1  -5   75.66    6.07
  -5   1   5   59.41    6.35
   5  -1  -4  120.33    8.18
  -5   1   4  117.37    8.69
   5  -1  -4  121.88    6.10
   5  -1  -4  114.74    5.93
   5  -1  -4  125.23    8.32
   5  -1  -4  100.89    7.80
   5  -1  -4  110.67    5.98
   5  -1  -3  109.21    7.95
   5  -1  -3   84.83    5.21
   5  -1  -3   94.26    7.35
  -5   1   3  117.34    8.29
   5  -1  -3  100.93    5.67
   5  -1  -3  106.57    5.77
   5  -1  -3  119.08    8.29
   5  -1  -3   92.25    5.50
   5  -1  -3  126.35    8.47
   5  -1  -2  226.06    9.36
   5  -1  -2  246.12   12.49
   5  -1  -2  237.80   12.44
   5  -1  -2  252.27    9.73
   5  -1  -2  240.44    9.58
   5  -1  -2  263.41   13.15
   5  -1  -2  253.92    9.80
   5  -1  -2  253.54   12.81
   5  -1  -1  980.82   25.78
   5  -1  -1  999.52   26.00
   5  -1  -1 1006.73   30.58
   5  -1  -1 1017.19   31.12
   5  -1  -1  965.56   25.84
   5  -1  -1  930.56   25.44
   5  -1   0  427.05   13.86
   5  -1   0  407.12   17.09
   5  -1   0  416.89   17.59
   5  -1   0  434.08   13.89
   5  -1   0  422.07   17.30
   5  -1   1  607.08   22.37
   5  -1   1  567.36   17.52
   5  -1   1  605.67   21.51
   5  -1   1  593.74   17.47
   5  -1   1  624.41   21.69
   5  -1   1  590.69   17.54
   5  -1   1  567.43   17.60
  -5   1  -1  602.39   18.51
  -5   1  -1  598.28   18.49
   5  -1   1  612.26   22.22
   5  -1   2   33.51    4.45
   5  -1   2   31.53    3.09
   5  -1   2   31.13    2.96
   5  -1   2   27.04    3.89
   5  -1   2   30.84    4.09
   5  -1   2   30.02    2.96
   5  -1   2   26.79    2.86
  -5   1  -2   26.91    3.52
  -5   1  -2   30.90    3.73
   5  -1   2   31.87    4.29
   5  -1   3  199.49   11.22
   5  -1   3  196.89    8.35
   5  -1   3  195.67   10.55
   5  -1   3  187.93   10.84
   5  -1   3  190.27    7.99
   5  -1   3  200.09   10.68
  -5   1  -3  197.11   10.76
  -5   1  -3  198.55   10.86
   5  -1   3  189.98    8.06
   5  -1   3  189.74    8.34
   5  -1   4 2390.30   58.35
   5  -1   4 2286.60   53.46
   5  -1   4 2290.24   59.61
  -5   1  -4 2393.06   61.13
  -5   1  -4 2470.56   61.52
   5  -1   4 2367.51   59.25
   5  -1   4 2409.41   53.70
   5  -1   4 2399.25   58.44
   5  -1   5  160.23   10.99
  -5   1  -5  152.93   10.72
   5  -1   5  138.32    8.10
  -5   1  -5  145.37   10.43
   5  -1   5  154.98    8.53
   5  -1   6  177.48   12.88
   5  -1   6  210.38   12.31
   5  -1   6  213.46   10.96
  -5   1  -6  220.94   13.68
   5  -1   6  225.14   11.21
  -5   1  -6  203.36   13.22
   5  -1   7  506.07   24.42
   5  -1   7  524.00   22.19
   5  -1   7  544.38   18.99
   5  -1   7  593.01   20.90
   5  -1   7  590.22   20.92
  -5   1  -7  552.23   24.11
  -5   1  -7  541.61   23.96
   5  -1   8  354.19   20.24
   5  -1   8  405.58   18.47
   5  -1   8  369.36   14.26
   5  -1   8  421.49   16.57
   5  -1   8  396.96   16.17
  -5   1  -8  319.15   18.26
  -5   1  -8  339.71   18.72
   5  -1   9  340.55   14.35
   5  -1   9  298.49   11.81
  -5   1  -9  319.36   13.70
   5  -1   9  315.08   13.89
   5  -1   9  356.38   16.52
   5  -1  10   40.63    4.28
  -5   1 -10   42.34    4.34
   5  -1  10   44.39    5.23
   5  -1  10   41.18    4.29
   5  -1  11  447.33   16.18
  -5   1 -11  429.38   14.83
   5  -1  12    1.82    1.12
  -5   1 -12    2.11    0.91
  -5   1 -13   13.16    1.34
  -5   1 -13   12.30    1.29
   5   0 -13   18.50    1.84
  -5   0  13   14.76    1.37
  -5   0  12   36.16    3.05
   5   0 -11  462.82   13.73
   5   0 -11  430.50   15.11
   5   0 -10    5.23    1.30
   5   0 -10    3.09    1.27
   5   0 -10    1.99    1.34
   5   0  -9  768.18   22.24
   5   0  -9  777.93   23.59
   5   0  -9  734.41   25.63
   5   0  -8 1085.54   31.05
   5   0  -8 1070.26   29.64
   5   0  -8 1082.44   32.28
   5   0  -8 1054.93   33.45
   5   0  -8 1079.78   29.13
  -5   0   7   56.47    6.72
   5   0  -7   66.69    5.22
   5   0  -7   76.38    6.03
   5   0  -7   63.59    5.02
   5   0  -7   58.82    6.19
  -5   0   6  128.07    9.98
   5   0  -5   69.39    6.35
  -5   0   5   77.81    7.59
   5   0  -5   86.32    6.99
   5   0  -4  498.72   16.05
   5   0  -4  533.62   20.55
   5   0  -4  515.38   16.20
  -5   0   4  523.36   21.42
   5   0  -4  521.90   20.41
   5   0  -3 1225.30   35.88
   5   0  -3 1325.47   38.59
   5   0  -3 1239.83   32.48
   5   0  -3 1289.94   37.91
   5   0  -3 1283.08   32.50
   5   0  -2  761.34   24.88
   5   0  -2  751.37   26.73
   5   0  -2  767.75   21.85
   5   0  -2  771.30   26.83
   5   0  -2  762.86   20.81
   5   0  -2  729.29   21.56
   5   0  -1  165.37   10.79
   5   0  -1  167.40    8.04
   5   0  -1  155.98    7.16
   5   0  -1  159.88    7.87
   5   0  -1  155.09    9.50
   5   0   0    1.63    0.76
   5   0   0    1.33    1.15
  -5   0  -1 1614.51   41.16
  -5   0  -1 1614.58   41.12
   5   0   1 1657.38   44.55
   5   0   1 1687.22   39.86
   5   0   1 1693.06   41.34
   5   0   1 1771.95   47.97
   5   0   1 1722.95   41.44
   5   0   1 1741.15   47.58
  -5   0  -2  417.15   15.86
  -5   0  -2  401.92   15.66
   5   0   2  430.28   16.79
   5   0   2  414.20   18.21
   5   0   2  403.87   14.31
   5   0   2  440.75   13.50
   5   0   2  415.99   18.54
   5   0   2  414.01   14.41
   5   0   3   87.12    7.60
   5   0   3   87.09    5.49
   5   0   3   83.39    7.35
   5   0   3   84.74    5.55
   5   0   3   82.23    5.38
   5   0   3   80.65    5.35
  -5   0  -3   83.62    6.81
  -5   0  -3   89.42    7.00
   5   0   4 1066.98   32.37
   5   0   4 1018.76   27.12
   5   0   4 1054.12   29.14
   5   0   4 1054.88   29.11
  -5   0  -4 1069.73   32.96
  -5   0  -4  996.34   32.30
   5   0   4 1048.04   32.13
   5   0   4 1006.38   27.17
   5   0   5   70.54    7.24
   5   0   5   82.51    6.34
  -5   0  -5   65.54    6.90
  -5   0  -5   69.42    7.15
   5   0   5   78.01    6.22
   5   0   6 1373.62   37.43
   5   0   6 1258.34   42.80
   5   0   6 1428.39   38.67
  -5   0  -6 1321.35   42.25
  -5   0  -6 1271.87   41.69
   5   0   6 1481.33   39.06
   5   0   7  122.81    7.95
   5   0   7  109.52   10.47
   5   0   7  106.90    9.84
   5   0   7  136.15    8.98
  -5   0  -7  124.00   10.48
  -5   0  -7  127.68   10.69
   5   0   7  132.67    8.88
   5   0   8   45.40    4.45
   5   0   8   46.32    4.85
   5   0   8   50.87    6.39
   5   0   8   45.74    5.08
   5   0   8   50.52    5.38
   5   0   9  716.32   21.41
   5   0   9  767.16   24.44
   5   0   9  760.54   26.99
   5   0   9  719.56   24.00
   5   0  10   14.13    2.55
   5   0  10    9.53    2.22
   5   0  10   13.45    3.11
  -5   0 -10   16.38    2.77
   5   0  11   53.26    4.86
  -5   0 -11   46.03    4.05
   5   0  12   97.02    5.36
  -5   0 -12   96.69    4.84
   5   1 -13    0.64    0.61
   5   1 -13    0.08    0.35
  -5  -1  12    5.34    1.17
  -5  -1  11  458.49   14.43
  -5  -1  10   45.62    3.98
   5   1 -10   46.35    3.64
   5   1 -10   40.57    3.77
  -5  -1   9  313.14   12.28
  -5  -1   9  333.16   12.48
   5   1  -9  357.06   12.93
   5   1  -9  358.89   13.71
   5   1  -8   25.01    3.48
   5   1  -8   28.63    3.36
   5   1  -8   25.27    3.69
  -5  -1   8   25.08    3.03
  -5  -1   8   23.13    4.33
  -5  -1   8   27.71    3.19
  -5  -1   7  183.11    8.73
   5   1  -7  192.32   10.50
  -5  -1   7  176.48    8.58
   5   1  -7  192.45    9.19
   5   1  -7  196.04   10.06
   5   1  -7  185.50    9.27
   5   1  -6  762.81   22.63
   5   1  -6  763.57   22.80
   5   1  -6  752.68   23.53
   5   1  -5    5.80    2.09
   5   1  -5    8.21    1.73
   5   1  -5    7.72    2.31
  -5  -1   5    6.92    2.48
   5   1  -5   11.62    1.99
   5   1  -4  104.97    6.35
   5   1  -4  109.09    8.94
   5   1  -4  106.00    8.84
   5   1  -4  101.29    6.34
   5   1  -3    2.01    1.02
   5   1  -3    5.94    2.23
   5   1  -3    5.87    1.63
   5   1  -3    3.02    1.76
   5   1  -2    7.50    1.81
   5   1  -2    7.08    2.43
   5   1  -2    8.25    2.75
   5   1  -2    6.80    1.67
   5   1  -1  496.79   16.92
   5   1  -1  484.10   16.70
   5   1  -1  460.34   21.06
   5   1   0  986.71   33.67
   5   1   1   53.91    4.71
   5   1   1   59.90    6.81
   5   1   1   53.75    4.68
   5   1   1   56.98    6.71
  -5  -1  -2  301.54   13.44
  -5  -1  -2  306.65   13.52
   5   1   2  311.46   12.65
   5   1   2  335.57   16.89
   5   1   2  312.11   12.65
   5   1   2  326.76   16.76
  -5  -1  -3    0.78    1.02
   5   1   3    1.46    1.61
   5   1   3    4.27    1.31
   5   1   3    1.99    1.42
  -5  -1  -3    0.78    1.12
   5   1   3    1.27    0.84
   5   1   4  840.31   23.88
   5   1   4  845.48   29.03
   5   1   4  808.19   23.57
   5   1   4  856.87   28.88
   5   1   4  877.87   25.95
  -5  -1  -4  858.14   29.00
   5   1   4  831.33   25.60
  -5  -1  -4  833.93   28.71
   5   1   5   49.13    5.08
  -5  -1  -5   45.77    5.94
   5   1   5   49.18    4.99
  -5  -1  -5   36.59    5.31
   5   1   6   45.85    5.15
  -5  -1  -6   38.93    5.72
   5   1   6   41.83    4.88
  -5  -1  -6   48.05    6.27
   5   1   6   41.04    6.01
   5   1   6   45.12    5.01
   5   1   6   41.67    4.14
   5   1   7    3.94    1.75
  -5  -1  -7    1.20    1.56
  -5  -1  -7   -0.60    1.39
   5   1   7    0.77    1.18
   5   1   7    0.77    1.27
   5   1   7    1.70    1.37
   5   1   7    3.95    2.54
   5   1   8    1.73    1.17
   5   1   8    2.57    1.48
   5   1   8    1.47    1.42
   5   1   9   16.07    2.40
   5   1   9   20.17    3.24
   5   1   9   18.53    3.18
   5   1   9   21.04    3.18
   5   1  10   25.89    3.30
  -5  -1 -10   27.41    3.45
   5   1  10   21.00    3.03
   5   1  10   22.51    2.67
  -5  -1 -11  114.83    6.20
  -5  -1 -12   68.45    3.68
   5   2 -13  101.11    4.21
   5   2 -13   81.76    3.60
   5   2 -12   23.25    2.33
  -5  -2  11    0.63    0.66
   5   2 -11    0.25    0.82
  -5  -2  11    2.20    0.92
  -5  -2  10    4.59    1.33
  -5  -2  10    5.02    1.42
   5   2 -10    2.12    0.94
   5   2  -9   57.65    4.48
   5   2  -9   50.73    4.55
   5   2  -9   46.58    5.32
  -5  -2   9   52.25    4.43
  -5  -2   9   48.89    4.30
   5   2  -8  220.18    9.93
   5   2  -8  204.64   10.18
   5   2  -8  195.74   11.88
  -5  -2   8  208.36    9.65
  -5  -2   8  195.44    9.42
   5   2  -7    0.85    1.21
  -5  -2   7   -0.57    0.94
   5   2  -7    0.89    0.98
   5   2  -7    0.53    0.87
   5   2  -6  295.25   14.39
  -5  -2   6  312.74   17.11
   5   2  -6  310.47   13.14
   5   2  -6  322.99   12.64
   5   2  -6  317.47   12.54
   5   2  -5   35.81    3.79
   5   2  -5   36.90    3.84
   5   2  -5   28.32    4.79
   5   2  -5   31.52    4.94
   5   2  -4  222.30   10.52
   5   2  -4  219.30   10.55
   5   2  -4  229.28   14.35
   5   2  -4  212.41   13.88
   5   2  -3  217.22   10.60
   5   2  -3  221.91   10.82
   5   2  -3  210.60   14.17
   5   2  -3  224.01   14.46
   5   2  -2   56.64    5.20
   5   2  -2   52.49    5.05
   5   2  -2   48.31    6.74
   5   2  -2   54.96    7.05
   5   2  -1 1861.58   47.35
   5   2  -1 1793.59   47.30
   5   2  -1 1919.95   56.08
   5   2   0  388.19   20.34
   5   2   1  224.24   11.19
   5   2   1  219.89   14.71
   5   2   1  220.49   10.98
   5   2   1  223.31   14.92
   5   2   2  270.37   12.21
  -5  -2  -2  264.47   13.12
   5   2   2  293.01   16.90
   5   2   2  290.77   12.55
   5   2   2  280.60   16.39
  -5  -2  -2  258.40   13.05
   5   2   3    4.03    2.12
  -5  -2  -3    6.62    2.12
   5   2   3    7.52    2.00
   5   2   3    4.38    1.41
   5   2   3    5.61    2.44
  -5  -2  -3    3.96    1.70
   5   2   4   98.95    6.43
  -5  -2  -4   94.91    8.50
   5   2   4  100.08    8.95
  -5  -2  -4  105.02    8.88
   5   2   4  116.06    9.37
   5   2   4   99.56    6.53
   5   2   5  121.88    9.42
  -5  -2  -5  116.59   10.03
   5   2   5  131.63    9.94
   5   2   5  141.59    9.00
   5   2   5  115.02    7.58
  -5  -2  -5  116.16    9.91
   5   2   5  144.75    9.14
   5   2   6  382.36   17.49
  -5  -2  -6  338.13   18.66
   5   2   6  424.97   19.41
   5   2   6  371.86   14.36
   5   2   6  412.93   17.05
  -5  -2  -6  377.73   19.55
   5   2   6  423.50   17.22
   5   2   7  222.19   12.12
   5   2   7  251.39   12.73
   5   2   7  259.84   12.86
   5   2   7  241.23   14.24
   5   2   8   18.93    2.86
   5   2   8   21.75    3.30
   5   2   8   25.96    3.78
   5   2   8   20.88    4.05
   5   2   8   26.64    3.80
   5   2   9   84.35    6.37
   5   2   9   72.99    4.94
   5   2   9   84.43    7.11
   5   2   9   97.46    6.77
   5   2  10    1.43    1.01
   5   2  10    0.57    1.36
  -5  -2 -11   62.35    4.06
   5   2  11   53.08    4.01
  -5  -2 -12   66.72    2.93
   5   2  12   65.72    3.09
   5   3 -12   10.63    1.71
   5   3 -12    8.96    1.04
   5   3 -12   12.11    1.56
   5   3 -11   13.13    2.21
  -5  -3  11   13.00    1.76
   5   3 -11   13.00    1.95
  -5  -3  11   16.51    2.00
  -5  -3  10  328.88   11.85
   5   3 -10  326.21   13.04
  -5  -3  10  342.64   12.04
  -5  -3   9    2.71    1.22
   5   3  -9    1.31    1.15
   5   3  -9    0.75    0.97
  -5  -3   9    2.71    1.22
   5   3  -9    3.58    1.28
  -5  -3   8  221.42   10.34
   5   3  -8  251.38   12.43
  -5  -3   8  223.93   10.40
   5   3  -8  232.27   12.82
   5   3  -8  228.49   10.16
   5   3  -7  214.74   11.74
   5   3  -7  199.28    9.62
   5   3  -7  219.41   10.48
   5   3  -7  183.56   11.38
   5   3  -6   37.67    4.90
   5   3  -6   40.12    4.02
   5   3  -6   37.85    4.10
   5   3  -6   36.98    4.75
  -5  -3   6   38.89    5.89
   5   3  -6   49.42    5.29
   5   3  -5  379.60   15.65
   5   3  -5  396.27   16.05
   5   3  -5  412.98   20.56
   5   3  -5  374.00   17.11
   5   3  -5  405.70   16.54
   5   3  -5  390.55   15.60
   5   3  -5  378.04   15.13
   5   3  -5  412.29   20.73
   5   3  -5  390.34   15.17
   5   3  -4   10.59    2.54
   5   3  -4   11.37    2.44
   5   3  -4    8.70    2.25
   5   3  -4    9.44    3.24
   5   3  -4   13.00    2.34
   5   3  -4   12.27    2.16
   5   3  -4   10.90    3.46
   5   3  -4    9.26    2.30
   5   3  -3  694.52   24.04
   5   3  -3  759.26   24.94
   5   3  -3  794.45   32.28
   5   3  -3  686.98   30.35
   5   3  -2    6.88    2.19
   5   3  -2   10.60    3.53
   5   3  -2    6.78    2.91
   5   3  -2    9.03    2.48
   5   3  -2    7.48    3.14
   5   3  -1  469.79   18.66
   5   3  -1  428.21   23.74
   5   3  -1  471.83   24.69
   5   3  -1  435.43   18.11
   5   3   0   97.05   10.75
   5   3   1  210.83   11.80
   5   3   1  254.64   17.30
   5   3   1  239.72   16.85
   5   3   1  207.58   15.77
   5   3   1  240.03   12.44
   5   3   2  791.63   26.17
   5   3   2  850.54   33.81
   5   3   2  822.75   26.49
   5   3   2  821.45   32.89
   5   3   3   17.91    3.07
   5   3   3   13.71    3.74
  -5  -3  -3   17.88    3.72
   5   3   3   18.31    3.00
  -5  -3  -3   22.79    4.14
   5   3   3   20.82    3.29
   5   3   3   20.72    3.43
   5   3   3   15.90    3.94
   5   3   3   15.66    2.40
   5   3   3   19.60    3.19
   5   3   4    1.43    1.06
   5   3   4    2.88    1.64
  -5  -3  -4    0.55    1.43
   5   3   4    2.63    1.18
  -5  -3  -4    2.74    1.69
   5   3   4    3.39    1.64
   5   3   4    1.03    1.13
   5   3   4    1.99    1.00
  -5  -3  -5  876.77   32.65
  -5  -3  -5  827.77   31.97
   5   3   5  901.21   27.12
   5   3   6   55.38    6.32
   5   3   6   60.46    5.00
   5   3   6   65.79    6.62
   5   3   7 1145.52   34.45
   5   3   7 1121.03   34.13
   5   3   8  234.47   11.89
   5   3   8  228.57   11.03
   5   3   8  233.70   10.31
   5   3   9    1.67    1.41
   5   3   9    1.17    0.99
   5   3   9    1.11    0.74
   5   3  10  156.99    7.05
   5   3  10  165.74    7.56
  -5  -3 -11   23.62    2.04
   5   4 -12   55.40    3.06
  -5  -4  12   43.43    2.36
  -5  -4  11    1.28    0.70
   5   4 -11    1.40    0.99
   5   4 -11    1.29    0.54
  -5  -4  11    0.90    0.62
  -5  -4  11    2.89    0.97
   5   4 -10  127.66    7.71
   5   4 -10  121.36    6.14
  -5  -4  10  118.39    6.13
   5   4 -10  119.21    6.28
  -5  -4  10  122.27    6.20
   5   4  -9   67.70    5.19
  -5  -4   9   77.67    5.30
   5   4  -9   68.44    5.26
  -5  -4   9   76.95    5.32
   5   4  -8  460.58   16.55
  -5  -4   8  426.03   15.41
   5   4  -8  397.29   15.67
  -5  -4   8  432.17   15.49
   5   4  -7   45.55    4.81
   5   4  -7   46.08    4.24
   5   4  -7   44.32    4.95
   5   4  -6  442.32   18.32
   5   4  -6  462.73   16.32
   5   4  -6  486.08   17.08
   5   4  -6  489.80   19.66
   5   4  -6  483.47   18.16
   5   4  -6  498.10   17.51
   5   4  -6  480.38   19.79
   5   4  -6  464.75   17.31
   5   4  -5  161.99   11.07
   5   4  -5  168.16   10.40
   5   4  -5  170.76    9.74
   5   4  -5  159.37    9.90
   5   4  -5  156.20    9.86
   5   4  -5  160.38    8.34
   5   4  -5  163.28    9.64
   5   4  -5  153.77   12.91
   5   4  -5  158.32   12.95
   5   4  -5  158.57    9.35
   5   4  -5  173.86   10.12
   5   4  -4  477.61   20.28
   5   4  -4  491.10   18.03
   5   4  -4  486.07   18.81
   5   4  -4  527.65   19.86
   5   4  -4  465.53   25.02
   5   4  -4  489.59   25.37
   5   4  -4  450.24   19.30
   5   4  -4  448.82   18.39
   5   4  -4  449.69   15.98
   5   4  -4  496.93   19.21
   5   4  -4  508.50   19.95
   5   4  -3   59.88    6.26
   5   4  -3   49.93    5.16
   5   4  -3   44.72    4.61
   5   4  -3   43.28    7.47
   5   4  -3   52.65    5.98
   5   4  -3   45.51    7.62
   5   4  -3   47.71    7.82
   5   4  -3   45.75    5.82
   5   4  -3   48.86    5.91
   5   4  -3   45.23    4.14
   5   4  -3   63.98    5.93
   5   4  -3   51.06    5.78
   5   4  -2   59.92    6.23
   5   4  -2   60.20    6.20
   5   4  -2   67.71    5.87
   5   4  -2   71.02    5.68
   5   4  -2   67.41    9.59
   5   4  -2   71.81    7.14
   5   4  -2   81.73   10.62
   5   4  -2   64.31    9.42
   5   4  -2   62.37    6.83
   5   4  -2   72.19    7.37
   5   4  -2   59.98    4.54
   5   4  -2   63.00    5.92
   5   4  -2   71.39    7.07
   5   4  -1  346.62   14.47
   5   4  -1  373.64   14.25
   5   4  -1  320.25   21.93
   5   4  -1  358.89   14.31
   5   4  -1  372.90   13.96
   5   4  -1  374.94   15.86
   5   4  -1  317.60   17.07
   5   4  -1  363.19   17.35
   5   4  -1  361.40   17.42
   5   4  -1  368.49   23.74
   5   4  -1  341.27   16.61
   5   4  -1  360.51   23.33
   5   4  -1  346.24   17.34
   5   4   0  252.46   13.73
   5   4   0  244.22   14.45
   5   4   0  252.95   11.22
   5   4   0  255.44   12.29
   5   4   0  263.46   19.76
   5   4   0  256.37   14.57
   5   4   0  250.41   11.21
   5   4   0  241.94   10.63
   5   4   0  237.50   18.54
   5   4   0  256.12   13.92
   5   4   0  262.18   12.94
   5   4   1  120.32    9.16
   5   4   1  123.95    8.45
   5   4   1  118.82    9.42
   5   4   1  141.35    9.94
   5   4   1  117.13    7.01
   5   4   1  134.37    7.32
   5   4   1  130.40   12.93
   5   4   1  126.10    9.36
   5   4   1  128.99   13.09
   5   4   1  118.56    9.63
   5   4   1  114.37    9.04
   5   4   1  138.98   13.65
   5   4   2   22.04    3.82
   5   4   2   21.86    5.20
   5   4   2   28.64    5.96
   5   4   2   30.20    4.33
   5   4   2   29.23    4.29
   5   4   2   44.29    4.02
   5   4   2   30.27    5.89
   5   4   2   28.89    3.20
   5   4   2   29.74    4.06
   5   4   2   27.64    4.11
   5   4   3   71.30    6.64
   5   4   3   58.55    5.63
   5   4   3   59.90    5.57
   5   4   3   58.19    7.79
   5   4   3   55.78    5.43
   5   4   3   51.87    5.36
   5   4   3   63.06    4.62
   5   4   3   55.95    7.46
   5   4   4  319.46   11.51
   5   4   4  321.50   14.18
  -5  -4  -4  321.47   17.56
   5   4   4  329.31   13.37
  -5  -4  -4  301.59   17.09
   5   4   4  326.55   13.44
   5   4   5  710.54   22.66
   5   4   6   56.04    6.30
   5   4   6   61.11    5.42
  -5  -4  -7   93.37    6.01
   5   4   7   94.29    7.35
   5   4   8    9.69    1.79
   5   4   8   11.36    2.30
   5   4   9   18.73    2.67
   5   4   9   14.60    1.91
  -5  -4 -10  395.48   11.58
   5   4  10  376.88   11.10
   5   5 -11   85.71    4.09
  -5  -5  10  134.54    6.00
   5   5 -10  138.12    6.71
  -5  -5  10  118.41    5.31
  -5  -5  10  131.19    5.95
  -5  -5   9    0.41    0.79
   5   5  -9    0.52    0.86
   5   5  -9   -0.16    0.61
  -5  -5   9   -0.17    0.72
  -5  -5   9    1.84    1.01
   5   5  -8  874.27   24.00
   5   5  -8  874.87   26.56
  -5  -5   8  865.97   24.66
  -5  -5   8  848.95   24.55
   5   5  -7  272.86   12.92
   5   5  -7  274.93   11.47
   5   5  -7  273.22   12.92
   5   5  -6  281.23   12.39
   5   5  -6  256.72   12.74
   5   5  -6  280.88   13.26
   5   5  -6  281.42   12.05
   5   5  -6  279.64   12.05
   5   5  -6  258.23   11.55
   5   5  -6  282.29   12.35
   5   5  -6  288.82   14.16
   5   5  -5   51.33    5.49
   5   5  -5   55.93    5.67
   5   5  -5   40.98    4.76
   5   5  -5   47.36    4.64
   5   5  -5   46.50    5.10
   5   5  -5   41.67    4.79
   5   5  -5   51.85    5.49
   5   5  -5   52.47    6.01
   5   5  -4  608.78   23.21
   5   5  -4  609.17   22.57
   5   5  -4  575.04   21.29
   5   5  -4  574.58   20.75
   5   5  -4  552.52   19.35
   5   5  -4  579.98   22.42
   5   5  -4  570.80   22.45
   5   5  -4  582.40   22.72
   5   5  -3  113.11   12.89
   5   5  -3  100.47    6.49
   5   5  -3  100.43    9.01
   5   5  -3  125.29    9.92
   5   5  -3  113.54    8.19
   5   5  -3  110.62    9.14
   5   5  -3   91.97    8.05
   5   5  -3  115.92    8.81
   5   5  -3  102.22    8.79
   5   5  -3  116.46   13.14
   5   5  -3  116.03   13.04
   5   5  -3  108.42    7.22
   5   5  -3  119.77    7.92
   5   5  -2    1.64    1.80
   5   5  -2    2.60    1.81
   5   5  -2    1.91    1.58
   5   5  -2    6.43    1.82
   5   5  -2    4.48    1.36
   5   5  -2    2.10    2.12
   5   5  -2    2.64    1.74
   5   5  -2   -1.06    1.74
   5   5  -2    3.16    3.24
   5   5  -2    1.92    1.35
   5   5  -2    2.29    1.20
   5   5  -1    7.22    1.89
   5   5  -1   10.30    2.57
   5   5  -1    8.12    2.61
   5   5  -1   10.35    2.55
   5   5  -1    8.23    3.00
   5   5  -1   11.64    3.15
   5   5  -1    7.00    2.51
   5   5  -1    8.55    3.94
   5   5  -1   11.71    3.23
   5   5  -1    9.64    3.95
   5   5  -1   13.29    2.20
   5   5  -1    8.41    3.68
   5   5  -1   10.40    2.18
   5   5   0   28.61    3.17
   5   5   0   24.26    5.80
   5   5   0   46.37    4.18
   5   5   0   29.50    4.57
   5   5   0   32.89    5.01
   5   5   0   36.03    7.49
   5   5   0   36.33    5.04
   5   5   0   31.78    4.32
   5   5   0   28.12    4.64
   5   5   0   28.73    6.56
   5   5   0   25.83    3.38
   5   5   0   35.77    5.21
   5   5   1   44.32    5.54
   5   5   1   36.52    4.56
   5   5   1   44.36    5.94
   5   5   1   45.11    5.54
   5   5   1   44.75    5.44
   5   5   1   42.30    5.34
   5   5   1   44.96    7.89
   5   5   1   52.33    4.23
   5   5   1   39.43    7.12
   5   5   1   41.13    5.00
   5   5   1   43.36    5.48
   5   5   1   51.99    8.27
   5   5   2   19.21    3.39
   5   5   2   20.42    3.67
   5   5   2   19.63    3.48
   5   5   2   27.43    4.87
   5   5   2   20.87    3.32
   5   5   3  231.67   11.96
   5   5   3  246.62   12.02
   5   5   3  270.00   12.38
   5   5   3  263.43   12.39
   5   5   4   41.11    4.14
   5   5   4   42.56    4.21
   5   5   4   41.77    4.13
   5   5   4   36.50    3.86
   5   5   4   36.80    4.22
   5   5   5   15.23    2.46
   5   5   5   16.67    3.48
   5   5   6   27.51    4.18
  -5  -5  -7   16.13    2.18
   5   5   7   11.02    2.32
   5   5   8   68.66    4.96
   5   5   8   63.14    4.40
   5   5   8   52.22    3.32
   5   5   9  131.48    5.54
   5   5   9   93.60    3.97
   5   6 -10  230.13    7.49
   5   6 -10  201.06    6.37
   5   6  -9  339.82   10.99
  -5  -6   9  352.64   11.24
  -5  -6   9  340.85   11.15
   5   6  -8    8.99    1.72
   5   6  -8    6.42    1.15
  -5  -6   8    5.68    1.43
  -5  -6   8    9.54    1.80
   5   6  -7  265.12   11.65
   5   6  -7  260.77   10.87
   5   6  -7  253.59    9.34
   5   6  -6   61.94    5.70
   5   6  -6   57.69    4.91
   5   6  -6   49.77    4.02
   5   6  -6   55.23    4.58
   5   6  -6   54.48    5.06
   5   6  -5  510.88   18.50
   5   6  -5  508.44   18.71
   5   6  -5  490.11   19.39
   5   6  -5  527.30   19.23
   5   6  -5  512.05   16.55
   5   6  -5  509.00   17.67
   5   6  -5  537.96   19.32
   5   6  -5  499.14   18.55
   5   6  -4  547.54   21.26
   5   6  -4  552.48   20.67
   5   6  -4  517.55   19.38
   5   6  -4  554.73   18.51
   5   6  -4  529.91   17.36
   5   6  -4  536.77   21.01
   5   6  -4  532.43   18.23
   5   6  -4  532.53   20.66
   5   6  -4  520.23   20.19
   5   6  -3  112.87    9.16
   5   6  -3  120.02    8.68
   5   6  -3  113.03    6.90
   5   6  -3  119.29    9.39
   5   6  -3  123.75    7.29
   5   6  -3  130.33    9.54
   5   6  -3  121.55    9.29
   5   6  -2    7.26    2.23
   5   6  -2    5.58    2.45
   5   6  -2    8.80    1.95
   5   6  -2   12.34    2.16
   5   6  -2    4.79    2.17
   5   6  -2   14.69    3.36
   5   6  -1   17.67    3.23
   5   6  -1   22.12    3.87
   5   6  -1   16.56    3.68
   5   6  -1   19.30    3.15
   5   6  -1   20.97    3.98
   5   6  -1   22.75    4.27
   5   6  -1   21.66    4.01
   5   6   0  481.14   19.89
   5   6   0  499.36   19.25
   5   6   0  464.55   19.68
   5   6   0  456.74   19.83
   5   6   0  441.84   19.09
   5   6   0  462.36   17.93
   5   6   1    3.66    1.71
   5   6   1    2.30    1.58
   5   6   1    0.80    1.04
   5   6   1    0.79    1.22
   5   6   1    1.62    1.33
   5   6   1    3.17    1.67
   5   6   1    5.09    1.97
   5   6   2   29.53    3.90
   5   6   2   24.69    3.61
   5   6   2   27.33    3.81
   5   6   2   24.40    3.63
   5   6   2   30.16    4.59
   5   6   2   26.74    3.77
   5   6   3   80.75    6.01
   5   6   3   74.80    5.75
   5   6   3   84.15    6.36
   5   6   3   75.94    5.75
   5   6   3   78.14    6.53
   5   6   3   83.17    7.60
   5   6   3   81.48    5.97
  -5  -6  -4   17.75    2.43
   5   6   4   16.55    3.30
   5   6   4   17.42    2.38
   5   6   4   19.85    2.83
   5   6   5   72.63    4.64
   5   6   6   22.65    3.13
   5   6   6   20.45    2.95
  -5  -6  -6   22.43    2.47
   5   6   7   90.27    5.29
  -5  -6  -7   75.21    3.84
   5   6   7   86.30    5.12
   5   6   7   79.16    4.18
   5   6   8   43.93    2.70
  -5  -7   9    0.82    0.49
   5   7  -8   65.72    3.41
  -5  -7   8   69.45    4.01
   5   7  -7  234.10    9.26
   5   7  -7  206.51    7.80
  -5  -7   7  220.94    8.72
  -5  -7   7  225.71    8.81
   5   7  -6    3.83    1.43
   5   7  -6    1.45    0.75
   5   7  -5  183.30    7.86
   5   7  -5  190.82    9.71
   5   7  -5  202.60    9.33
   5   7  -5  206.19    9.56
   5   7  -5  207.74    9.78
   5   7  -5  212.98    9.79
   5   7  -4  227.96   11.07
   5   7  -4  221.66   11.04
   5   7  -4  223.00   11.28
   5   7  -4  241.11   11.59
[truncated: 240,101 more chars]
