# Supplementary material for: 1-[(2-Bromo­phen­yl)di­phenyl­meth­yl]-3-(tri­fluorometh­yl)-1H-pyrazole–1-(tri­phenyl­meth­yl)-3-(tri­fluoro­meth­yl)-1H-pyrazole (0.638:0.362)
Source: IUCrdata. 2025 Jun 17;10(Pt 6):x250466. doi: 10.1107/S2414314625004663 (PMC12230598; doi:10.1107/S2414314625004663)
Supplement: Supplementary file 2 [file x-10-x250466-Isup2.hkl]

data_I                                                                          
_shelx_title ' g-40_g_a.res in P-1'                                             
_shelx_refln_list_code          4                                               
_shelx_F_calc_maximum      107.60                                               
_exptl_crystal_F_000       435.52                                               
_reflns_d_resolution_high  0.7813                                               
                                                                                
loop_                                                                           
 _space_group_symop_operation_xyz                                               
 'x, y, z'                                                                      
 '-x, -y, -z'                                                                   
                                                                                
_cell_length_a     8.8408                                                       
_cell_length_b     9.4868                                                       
_cell_length_c    11.6797                                                       
_cell_angle_alpha  95.350                                                       
_cell_angle_beta   91.066                                                       
_cell_angle_gamma 103.592                                                       
                                                                                
_shelx_F_squared_multiplier     1.000                                           
                                                                                
loop_                                                                           
 _refln_index_h                                                                 
 _refln_index_k                                                                 
 _refln_index_l                                                                 
 _refln_F_squared_calc                                                          
 _refln_F_squared_meas                                                          
 _refln_F_squared_sigma                                                         
 _refln_observed_status                                                         
   1   0   0        669.60        523.52         7.53 o                         
   2   0   0       5896.83       5322.39        88.21 o                         
   3   0   0       4933.91       4861.42        56.94 o                         
   4   0   0        635.08        665.74         9.97 o                         
   5   0   0          1.39          1.72         0.72 o                         
   6   0   0        374.61        388.47        20.70 o                         
   7   0   0        175.50        183.17         2.41 o                         
   8   0   0        305.59        267.24         3.04 o                         
   9   0   0          3.21          2.04         0.46 o                         
  10   0   0        185.32        198.50         4.38 o                         
 -10   1   0        126.83        118.25         4.70 o                         
  -9   1   0         76.56         82.84         2.01 o                         
  -8   1   0        642.53        625.95         5.55 o                         
  -7   1   0        379.57        352.41         4.11 o                         
  -6   1   0          7.14          8.92         1.17 o                         
  -5   1   0        427.40        482.11         7.98 o                         
  -4   1   0       1559.47       1564.89        20.87 o                         
  -3   1   0        475.61        456.72         6.64 o                         
  -2   1   0        229.89        277.38         5.26 o                         
  -1   1   0       1131.01       1218.09        18.23 o                         
   0   1   0       1016.67       1174.84        15.00 o                         
   1   1   0        228.58        170.58         3.44 o                         
   2   1   0       7845.89       7564.22        91.05 o                         
   3   1   0       3646.83       3777.06        40.96 o                         
   4   1   0        611.64        722.65        14.57 o                         
   5   1   0       1154.80       1123.90        38.35 o                         
   6   1   0        250.21        250.03        17.40 o                         
   7   1   0         73.33         87.07         1.67 o                         
   8   1   0         57.39         52.46         1.59 o                         
   9   1   0         20.23         25.19         1.28 o                         
  10   1   0        278.96        279.86         6.14 o                         
  -9   2   0        156.19        151.83         2.80 o                         
  -8   2   0         44.54         43.44         1.20 o                         
  -7   2   0        399.87        378.28         4.25 o                         
  -6   2   0        125.18        147.81         4.44 o                         
  -5   2   0        525.28        522.95        11.60 o                         
  -4   2   0        322.16        386.74         7.52 o                         
  -3   2   0        912.38        887.14        11.95 o                         
  -2   2   0        893.32       1067.02        14.35 o                         
  -1   2   0         54.90         83.29         3.16 o                         
   0   2   0       1240.43       1243.81        12.32 o                         
   1   2   0       2640.87       2812.85        44.22 o                         
   2   2   0       2933.24       2877.54        44.06 o                         
   3   2   0       1162.87       1210.37        18.53 o                         
   4   2   0        779.45        785.58        14.43 o                         
   5   2   0        492.16        442.16        23.17 o                         
   6   2   0        102.74        109.76         2.84 o                         
   7   2   0          1.76          4.67         0.66 o                         
   8   2   0         94.48         98.69         2.48 o                         
   9   2   0         44.68         45.26         1.76 o                         
  10   2   0        133.93        131.08         4.18 o                         
 -10   3   0        122.24        133.69        11.80 o                         
  -9   3   0        503.18        464.27         7.07 o                         
  -8   3   0          1.87          5.00         0.66 o                         
  -7   3   0        838.01        800.59         5.70 o                         
  -6   3   0       1204.64       1145.63        27.51 o                         
  -5   3   0        262.98        296.98         9.99 o                         
  -4   3   0         85.19         91.27         3.40 o                         
  -3   3   0         13.01         28.46         1.36 o                         
  -2   3   0        916.31        916.40        19.12 o                         
  -1   3   0      11578.35      11224.88       164.39 o                         
   0   3   0         49.82         53.42         2.55 o                         
   1   3   0         41.85         57.43         3.33 o                         
   2   3   0        114.57        111.71         4.17 o                         
   3   3   0        105.86         87.51         4.68 o                         
   4   3   0       1616.86       1613.04        26.31 o                         
   5   3   0        114.58        110.54        12.24 o                         
   6   3   0         52.67         47.79         1.79 o                         
   7   3   0        500.49        516.50         6.64 o                         
   8   3   0         16.19         17.46         1.16 o                         
   9   3   0         49.57         48.42         2.04 o                         
 -10   4   0         35.14         39.17         1.90 o                         
  -9   4   0        266.64        246.77         3.70 o                         
  -8   4   0       1257.50       1247.42         9.47 o                         
  -7   4   0         83.10         82.49         1.79 o                         
  -6   4   0        477.17        488.98        25.53 o                         
  -5   4   0        387.34        375.40        33.53 o                         
  -4   4   0       1239.89       1241.08        27.09 o                         
  -3   4   0          0.12          7.25         1.23 o                         
  -2   4   0        261.99        272.75         6.95 o                         
  -1   4   0        183.46        234.48        11.08 o                         
   0   4   0         14.72         22.68         2.00 o                         
   1   4   0       2108.56       2319.34        40.98 o                         
   2   4   0       3890.47       3934.02        53.58 o                         
   3   4   0        538.11        480.77        13.70 o                         
   4   4   0         38.86         35.88         3.07 o                         
   5   4   0        300.65        286.96         4.55 o                         
   6   4   0        325.05        314.06         7.44 o                         
   7   4   0         60.15         70.93         2.15 o                         
   8   4   0          4.58          2.57         0.52 o                         
   9   4   0          0.36          0.56         0.26 o                         
 -10   5   0        145.78        146.57         3.34 o                         
  -9   5   0        226.32        226.90         3.70 o                         
  -8   5   0         44.16         47.57         1.71 o                         
  -7   5   0        341.53        340.36         4.58 o                         
  -6   5   0       1536.99       1472.43        19.92 o                         
  -5   5   0          3.94          6.06         1.76 o                         
  -4   5   0         92.87        105.67         6.96 o                         
  -3   5   0         41.89         40.60         3.31 o                         
  -2   5   0         12.14         16.45         2.98 o                         
  -1   5   0        429.40        488.71        19.52 o                         
   0   5   0        227.48        202.57         9.86 o                         
   1   5   0       1993.43       2159.45        33.58 o                         
   2   5   0          8.61         14.60         1.53 o                         
   3   5   0       1034.73        993.45        19.01 o                         
   4   5   0        508.22        476.04         8.89 o                         
   5   5   0         36.37         37.24         1.60 o                         
   6   5   0        715.37        745.42         9.76 o                         
   7   5   0        165.77        172.47         3.53 o                         
   8   5   0          3.75          6.30         0.51 o                         
 -10   6   0        427.32        423.80         5.59 o                         
  -9   6   0         36.95         34.92         1.51 o                         
  -8   6   0        328.99        311.08         7.18 o                         
  -7   6   0        700.72        699.84         8.98 o                         
  -6   6   0        124.44        123.49         3.27 o                         
  -5   6   0          6.02          7.22         2.27 o                         
  -4   6   0        917.77        969.29        35.73 o                         
  -3   6   0         37.01         52.25         6.79 o                         
  -2   6   0        287.41        305.42        10.01 o                         
  -1   6   0         94.23        112.58         6.24 o                         
   0   6   0          7.17          2.89         1.08 o                         
   1   6   0         16.32         20.87         2.51 o                         
   2   6   0         30.63         30.92         2.47 o                         
   3   6   0        376.08        388.45         5.68 o                         
   4   6   0        766.72        759.17        11.48 o                         
   5   6   0        511.11        533.25         8.95 o                         
   6   6   0        227.41        238.88         5.56 o                         
   7   6   0          5.81          5.64         0.63 o                         
   8   6   0         65.84         65.74         1.72 o                         
 -10   7   0          0.42          1.29         0.32 o                         
  -9   7   0        284.13        281.03         5.17 o                         
  -8   7   0        380.96        361.12         6.87 o                         
  -7   7   0        302.93        290.06         5.73 o                         
  -6   7   0        391.88        375.59         6.41 o                         
  -5   7   0       1191.03       1103.11        19.62 o                         
  -4   7   0       1084.66       1105.58        20.82 o                         
  -3   7   0        369.07        374.26        11.42 o                         
  -2   7   0         95.61        127.12         8.44 o                         
  -1   7   0        101.84        107.72         7.27 o                         
   0   7   0        408.04        454.87        16.61 o                         
   1   7   0        208.69        211.89         4.24 o                         
   2   7   0         21.48         29.61         1.32 o                         
   3   7   0         77.13         69.39         2.33 o                         
   4   7   0        337.01        348.63         5.95 o                         
   5   7   0        155.84        156.58         3.49 o                         
   6   7   0         73.33         79.46         2.65 o                         
   7   7   0         62.33         61.31         2.13 o                         
 -10   8   0          0.25          0.66         0.21 o                         
  -9   8   0        185.94        192.16         3.39 o                         
  -8   8   0         68.07         65.55         2.30 o                         
  -7   8   0         20.92         20.66         1.29 o                         
  -6   8   0       1242.93       1247.01        13.58 o                         
  -5   8   0         72.38         71.32         2.42 o                         
  -4   8   0        342.41        323.36         5.10 o                         
  -3   8   0       1819.82       1780.83        15.56 o                         
  -2   8   0        519.28        529.42         6.50 o                         
  -1   8   0        118.33        135.11         3.13 o                         
   0   8   0          3.93          8.29         0.86 o                         
   1   8   0         39.51         47.68         1.70 o                         
   2   8   0        154.90        168.59         3.26 o                         
   3   8   0         64.98         70.38         1.96 o                         
   4   8   0         11.44         15.54         1.04 o                         
   5   8   0        209.71        231.11         3.96 o                         
   6   8   0         84.40         81.45         2.31 o                         
  -9   9   0          2.16          3.46         0.44 o                         
  -8   9   0          4.80          5.44         0.92 o                         
  -7   9   0        586.24        617.82         6.85 o                         
  -6   9   0         29.35         28.49         1.30 o                         
  -5   9   0          2.95          2.70         0.55 o                         
  -4   9   0        100.22         95.50         2.39 o                         
  -3   9   0        193.86        195.81         4.08 o                         
  -2   9   0        155.21        158.85         3.18 o                         
  -1   9   0        460.95        442.69         6.53 o                         
   0   9   0        174.33        196.36         4.29 o                         
   1   9   0        157.15        158.57         3.06 o                         
   2   9   0         16.83         22.06         0.95 o                         
   3   9   0         22.26         30.21         1.22 o                         
   4   9   0        253.18        275.32         4.16 o                         
   5   9   0        116.72        102.17         2.20 o                         
  -8  10   0          0.64          1.70         0.30 o                         
  -7  10   0        162.39        160.67         3.00 o                         
  -6  10   0        231.31        223.70         3.87 o                         
  -5  10   0        150.21        167.87         3.24 o                         
  -4  10   0        126.88        123.20         2.72 o                         
  -3  10   0         26.71         31.87         1.35 o                         
  -2  10   0         68.77         73.34         2.12 o                         
  -1  10   0         11.19         14.01         0.93 o                         
   0  10   0         47.23         52.68         1.94 o                         
   1  10   0         19.01         19.94         1.13 o                         
   2  10   0          6.59          8.46         0.66 o                         
   3  10   0         31.27         40.24         1.45 o                         
  -6  11   0         72.76         67.69         2.01 o                         
  -5  11   0          6.04          5.75         0.52 o                         
  -4  11   0        297.21        285.14         4.05 o                         
  -3  11   0        204.17        224.00         3.38 o                         
  -2  11   0         22.17         32.38         1.21 o                         
  -1  11   0        115.39        120.31         2.12 o                         
   0  11   0          6.87          6.56         0.45 o                         
   1  11   0         16.36         15.43         0.91 o                         
   2  11   0         18.78         11.99         0.89 o                         
  -3  12   0        137.32         83.57         2.09 o                         
  -2  12   0         49.78         29.83         0.96 o                         
   1 -12   1         14.30          6.42         0.62 o                         
   2 -12   1         14.26         13.23         0.56 o                         
   3 -12   1         27.91         33.21         1.01 o                         
   4 -12   1         23.41         12.83         0.56 o                         
  -2 -11   1        105.80         86.58         3.99 o                         
  -1 -11   1         40.27         38.32         1.23 o                         
   0 -11   1        102.53        122.90         2.36 o                         
   1 -11   1        116.96        128.75         3.01 o                         
   2 -11   1         45.28         47.11         1.99 o                         
   3 -11   1         25.99         31.23         1.48 o                         
   4 -11   1          6.06          6.98         0.65 o                         
   5 -11   1         26.73         28.34         1.29 o                         
   6 -11   1         34.28         39.26         1.81 o                         
   7 -11   1         44.41         46.76         2.45 o                         
  -4 -10   1          0.51          1.79         0.23 o                         
  -3 -10   1        166.01        182.39         3.74 o                         
  -2 -10   1        195.75        215.86         5.36 o                         
  -1 -10   1         53.15         65.57         3.02 o                         
   0 -10   1        232.08        230.66         5.36 o                         
   1 -10   1         53.15         51.04         2.01 o                         
   2 -10   1         53.18         61.42         1.87 o                         
   3 -10   1         38.99         37.84         1.66 o                         
   4 -10   1          3.46          3.56         0.59 o                         
   5 -10   1          1.79          3.03         0.55 o                         
   6 -10   1         27.47         27.60         1.35 o                         
   7 -10   1         39.86         45.86         2.08 o                         
   8 -10   1        163.92        157.91         5.14 o                         
  -5  -9   1         34.97         35.80         2.00 o                         
  -4  -9   1        171.59        206.07         4.33 o                         
  -3  -9   1        110.05        121.78         2.67 o                         
  -2  -9   1          0.62          1.87         0.44 o                         
  -1  -9   1          5.37          7.62         0.88 o                         
   0  -9   1       1088.54       1023.93        14.97 o                         
   1  -9   1        214.17        242.90         6.04 o                         
   2  -9   1          0.76          2.40         0.91 o                         
   3  -9   1        362.76        355.64         5.75 o                         
   4  -9   1        131.12        141.00         3.59 o                         
   5  -9   1         26.98         25.63         1.44 o                         
   6  -9   1         20.73         20.31         1.16 o                         
   7  -9   1        396.96        421.14         6.65 o                         
   8  -9   1        183.22        213.95         4.41 o                         
   9  -9   1         47.41         43.15         4.82 o                         
  -6  -8   1         11.03         10.42         0.85 o                         
  -5  -8   1         10.45         12.41         0.89 o                         
  -4  -8   1        377.45        376.05         7.67 o                         
  -3  -8   1          8.87         10.03         0.88 o                         
  -2  -8   1         37.73         42.45         1.83 o                         
  -1  -8   1        757.73        784.62         8.91 o                         
   0  -8   1        383.84        338.58         5.45 o                         
   1  -8   1         15.86         13.84         0.93 o                         
   2  -8   1        659.79        642.32         8.64 o                         
   3  -8   1        377.17        348.90         6.80 o                         
   4  -8   1        426.49        426.43        10.07 o                         
   5  -8   1        480.29        492.97        10.05 o                         
   6  -8   1         21.65         21.54         1.42 o                         
   7  -8   1         19.18         20.86         1.56 o                         
   8  -8   1        164.52        179.15         4.72 o                         
   9  -8   1         57.65         61.58         2.51 o                         
  -7  -7   1        184.06        191.34         8.86 o                         
  -6  -7   1        110.27        109.23         2.42 o                         
  -5  -7   1          8.10          8.33         1.14 o                         
  -4  -7   1        124.21        126.64         3.50 o                         
  -3  -7   1          3.83          4.29         0.70 o                         
  -2  -7   1        499.25        453.42         6.85 o                         
  -1  -7   1         12.74         14.85         1.13 o                         
   0  -7   1         13.00          8.58         1.55 o                         
   1  -7   1       1798.96       1856.32        36.10 o                         
   2  -7   1        679.48        656.62        16.04 o                         
   3  -7   1        295.26        301.97        11.29 o                         
   4  -7   1         61.98         76.66         3.69 o                         
   5  -7   1        196.04        184.85         4.74 o                         
   6  -7   1          8.20         10.72         1.15 o                         
   7  -7   1         25.81         27.74         1.57 o                         
   8  -7   1          2.02          2.58         0.76 o                         
   9  -7   1        247.67        254.22         5.39 o                         
  10  -7   1         21.80         24.85         1.56 o                         
  -8  -6   1          2.94          6.87         0.58 o                         
  -7  -6   1        321.46        335.54         5.16 o                         
  -6  -6   1         64.91         69.57         2.77 o                         
  -5  -6   1         25.78         22.84         1.58 o                         
  -4  -6   1        151.48        168.32         3.77 o                         
  -3  -6   1        135.84        127.34         2.82 o                         
  -2  -6   1          1.61          3.37         0.68 o                         
  -1  -6   1        270.93        242.42         6.18 o                         
   0  -6   1       1216.74       1240.99        26.93 o                         
   1  -6   1       1426.42       1469.63        28.78 o                         
   2  -6   1         96.02         96.78         5.32 o                         
   3  -6   1        479.43        476.57        13.48 o                         
   4  -6   1       1038.68       1045.07        25.17 o                         
   5  -6   1          7.24          6.71         1.34 o                         
   6  -6   1         71.68         67.02         2.70 o                         
   7  -6   1        151.53        168.41         4.40 o                         
   8  -6   1        196.20        195.27         4.77 o                         
   9  -6   1         72.92         82.67         2.59 o                         
  10  -6   1         95.25        101.09         3.05 o                         
  -8  -5   1        186.92        183.24         3.41 o                         
  -7  -5   1        274.37        289.13         5.28 o                         
  -6  -5   1         55.09         58.75         2.13 o                         
  -5  -5   1         10.69         11.32         0.84 o                         
  -4  -5   1       1725.67       1716.17        16.67 o                         
  -3  -5   1        440.25        470.57         8.18 o                         
  -2  -5   1        175.49        148.30         3.88 o                         
  -1  -5   1        197.18        196.96         5.51 o                         
   0  -5   1        440.71        581.62        17.59 o                         
   1  -5   1       1132.42       1279.54        37.88 o                         
   2  -5   1        622.52        609.52        21.98 o                         
   3  -5   1       3401.91       3629.11        51.40 o                         
   4  -5   1        199.03        206.17         6.74 o                         
   5  -5   1        495.00        512.95        11.19 o                         
   6  -5   1       1170.76       1162.04        18.73 o                         
   7  -5   1         92.96         90.62         2.96 o                         
   8  -5   1         33.04         37.12         1.56 o                         
   9  -5   1          5.30          6.19         0.76 o                         
  10  -5   1         78.57         79.49         2.62 o                         
  -9  -4   1        204.72        203.62         3.84 o                         
  -8  -4   1        361.33        370.99         5.35 o                         
  -7  -4   1          9.20         11.17         0.97 o                         
  -6  -4   1        163.09        161.81         3.26 o                         
  -5  -4   1        409.53        406.44         5.29 o                         
  -4  -4   1        233.63        223.92         7.39 o                         
  -3  -4   1          2.24          2.50         0.55 o                         
  -2  -4   1        168.43        166.88         4.80 o                         
  -1  -4   1        232.47        287.25         9.32 o                         
   0  -4   1       1090.91       1155.40        19.16 o                         
   1  -4   1          5.85          6.20         1.85 o                         
   2  -4   1       2368.54       2325.88        40.09 o                         
   3  -4   1        524.23        619.77        12.41 o                         
   4  -4   1        248.00        242.86         6.13 o                         
   5  -4   1       1376.11       1361.50        19.97 o                         
   6  -4   1         77.88         87.35         4.15 o                         
   7  -4   1          2.03          4.49         0.39 o                         
   8  -4   1        150.55        153.54         2.50 o                         
   9  -4   1        161.28        160.92         3.32 o                         
  10  -4   1         13.17         13.56         0.90 o                         
 -10  -3   1        132.52        114.50         4.08 o                         
  -9  -3   1          1.46          2.89         1.02 o                         
  -8  -3   1        474.64        481.03         7.21 o                         
  -7  -3   1       1069.58       1042.13        17.17 o                         
  -6  -3   1        174.82        180.11         3.46 o                         
  -5  -3   1        503.99        514.65        12.82 o                         
  -4  -3   1        536.04        549.39        11.20 o                         
  -3  -3   1          3.74          7.04         0.91 o                         
  -2  -3   1         18.37         16.58         1.26 o                         
  -1  -3   1         71.65         94.12         3.57 o                         
   0  -3   1       2821.60       2688.50        36.05 o                         
   1  -3   1        623.61        716.39        20.84 o                         
   2  -3   1        817.78        729.35        14.86 o                         
   3  -3   1       2015.15       1998.62        33.88 o                         
   4  -3   1        939.61       1017.82        40.95 o                         
   5  -3   1         51.07         56.56         2.49 o                         
   6  -3   1       1670.28       1642.94        23.44 o                         
   7  -3   1        139.69        142.68         1.88 o                         
   8  -3   1        200.33        200.75         2.40 o                         
   9  -3   1         99.00        100.14         2.66 o                         
  10  -3   1         22.80         18.12         1.27 o                         
 -10  -2   1          3.64          3.85         0.61 o                         
  -9  -2   1         67.42         68.53         3.25 o                         
  -8  -2   1        623.72        679.72         7.91 o                         
  -7  -2   1         11.09          9.21         0.65 o                         
  -6  -2   1         45.77         44.95         2.20 o                         
  -5  -2   1       2128.15       2110.83        36.18 o                         
  -4  -2   1          5.72         20.38         4.94 o                         
  -3  -2   1        447.20        426.66         6.91 o                         
  -2  -2   1       1665.69       1668.28        22.00 o                         
  -1  -2   1         33.23         24.00         1.40 o                         
   0  -2   1       3955.78       3531.96        54.17 o                         
   1  -2   1       1598.15       1567.42        36.49 o                         
   2  -2   1       9548.25       8671.85       133.61 o                         
   3  -2   1         92.55        112.36         3.71 o                         
   4  -2   1       1169.28       1235.19        17.27 o                         
   5  -2   1        666.27        594.59         8.46 o                         
   6  -2   1        798.03        714.14        11.36 o                         
   7  -2   1        146.93        147.63         1.92 o                         
   8  -2   1          4.49          4.35         0.39 o                         
   9  -2   1         45.29         50.78         1.46 o                         
  10  -2   1         57.75         58.50         1.95 o                         
 -10  -1   1         49.72         55.46         2.27 o                         
  -9  -1   1        330.62        319.51         6.10 o                         
  -8  -1   1          1.95          4.42         0.49 o                         
  -7  -1   1        126.17        117.63         1.88 o                         
  -6  -1   1       3386.35       3398.21        48.76 o                         
  -5  -1   1        588.15        550.74        11.79 o                         
  -4  -1   1        460.08        519.20        20.92 o                         
  -3  -1   1       3716.66       3623.53        58.68 o                         
  -2  -1   1       1633.00       1581.59        16.32 o                         
  -1  -1   1        113.41         86.67         1.85 o                         
   0  -1   1          5.71         18.10         1.50 o                         
   1  -1   1       1242.82       1254.07        28.38 o                         
   2  -1   1        375.55        470.10         6.38 o                         
   3  -1   1       1196.37       1210.41        12.61 o                         
   4  -1   1       1057.42       1107.18        14.04 o                         
   5  -1   1        626.53        677.41         6.91 o                         
   6  -1   1        390.40        381.33         5.79 o                         
   7  -1   1       1095.59       1098.54         7.04 o                         
   8  -1   1        526.62        491.75         4.31 o                         
   9  -1   1        118.60        123.19         2.15 o                         
  10  -1   1          2.48          1.56         0.44 o                         
 -10   0   1          0.61          1.17         0.56 o                         
  -9   0   1        254.80        251.70         4.45 o                         
  -8   0   1        213.09        204.79         2.51 o                         
  -7   0   1        686.58        727.85         5.19 o                         
  -6   0   1       1105.43       1094.30        17.17 o                         
  -5   0   1        163.10        182.83         4.28 o                         
  -4   0   1        286.53        302.83         9.59 o                         
  -3   0   1       6971.90       6379.42       112.67 o                         
  -2   0   1        910.79        751.77         6.81 o                         
  -1   0   1       1843.02       1877.60        18.12 o                         
   0   0   1        690.58        513.67        11.93 o                         
   1   0   1       1415.72       1335.11        12.06 o                         
   2   0   1        874.15        927.01         9.42 o                         
   3   0   1        194.18        184.83         3.70 o                         
   4   0   1       1236.64       1201.28        12.08 o                         
   5   0   1       1924.31       1919.45        19.35 o                         
   6   0   1        650.57        638.89        12.09 o                         
   7   0   1        371.17        371.67         3.27 o                         
   8   0   1         47.26         48.93         1.21 o                         
   9   0   1        361.83        346.52         4.97 o                         
  10   0   1        193.34        186.88         4.83 o                         
 -10   1   1          0.03          0.63         1.00 o                         
  -9   1   1         15.25         11.37         0.68 o                         
  -8   1   1          0.30          1.61         0.36 o                         
  -7   1   1        411.00        388.92         3.67 o                         
  -6   1   1         70.44         59.45         2.26 o                         
  -5   1   1       1198.69       1117.11        12.63 o                         
  -4   1   1       6367.96       6289.79       124.17 o                         
  -3   1   1        161.07        198.21         3.60 o                         
  -2   1   1        524.51        522.81         6.42 o                         
  -1   1   1       5737.69       5376.67       151.19 o                         
   0   1   1       1754.58       1588.21        34.85 o                         
   1   1   1        763.34        683.12         8.73 o                         
   2   1   1        816.40        857.57        11.39 o                         
   3   1   1       1284.16       1395.03        16.25 o                         
   4   1   1          1.67          1.14         0.51 o                         
   5   1   1         65.94         63.12         3.11 o                         
   6   1   1        211.04        203.30         6.48 o                         
   7   1   1        137.66        121.87         1.98 o                         
   8   1   1        198.49        244.33         3.33 o                         
   9   1   1        456.54        460.33         7.80 o                         
  10   1   1         72.75         63.86         2.19 o                         
 -10   2   1         46.38         58.00         3.19 o                         
  -9   2   1         34.25         35.34         1.21 o                         
  -8   2   1         91.75         96.92         1.72 o                         
  -7   2   1        149.10        146.34         2.11 o                         
  -6   2   1       2563.91       2564.21        26.79 o                         
  -5   2   1         23.85         22.67         1.39 o                         
  -4   2   1        116.91        134.95         3.79 o                         
  -3   2   1        593.77        641.68         9.48 o                         
  -2   2   1        361.78        423.48         6.46 o                         
  -1   2   1       4039.57       4087.94        50.54 o                         
   0   2   1       1013.17       1011.96        17.81 o                         
   1   2   1        711.88        692.77         9.80 o                         
   2   2   1       2585.84       2616.89        30.55 o                         
   3   2   1       1672.56       1816.94        21.10 o                         
   4   2   1        621.34        629.96         8.48 o                         
   5   2   1        216.88        252.95         7.15 o                         
   6   2   1        429.44        427.22         5.09 o                         
   7   2   1       1715.89       1568.34        11.72 o                         
   8   2   1         33.46         40.80         1.44 o                         
   9   2   1         60.95         70.14         2.11 o                         
  10   2   1         89.59         75.40         1.98 o                         
 -10   3   1         16.02         19.79         1.92 o                         
  -9   3   1         68.59         65.20         1.77 o                         
  -8   3   1         30.35         29.97         1.14 o                         
  -7   3   1         14.31         19.01         0.90 o                         
  -6   3   1         88.10         96.01         4.09 o                         
  -5   3   1          1.27          5.92         0.94 o                         
  -4   3   1       2648.05       2661.96        32.00 o                         
  -3   3   1       1272.68       1382.32        33.31 o                         
  -2   3   1          2.33          6.84         0.74 o                         
  -1   3   1       1873.06       2023.54        23.88 o                         
   0   3   1       5565.38       5768.88        62.56 o                         
   1   3   1        564.28        550.25        13.31 o                         
   2   3   1        127.22        120.61         4.02 o                         
   3   3   1         34.47         33.84         2.78 o                         
   4   3   1         11.77          7.47         0.86 o                         
   5   3   1        282.07        261.37         9.85 o                         
   6   3   1          0.43          2.35         0.47 o                         
   7   3   1         39.07         38.48         1.52 o                         
   8   3   1        698.73        675.02         7.86 o                         
   9   3   1        226.94        257.58         3.84 o                         
 -10   4   1         72.85         71.34         2.28 o                         
  -9   4   1         43.04         43.11         1.37 o                         
  -8   4   1         11.37         13.87         0.79 o                         
  -7   4   1        102.77        102.66         1.99 o                         
  -6   4   1         54.63         53.77         3.32 o                         
  -5   4   1        399.40        416.41         9.42 o                         
  -4   4   1        980.45       1042.82        15.74 o                         
  -3   4   1        908.42        959.10        33.02 o                         
  -2   4   1        106.19        144.62         4.61 o                         
  -1   4   1        166.93        201.13         5.00 o                         
   0   4   1       2176.49       2508.99        30.70 o                         
   1   4   1         10.39          7.77         1.59 o                         
   2   4   1       1132.44       1036.42        16.55 o                         
   3   4   1        804.92        871.35        14.52 o                         
   4   4   1        344.10        361.77         7.10 o                         
   5   4   1        146.93        142.87         3.07 o                         
   6   4   1         14.25         18.93         1.15 o                         
   7   4   1        362.18        414.53         5.96 o                         
   8   4   1        285.59        280.10         4.22 o                         
   9   4   1          6.60          7.94         0.67 o                         
 -10   5   1        347.29        346.50         6.31 o                         
  -9   5   1         36.59         40.74         1.34 o                         
  -8   5   1        120.93        133.33         2.42 o                         
  -7   5   1         71.52         66.79         1.82 o                         
  -6   5   1        339.47        390.91         6.29 o                         
  -5   5   1        285.17        306.85         8.64 o                         
  -4   5   1         17.96         16.15         1.59 o                         
  -3   5   1        283.30        266.02        10.03 o                         
  -2   5   1       6070.84       6364.72        81.86 o                         
  -1   5   1         19.80         16.27         2.69 o                         
   0   5   1        281.55        297.73        10.78 o                         
   1   5   1       1376.09       1367.39        23.13 o                         
   2   5   1          7.24          7.47         1.06 o                         
   3   5   1        231.99        230.81         5.70 o                         
   4   5   1          2.57          4.34         0.69 o                         
   5   5   1         40.98         50.78         1.82 o                         
   6   5   1        439.22        438.96         6.12 o                         
   7   5   1          0.60          2.81         0.46 o                         
   8   5   1        111.50        108.96         3.07 o                         
 -10   6   1        186.58        193.59         4.10 o                         
  -9   6   1         14.67         16.77         0.89 o                         
  -8   6   1        127.62        141.11         3.13 o                         
  -7   6   1        127.13        118.89         2.73 o                         
  -6   6   1         14.96         16.06         1.11 o                         
  -5   6   1          0.47          2.79         0.75 o                         
  -4   6   1        423.85        406.59        10.09 o                         
  -3   6   1        217.07        213.56         9.45 o                         
  -2   6   1        358.67        451.96        11.41 o                         
  -1   6   1       1229.09       1218.24        32.31 o                         
   0   6   1         62.08         46.67         2.85 o                         
   1   6   1        225.81        213.44         7.55 o                         
   2   6   1        189.83        173.52         4.77 o                         
   3   6   1        762.76        733.62         8.46 o                         
   4   6   1         90.78        105.84         3.61 o                         
   5   6   1          0.50          2.51         0.61 o                         
   6   6   1         71.05         91.75         2.98 o                         
   7   6   1         10.33         11.20         0.85 o                         
   8   6   1          0.52          1.44         0.39 o                         
 -10   7   1         12.31         13.85         0.73 o                         
  -9   7   1        192.80        187.62         3.60 o                         
  -8   7   1         53.76         62.60         2.36 o                         
  -7   7   1         30.96         36.58         1.70 o                         
  -6   7   1         42.77         48.75         2.02 o                         
  -5   7   1          8.04          8.89         0.81 o                         
  -4   7   1        121.35        123.99         2.90 o                         
  -3   7   1        288.29        310.84        14.18 o                         
  -2   7   1         54.76         74.63         6.32 o                         
  -1   7   1        355.46        380.38        15.07 o                         
   0   7   1        732.02        731.83        14.75 o                         
   1   7   1        706.49        707.02         7.50 o                         
   2   7   1        275.76        268.42         4.21 o                         
   3   7   1        123.82        111.09         3.07 o                         
   4   7   1        140.14        140.27         3.58 o                         
   5   7   1         25.36         29.51         1.39 o                         
   6   7   1         63.37         64.20         1.92 o                         
   7   7   1         45.24         37.75         3.15 o                         
  -9   8   1        198.49        187.03         3.39 o                         
  -8   8   1        353.25        369.73         5.59 o                         
  -7   8   1         98.77        107.58         2.70 o                         
  -6   8   1          0.47          1.18         0.48 o                         
  -5   8   1          4.58          6.50         0.68 o                         
  -4   8   1          3.68          8.48         0.83 o                         
  -3   8   1        281.92        301.10         4.47 o                         
  -2   8   1         35.54         38.85         1.62 o                         
  -1   8   1        741.83        709.86         7.97 o                         
   0   8   1        224.22        205.63         5.01 o                         
   1   8   1         65.96         59.33         1.85 o                         
   2   8   1        540.16        542.78         6.47 o                         
   3   8   1        136.07        134.60         2.94 o                         
   4   8   1         88.99         93.54         2.45 o                         
   5   8   1         29.48         29.71         1.11 o                         
   6   8   1         82.78         61.38         3.64 o                         
  -9   9   1        194.80        184.78         3.92 o                         
  -8   9   1         14.70         14.60         0.76 o                         
  -7   9   1         26.07         29.84         1.31 o                         
  -6   9   1        143.33        139.82         3.19 o                         
  -5   9   1         39.98         37.68         1.68 o                         
  -4   9   1        223.28        231.35         4.04 o                         
  -3   9   1          6.08          7.21         0.81 o                         
  -2   9   1        465.41        465.53         5.94 o                         
  -1   9   1          1.74          0.81         0.54 o                         
   0   9   1         48.90         48.01         2.59 o                         
   1   9   1        160.29        179.52         3.45 o                         
   2   9   1        122.83        125.46         2.70 o                         
   3   9   1        171.15        185.82         3.13 o                         
   4   9   1        184.21        174.61         2.44 o                         
   5   9   1          5.19          4.15         0.56 o                         
  -8  10   1         27.92         29.53         1.15 o                         
  -7  10   1         65.43         68.52         1.60 o                         
  -6  10   1        154.23        159.46         3.41 o                         
  -5  10   1         72.47         81.90         2.58 o                         
  -4  10   1         79.50         82.95         2.20 o                         
  -3  10   1         14.03         15.36         1.04 o                         
  -2  10   1        209.99        202.31         3.86 o                         
  -1  10   1         13.81          8.81         0.68 o                         
   0  10   1         90.57         97.28         2.56 o                         
   1  10   1        367.22        357.02         5.13 o                         
   2  10   1          0.63          1.82         0.34 o                         
   3  10   1         19.74         19.64         0.79 o                         
  -6  11   1         52.95         57.57         1.68 o                         
  -5  11   1          0.45          0.98         0.39 o                         
  -4  11   1          0.17          0.61         0.28 o                         
  -3  11   1        159.97        171.02         3.64 o                         
  -2  11   1          0.07          1.31         0.25 o                         
  -1  11   1          1.21          1.94         0.28 o                         
   0  11   1         14.42         13.28         0.85 o                         
   1  11   1         31.30         25.49         1.37 o                         
   2 -12   2         81.02         72.22         1.66 o                         
   3 -12   2          0.81          2.50         0.40 o                         
   4 -12   2         83.49         59.67         1.98 o                         
  -2 -11   2         57.82         40.62         2.47 o                         
  -1 -11   2          1.79          1.14         0.43 o                         
   0 -11   2         10.33          8.46         0.61 o                         
   1 -11   2         60.04         62.66         1.86 o                         
   2 -11   2        359.73        360.91         6.18 o                         
   3 -11   2        111.84        137.84         2.71 o                         
   4 -11   2         13.26         14.17         0.74 o                         
   5 -11   2        184.05        178.47         3.09 o                         
   6 -11   2        530.23        571.37         9.22 o                         
  -4 -10   2        100.71         88.48         3.51 o                         
  -3 -10   2          1.30          3.95         0.45 o                         
  -2 -10   2         32.04         35.76         1.29 o                         
  -1 -10   2         21.31         28.58         1.11 o                         
   0 -10   2          0.51          1.09         0.45 o                         
   1 -10   2         67.05         71.56         2.14 o                         
   2 -10   2         49.17         58.49         1.95 o                         
   3 -10   2         14.18         12.21         1.00 o                         
   4 -10   2        344.76        352.01         5.17 o                         
   5 -10   2         75.57         83.03         2.04 o                         
   6 -10   2         23.19         30.05         1.25 o                         
   7 -10   2        144.47        140.33         2.47 o                         
   8 -10   2          5.09          3.73         0.49 o                         
  -5  -9   2         52.07         52.27         1.90 o                         
  -4  -9   2        375.26        401.77         6.22 o                         
  -3  -9   2        134.10        137.53         2.54 o                         
  -2  -9   2          9.39         13.25         0.97 o                         
  -1  -9   2         68.26         54.32         1.66 o                         
   0  -9   2          6.63          6.48         0.66 o                         
   1  -9   2          0.29          1.91         0.47 o                         
   2  -9   2          0.11          1.10         0.41 o                         
   3  -9   2         31.12         32.20         1.50 o                         
   4  -9   2         85.21         85.64         2.86 o                         
   5  -9   2        130.68        136.65         3.38 o                         
   6  -9   2        116.98        111.65         2.63 o                         
   7  -9   2        356.60        393.78         5.76 o                         
   8  -9   2          9.01          9.82         0.70 o                         
   9  -9   2        292.43        281.32         3.77 o                         
  -6  -8   2         11.07          9.40         0.74 o                         
  -5  -8   2         26.16         28.10         1.14 o                         
  -4  -8   2        236.93        249.49         4.71 o                         
  -3  -8   2        199.38        201.92         3.84 o                         
  -2  -8   2         13.23         21.38         1.62 o                         
  -1  -8   2       1145.29       1135.36        11.82 o                         
   0  -8   2        263.01        264.02         4.87 o                         
   1  -8   2        156.78        140.79         2.65 o                         
   2  -8   2         22.34         20.32         1.19 o                         
   3  -8   2        620.03        618.54        10.11 o                         
   4  -8   2         48.40         41.27         2.44 o                         
   5  -8   2        101.91        104.32         3.28 o                         
   6  -8   2        144.48        144.01         3.41 o                         
   7  -8   2         36.86         42.96         1.74 o                         
   8  -8   2        212.41        197.37         3.48 o                         
   9  -8   2        168.60        180.43         4.10 o                         
  -7  -7   2          4.75          4.90         0.56 o                         
  -6  -7   2        344.65        364.63         7.23 o                         
  -5  -7   2        976.22       1057.42        16.26 o                         
  -4  -7   2        167.57        178.57         4.86 o                         
  -3  -7   2        102.94         94.04         3.38 o                         
  -2  -7   2       1357.88       1400.22        14.29 o                         
  -1  -7   2          5.41          8.90         0.96 o                         
   0  -7   2         71.46         71.40         3.59 o                         
   1  -7   2        177.85        174.18         7.88 o                         
   2  -7   2        285.64        281.19        20.43 o                         
   3  -7   2         60.27         45.78         3.88 o                         
   4  -7   2          6.72         10.48         1.97 o                         
   5  -7   2         23.14         28.19         1.46 o                         
   6  -7   2         78.62         76.23         2.44 o                         
   7  -7   2        274.12        301.06         5.72 o                         
   8  -7   2        988.42       1013.79        10.91 o                         
   9  -7   2         16.16         13.22         0.88 o                         
  10  -7   2        154.88        149.88         2.54 o                         
  -8  -6   2          0.77          0.52         0.42 o                         
  -7  -6   2         37.18         34.97         1.47 o                         
  -6  -6   2        155.57        170.50         5.69 o                         
  -5  -6   2          7.75         10.61         1.63 o                         
  -4  -6   2        795.71        814.95        10.65 o                         
  -3  -6   2       1259.68       1230.52        13.92 o                         
  -2  -6   2          8.14          5.74         0.99 o                         
  -1  -6   2         16.42         12.23         1.63 o                         
   0  -6   2       1425.25       1451.47        23.68 o                         
   1  -6   2        120.62        117.37         4.97 o                         
   2  -6   2        272.58        280.57         9.94 o                         
   3  -6   2         50.60         70.82         3.76 o                         
   4  -6   2        170.03        162.93         6.01 o                         
   5  -6   2         67.12         68.23         2.50 o                         
   6  -6   2        668.36        601.73         7.78 o                         
   7  -6   2         25.72         30.34         1.93 o                         
   8  -6   2         39.37         44.45         1.79 o                         
   9  -6   2        185.24        191.11         3.18 o                         
  10  -6   2        177.70        179.80         3.05 o                         
  -8  -5   2          0.40          0.63         0.34 o                         
  -7  -5   2          5.81          9.66         1.04 o                         
  -6  -5   2         10.95         10.96         1.02 o                         
  -5  -5   2          0.67          2.98         0.56 o                         
  -4  -5   2       2179.80       2098.44        18.80 o                         
  -3  -5   2        848.79        874.73        14.62 o                         
  -2  -5   2        402.19        418.10         8.34 o                         
  -1  -5   2       1174.67       1223.30        24.30 o                         
   0  -5   2          5.76         23.82         4.29 o                         
   1  -5   2         10.81         22.38        11.99 o                         
   2  -5   2        374.73        426.01        17.99 o                         
   3  -5   2        179.99        154.35         5.06 o                         
   4  -5   2        315.34        350.09         8.41 o                         
   5  -5   2         69.38         89.89         3.86 o                         
   6  -5   2         87.72         93.89         2.28 o                         
   7  -5   2        296.04        283.85         4.13 o                         
   8  -5   2        253.52        239.87         4.23 o                         
   9  -5   2         60.22         67.25         2.00 o                         
  10  -5   2        365.43        365.29         5.05 o                         
  -9  -4   2          0.21          1.03         0.32 o                         
  -8  -4   2          1.50          4.00         0.59 o                         
  -7  -4   2          5.94          9.14         0.90 o                         
  -6  -4   2        225.50        229.88         4.05 o                         
  -5  -4   2         71.40         75.38         2.08 o                         
  -4  -4   2         78.17         84.25         3.59 o                         
  -3  -4   2        240.70        231.77         4.88 o                         
  -2  -4   2        469.56        389.17         7.74 o                         
  -1  -4   2       2656.68       2823.39        39.42 o                         
   0  -4   2         53.29         64.05         6.06 o                         
   1  -4   2       4523.97       4398.43        70.82 o                         
   2  -4   2       2089.83       2107.32        52.79 o                         
   3  -4   2        173.67        150.24         8.40 o                         
   4  -4   2          0.45          1.18         0.50 o                         
   5  -4   2        287.84        313.91         6.95 o                         
   6  -4   2        898.14        899.86        14.07 o                         
   7  -4   2        275.98        249.25         3.71 o                         
   8  -4   2         22.14         24.26         0.95 o                         
   9  -4   2        392.58        393.25         5.45 o                         
  10  -4   2        217.60        213.28         4.46 o                         
  -9  -3   2          7.73          7.45         0.72 o                         
  -8  -3   2        156.86        140.34         2.96 o                         
  -7  -3   2         27.84         36.61         1.33 o                         
  -6  -3   2        123.35        118.92         2.60 o                         
  -5  -3   2          9.29          9.18         1.39 o                         
  -4  -3   2        318.22        331.41         6.80 o                         
  -3  -3   2        972.40        908.25        21.64 o                         
  -2  -3   2          4.37          6.32         0.78 o                         
  -1  -3   2       2321.24       2291.92        31.52 o                         
   0  -3   2       4696.88       4683.80       104.46 o                         
   1  -3   2        149.87        205.80         6.73 o                         
   2  -3   2        137.90         99.69         5.39 o                         
   3  -3   2       2629.72       2760.90        33.77 o                         
   4  -3   2        289.08        280.00         8.05 o                         
   5  -3   2         82.23         80.58         3.01 o                         
   6  -3   2         10.72         10.89         1.31 o                         
   7  -3   2         96.94         92.45         1.64 o                         
   8  -3   2         40.57         43.48         1.19 o                         
   9  -3   2        928.03        889.61         8.43 o                         
  10  -3   2         99.64        108.49         2.71 o                         
 -10  -2   2          8.30         10.44         0.87 o                         
  -9  -2   2        189.73        203.80         4.12 o                         
  -8  -2   2        858.99        830.60         7.82 o                         
  -7  -2   2         14.17         16.66         0.85 o                         
  -6  -2   2         17.08         17.47         0.98 o                         
  -5  -2   2         64.91         61.05         3.31 o                         
  -4  -2   2        480.80        456.45         7.49 o                         
  -3  -2   2         20.57         16.06         1.07 o                         
  -2  -2   2        265.63        256.35         4.54 o                         
  -1  -2   2       2896.56       2867.40        45.91 o                         
   0  -2   2        632.63        474.87        10.04 o                         
   1  -2   2       1199.49       1205.71        25.84 o                         
   2  -2   2       1165.59       1133.52        17.86 o                         
   3  -2   2        492.80        569.78         9.28 o                         
   4  -2   2       2794.90       2922.60        35.08 o                         
   5  -2   2        653.42        643.72         9.27 o                         
   6  -2   2          6.31         17.77         1.74 o                         
   7  -2   2        469.23        466.12         3.77 o                         
   8  -2   2         37.12         44.74         1.20 o                         
   9  -2   2         26.83         31.87         1.10 o                         
  10  -2   2          0.52          1.11         0.54 o                         
 -10  -1   2         13.02         13.73         0.95 o                         
  -9  -1   2        341.95        380.02         5.01 o                         
  -8  -1   2        100.10         97.59         1.98 o                         
  -7  -1   2         52.94         50.82         1.22 o                         
  -6  -1   2        757.56        726.42        13.77 o                         
  -5  -1   2         11.63          8.32         1.16 o                         
  -4  -1   2        468.52        521.91        12.81 o                         
  -3  -1   2        406.77        395.72         8.15 o                         
  -2  -1   2       1586.90       1618.07        17.00 o                         
  -1  -1   2       7150.16       7062.63        73.43 o                         
   0  -1   2       9828.27       9110.69       145.61 o                         
   1  -1   2       1397.35       1342.85        20.94 o                         
   2  -1   2         22.91         48.59         1.56 o                         
   3  -1   2       2407.17       2689.20        25.30 o                         
   4  -1   2        289.94        308.64         5.34 o                         
   5  -1   2         42.60         34.14         1.24 o                         
   6  -1   2        255.66        263.49         4.60 o                         
   7  -1   2         84.89         82.60         1.55 o                         
   8  -1   2         12.13         16.27         0.74 o                         
   9  -1   2         61.97         57.02         1.48 o                         
  10  -1   2        119.20        118.79         4.91 o                         
 -10   0   2        246.02        233.23         4.66 o                         
  -9   0   2        240.18        226.29         3.96 o                         
  -8   0   2        143.24        141.98         2.17 o                         
  -7   0   2        197.13        199.01         2.32 o                         
  -6   0   2       1019.28        972.71        15.96 o                         
  -5   0   2        822.05        862.10        10.88 o                         
  -4   0   2          3.16          7.66         1.02 o                         
  -3   0   2        951.52        911.95        11.07 o                         
  -2   0   2       1654.56       1655.28        16.95 o                         
  -1   0   2         25.85         36.76         2.16 o                         
   0   0   2       1044.82       1086.14        25.05 o                         
   1   0   2        314.92        380.46         4.71 o                         
   2   0   2       8656.23       8549.92        67.71 o                         
   3   0   2        670.10        684.07         7.68 o                         
   4   0   2        310.46        269.01         5.32 o                         
   5   0   2        431.73        476.37         6.30 o                         
   6   0   2        265.72        261.61         6.91 o                         
   7   0   2        482.58        469.61         4.17 o                         
   8   0   2         74.35         67.59         1.56 o                         
   9   0   2        139.69        145.72         2.60 o                         
  10   0   2         82.27         93.29         2.67 o                         
 -10   1   2         79.97         91.77         5.48 o                         
  -9   1   2         66.48         60.19         1.53 o                         
  -8   1   2        632.89        639.97         5.35 o                         
  -7   1   2        472.20        463.86         3.96 o                         
  -6   1   2         16.07         15.05         1.00 o                         
  -5   1   2        308.38        280.03         4.37 o                         
  -4   1   2        866.54        831.15        12.97 o                         
  -3   1   2         65.52         58.64         2.19 o                         
  -2   1   2        142.69        162.68         2.56 o                         
  -1   1   2      10830.46       9432.90        97.48 o                         
   0   1   2       3673.86       3412.03        53.40 o                         
   1   1   2       9818.61       9451.84        98.25 o                         
   2   1   2       1709.56       1827.82        20.42 o                         
   3   1   2       1107.23       1108.87        12.53 o                         
   4   1   2         35.34         27.81         1.67 o                         
   5   1   2        363.82        357.48         6.51 o                         
   6   1   2        251.79        243.18         7.03 o                         
   7   1   2        117.08        118.22         1.92 o                         
   8   1   2         16.79         17.56         0.94 o                         
   9   1   2          9.28         12.05         0.97 o                         
  10   1   2          8.34          9.45         0.85 o                         
 -10   2   2        316.85        328.89         8.38 o                         
  -9   2   2        610.07        601.87         5.58 o                         
  -8   2   2         48.09         45.59         1.13 o                         
  -7   2   2       1736.88       1677.39         9.55 o                         
  -6   2   2        782.92        738.11        10.60 o                         
  -5   2   2        144.89        155.85         3.79 o                         
  -4   2   2        116.65        107.25         3.70 o                         
  -3   2   2         65.95         50.51         1.96 o                         
  -2   2   2        747.00        804.57        14.45 o                         
  -1   2   2       1260.18       1165.37        16.68 o                         
   0   2   2        280.22        298.53        10.37 o                         
   1   2   2          1.37         43.46         2.69 o                         
   2   2   2         10.44         16.19         1.27 o                         
   3   2   2       1097.98       1146.61        14.97 o                         
   4   2   2       1157.52       1139.25        12.02 o                         
   5   2   2        308.46        313.71         6.37 o                         
   6   2   2        599.60        571.51         6.09 o                         
   7   2   2        396.79        407.95         5.06 o                         
   8   2   2         23.11         27.52         1.20 o                         
   9   2   2          5.74          4.99         0.71 o                         
  10   2   2          2.43          3.60         0.62 o                         
 -10   3   2        603.38        571.83         8.81 o                         
  -9   3   2        112.12        103.89         2.28 o                         
  -8   3   2          1.76          4.38         0.52 o                         
  -7   3   2        880.87        890.23         6.70 o                         
  -6   3   2         41.34         49.85         2.90 o                         
  -5   3   2       1610.39       1633.35        19.83 o                         
  -4   3   2       2457.08       2496.28        30.56 o                         
  -3   3   2         70.24         91.04         3.79 o                         
  -2   3   2        370.39        372.26         6.85 o                         
  -1   3   2        200.95        255.23        11.51 o                         
   0   3   2         81.25        105.40         6.24 o                         
   1   3   2       1239.90       1273.06        18.90 o                         
   2   3   2       1678.94       1618.75        21.74 o                         
   3   3   2          1.70          3.10         0.84 o                         
   4   3   2        454.15        446.87         7.43 o                         
   5   3   2        925.50        932.31        16.64 o                         
   6   3   2        317.29        312.00         4.38 o                         
   7   3   2         85.10         91.64         2.48 o                         
   8   3   2          3.57          4.10         0.50 o                         
   9   3   2         25.81         22.89         1.29 o                         
 -10   4   2          4.20          3.70         0.56 o                         
  -9   4   2        102.15        114.11         2.24 o                         
  -8   4   2        175.04        171.29         2.80 o                         
  -7   4   2        193.04        185.91         2.88 o                         
  -6   4   2        542.28        507.11        11.06 o                         
  -5   4   2       1200.85       1232.14        19.08 o                         
  -4   4   2       1114.84       1199.12        19.27 o                         
  -3   4   2          4.63         15.95         5.31 o                         
  -2   4   2        287.97        329.01         7.91 o                         
  -1   4   2       1051.74       1174.79        19.12 o                         
   0   4   2       1028.11       1147.69        32.33 o                         
   1   4   2       1324.13       1377.57        22.45 o                         
   2   4   2        230.62        272.36         6.00 o                         
   3   4   2        422.27        419.45         7.53 o                         
   4   4   2        434.93        442.52         7.87 o                         
   5   4   2         28.29         34.97         1.57 o                         
   6   4   2        675.52        707.91         9.21 o                         
   7   4   2        224.36        218.24         3.98 o                         
   8   4   2          8.12         10.20         0.76 o                         
   9   4   2        345.41        354.06         6.77 o                         
 -10   5   2         68.37         69.61         2.07 o                         
  -9   5   2         66.61         63.13         1.61 o                         
  -8   5   2        321.53        309.51         4.36 o                         
  -7   5   2        164.72        162.36         2.95 o                         
  -6   5   2        360.13        385.75         5.41 o                         
  -5   5   2        157.35        151.73         5.71 o                         
  -4   5   2         18.27         15.74         1.58 o                         
  -3   5   2         52.71         56.36         2.68 o                         
  -2   5   2        796.31        843.05        20.71 o                         
  -1   5   2        275.25        288.70         8.28 o                         
   0   5   2        309.29        330.81        15.30 o                         
   1   5   2        780.27        800.82        13.21 o                         
   2   5   2        127.77        124.98         4.15 o                         
   3   5   2       3062.90       3122.82        32.62 o                         
   4   5   2         60.22         56.05         2.11 o                         
   5   5   2         22.95         24.08         1.86 o                         
   6   5   2        370.18        394.78         5.95 o                         
   7   5   2         37.83         33.61         1.52 o                         
   8   5   2        293.74        294.78         4.52 o                         
 -10   6   2          1.01          1.47         0.34 o                         
  -9   6   2        126.22        124.35         2.49 o                         
  -8   6   2          2.82          2.51         0.53 o                         
  -7   6   2         21.06         21.16         1.19 o                         
  -6   6   2       1629.63       1600.51        15.11 o                         
  -5   6   2        319.81        326.81         4.94 o                         
  -4   6   2        614.54        595.67        11.44 o                         
  -3   6   2        573.51        571.07        16.63 o                         
  -2   6   2        137.32        173.11         6.57 o                         
  -1   6   2        101.88         99.67         4.65 o                         
   0   6   2        183.90        193.54         5.58 o                         
   1   6   2        137.95        153.21         5.20 o                         
   2   6   2        179.71        193.02         5.12 o                         
   3   6   2         41.06         39.81         1.55 o                         
   4   6   2        456.57        440.55         6.60 o                         
   5   6   2         33.65         30.79         1.79 o                         
   6   6   2         72.86         89.15         2.73 o                         
   7   6   2         62.79         56.72         2.05 o                         
 -10   7   2          3.70          5.01         0.46 o                         
  -9   7   2         14.70         13.54         0.84 o                         
  -8   7   2         44.40         46.22         1.72 o                         
  -7   7   2        277.24        285.76         4.57 o                         
  -6   7   2        324.59        329.52         5.67 o                         
  -5   7   2        109.32        104.30         2.54 o                         
  -4   7   2        651.50        604.86         6.53 o                         
  -3   7   2       1691.60       1666.66        16.38 o                         
  -2   7   2         58.91         60.29         2.73 o                         
  -1   7   2         15.89         12.79         1.31 o                         
   0   7   2         10.84         15.22         0.98 o                         
   1   7   2         11.16         11.51         0.81 o                         
   2   7   2         53.06         43.41         1.60 o                         
   3   7   2         80.78         88.01         2.43 o                         
   4   7   2         99.17        106.69         2.81 o                         
   5   7   2        298.41        307.96         6.37 o                         
   6   7   2         92.80         95.97         2.79 o                         
   7   7   2         29.85         21.61         1.61 o                         
  -9   8   2         56.99         55.57         1.71 o                         
  -8   8   2        148.98        139.84         2.89 o                         
  -7   8   2        134.72        145.11         3.22 o                         
  -6   8   2        154.76        164.19         3.41 o                         
  -5   8   2          3.24          5.23         0.63 o                         
  -4   8   2        844.04        832.76        10.42 o                         
  -3   8   2        413.31        412.37         6.60 o                         
  -2   8   2        590.15        555.44         6.94 o                         
  -1   8   2        559.08        514.85         8.72 o                         
   0   8   2         18.03         13.00         0.91 o                         
   1   8   2         65.84         61.03         1.98 o                         
   2   8   2          0.88          7.28         3.73 o                         
   3   8   2         44.89         38.92         1.74 o                         
   4   8   2          5.77          6.04         0.62 o                         
   5   8   2         11.12         12.97         0.93 o                         
  -9   9   2          6.59          5.22         0.84 o                         
  -8   9   2         45.54         41.83         1.59 o                         
  -7   9   2          2.96          3.23         0.47 o                         
  -6   9   2         52.73         56.33         1.86 o                         
  -5   9   2        806.29        827.55        11.13 o                         
  -4   9   2         45.26         50.52         1.89 o                         
  -3   9   2         25.42         26.86         1.44 o                         
  -2   9   2        542.68        567.34         7.67 o                         
  -1   9   2         69.81         65.32         2.57 o                         
   0   9   2        196.94        197.26         3.83 o                         
   1   9   2        344.03        350.98         4.99 o                         
   2   9   2         19.66         16.19         0.92 o                         
   3   9   2         21.86         27.17         1.14 o                         
   4   9   2          0.38          0.37         0.25 o                         
  -8  10   2         88.25         74.49         3.25 o                         
  -7  10   2         36.17         38.14         1.61 o                         
  -6  10   2         13.62         11.36         0.85 o                         
  -5  10   2         16.81         13.81         0.83 o                         
  -4  10   2        305.50        314.13         4.01 o                         
  -3  10   2         40.50         46.79         1.43 o                         
  -2  10   2          1.55          3.55         0.48 o                         
  -1  10   2        119.18        114.06         2.39 o                         
   0  10   2        204.37        195.82         3.02 o                         
   1  10   2         89.99         91.68         1.98 o                         
   2  10   2          3.74          3.77         0.44 o                         
   3  10   2         52.80         31.81         1.46 o                         
  -6  11   2         28.92         22.87         1.92 o                         
  -5  11   2         66.22         66.49         2.16 o                         
  -4  11   2          9.40          6.53         0.62 o                         
  -3  11   2        209.65        187.44         4.64 o                         
  -2  11   2         54.60         55.06         1.49 o                         
  -1  11   2         31.72         33.51         1.02 o                         
   0  11   2         72.32         63.81         3.03 o                         
   1  11   2          3.47          3.61         0.42 o                         
   2 -12   3         26.31         20.25         1.40 o                         
   3 -12   3          0.15          1.90         0.51 o                         
  -2 -11   3          5.33          2.05         0.25 o                         
  -1 -11   3        123.36        124.60         2.46 o                         
   0 -11   3        187.73        221.56         4.92 o                         
   1 -11   3          0.42          1.15         0.29 o                         
   2 -11   3        114.34        143.15         2.39 o                         
   3 -11   3         86.66         92.50         1.74 o                         
   4 -11   3         57.95         49.30         1.26 o                         
   5 -11   3          6.11          6.23         0.49 o                         
   6 -11   3          2.37          4.01         0.43 o                         
  -3 -10   3        162.22        170.67         4.03 o                         
  -2 -10   3        117.87        119.17         2.02 o                         
  -1 -10   3        159.05        178.03         2.74 o                         
   0 -10   3         86.33         95.95         2.01 o                         
   1 -10   3        323.02        330.86         3.80 o                         
   2 -10   3        129.63        156.38         3.12 o                         
   3 -10   3        112.06        115.11         2.81 o                         
   4 -10   3        224.70        216.02         3.51 o                         
   5 -10   3         22.30         29.86         1.26 o                         
   6 -10   3         16.35         19.31         0.99 o                         
   7 -10   3         82.86        106.09         2.02 o                         
   8 -10   3         24.95         23.99         1.62 o                         
  -5  -9   3          0.08          0.94         0.25 o                         
  -4  -9   3         76.43         79.16         1.65 o                         
  -3  -9   3         20.20         22.27         0.94 o                         
  -2  -9   3          2.67          6.12         0.63 o                         
  -1  -9   3        146.30        160.78         3.31 o                         
   0  -9   3        205.59        201.68         3.73 o                         
   1  -9   3        138.01        154.77         3.20 o                         
   2  -9   3        226.57        231.35         3.63 o                         
   3  -9   3          3.53          3.54         0.68 o                         
   4  -9   3         56.74         63.30         2.68 o                         
   5  -9   3        415.59        432.65         7.59 o                         
   6  -9   3         87.54         88.92         2.41 o                         
   7  -9   3        105.63        110.31         2.62 o                         
   8  -9   3        175.29        188.44         3.16 o                         
   9  -9   3        499.79        486.75        12.45 o                         
  -6  -8   3          3.09          3.60         0.40 o                         
  -5  -8   3        118.94        127.43         2.87 o                         
  -4  -8   3         10.75         13.60         0.92 o                         
  -3  -8   3          0.23          1.64         0.47 o                         
  -2  -8   3         26.22         27.06         1.50 o                         
  -1  -8   3          3.40          8.21         0.86 o                         
   0  -8   3         19.97         19.10         1.16 o                         
   1  -8   3        269.86        262.61         4.51 o                         
   2  -8   3       1022.65        980.80        14.87 o                         
   3  -8   3        208.35        233.58         5.64 o                         
   4  -8   3          3.48          5.31         0.77 o                         
   5  -8   3        432.33        430.45         7.16 o                         
   6  -8   3         85.39         93.85         3.00 o                         
   7  -8   3         56.80         56.08         1.94 o                         
   8  -8   3          6.34          6.95         0.68 o                         
   9  -8   3         34.91         33.06         1.63 o                         
  -7  -7   3         63.24         70.93         2.76 o                         
  -6  -7   3        138.48        154.28         4.59 o                         
  -5  -7   3        507.88        559.83         9.50 o                         
  -4  -7   3         86.13         82.84         2.73 o                         
  -3  -7   3          0.86          3.97         0.85 o                         
  -2  -7   3         79.87         81.49         2.65 o                         
  -1  -7   3        241.28        253.69         4.59 o                         
   0  -7   3        145.75        120.29         4.05 o                         
   1  -7   3         46.85         44.31         3.82 o                         
   2  -7   3        402.33        414.16        11.42 o                         
   3  -7   3        830.92        807.85        12.21 o                         
   4  -7   3        181.03        189.04         4.39 o                         
   5  -7   3        148.31        138.95         3.21 o                         
   6  -7   3         27.76         25.10         1.78 o                         
   7  -7   3        187.42        176.07         4.18 o                         
   8  -7   3        323.48        338.77         5.11 o                         
   9  -7   3          5.26          8.77         0.67 o                         
  10  -7   3         15.86         12.11         0.99 o                         
  -8  -6   3          2.95          4.26         0.45 o                         
  -7  -6   3        279.83        324.18         4.73 o                         
  -6  -6   3         22.87         31.12         1.46 o                         
  -5  -6   3        132.02        136.55         3.62 o                         
  -4  -6   3        896.83        899.66        11.80 o                         
  -3  -6   3         94.98         92.29         2.77 o                         
  -2  -6   3         34.88         35.93         2.17 o                         
  -1  -6   3        331.16        327.29         9.02 o                         
   0  -6   3         17.14         16.59         1.98 o                         
   1  -6   3         79.93         74.73         3.98 o                         
   2  -6   3          0.93          2.54         0.90 o                         
   3  -6   3       2331.02       2287.65        31.43 o                         
   4  -6   3        984.84       1013.85        16.00 o                         
   5  -6   3         76.14         61.16         2.14 o                         
   6  -6   3        931.44        958.12        10.57 o                         
   7  -6   3        332.39        358.20         5.84 o                         
   8  -6   3        115.98        148.12         3.24 o                         
   9  -6   3         15.01         15.90         0.84 o                         
  10  -6   3         23.58         16.97         1.15 o                         
  -8  -5   3        103.28        116.63         2.61 o                         
  -7  -5   3        162.26        170.06         3.07 o                         
  -6  -5   3        187.90        185.13         3.96 o                         
  -5  -5   3        124.15        124.71         2.79 o                         
  -4  -5   3        590.84        574.82         6.96 o                         
  -3  -5   3         32.76         30.21         2.30 o                         
  -2  -5   3        406.29        391.72         7.29 o                         
  -1  -5   3         55.41         63.98         3.33 o                         
   0  -5   3         38.65         31.69         3.39 o                         
   1  -5   3       1084.38       1044.28        24.03 o                         
   2  -5   3        812.59        767.93        27.52 o                         
   3  -5   3         80.85        105.28         4.16 o                         
   4  -5   3        147.05        153.62         4.74 o                         
   5  -5   3        741.12        740.16        12.57 o                         
   6  -5   3        337.65        321.00         4.28 o                         
   7  -5   3        287.11        311.66         4.30 o                         
   8  -5   3         17.72         21.61         1.04 o                         
   9  -5   3        639.50        634.37         7.73 o                         
  10  -5   3          9.49          8.78         0.92 o                         
  -9  -4   3        202.36        214.19         3.90 o                         
  -8  -4   3        142.62        146.98         3.04 o                         
  -7  -4   3        328.15        353.41         5.60 o                         
  -6  -4   3       1112.18       1142.28        11.90 o                         
  -5  -4   3         62.90         57.23         1.89 o                         
  -4  -4   3        175.91        170.64         5.16 o                         
  -3  -4   3         57.94         55.69         2.77 o                         
  -2  -4   3        309.69        342.62         8.15 o                         
  -1  -4   3         89.56        101.86         5.24 o                         
   0  -4   3        696.09        766.86        18.06 o                         
   1  -4   3        336.97        344.51         6.98 o                         
   2  -4   3        312.81        303.62        14.24 o                         
   3  -4   3       1842.96       1914.83        29.51 o                         
   4  -4   3        197.73        186.21         4.78 o                         
   5  -4   3         71.07         69.88         3.01 o                         
   6  -4   3        978.40        935.79        14.31 o                         
   7  -4   3        491.89        500.63         5.26 o                         
   8  -4   3        504.57        503.63         5.22 o                         
   9  -4   3        309.81        295.23         4.69 o                         
  10  -4   3          7.02          5.54         1.51 o                         
  -9  -3   3         18.75         16.23         0.88 o                         
  -8  -3   3         18.02         22.17         1.09 o                         
  -7  -3   3         62.00         63.62         1.89 o                         
  -6  -3   3        269.79        256.03         4.29 o                         
  -5  -3   3        858.75        834.44        28.31 o                         
  -4  -3   3        315.47        306.91         6.76 o                         
  -3  -3   3       1746.98       1676.25        27.90 o                         
  -2  -3   3       1253.10       1238.84        17.43 o                         
  -1  -3   3          4.49          8.79         2.19 o                         
   0  -3   3        444.63        426.15        11.14 o                         
   1  -3   3          9.74         26.77         3.55 o                         
   2  -3   3       1195.11       1103.93        21.85 o                         
   3  -3   3        610.68        624.50        12.45 o                         
   4  -3   3        180.87        182.89         6.39 o                         
   5  -3   3       1436.70       1368.16        17.40 o                         
   6  -3   3        397.55        372.49         7.57 o                         
   7  -3   3        227.80        236.46         3.13 o                         
   8  -3   3        442.47        446.14         5.11 o                         
   9  -3   3        196.95        196.70         3.26 o                         
  10  -3   3        140.46        151.46         5.40 o                         
 -10  -2   3        327.24        304.81         9.07 o                         
  -9  -2   3        176.45        164.85         3.41 o                         
  -8  -2   3         25.01         23.67         1.06 o                         
  -7  -2   3       1363.53       1310.92        10.15 o                         
  -6  -2   3         46.35         37.98         1.14 o                         
  -5  -2   3        303.95        249.19         6.91 o                         
  -4  -2   3       3451.00       3312.42        32.64 o                         
  -3  -2   3        333.37        400.91         8.33 o                         
  -2  -2   3        488.71        481.93         8.02 o                         
  -1  -2   3        208.69        206.27         5.03 o                         
   0  -2   3        282.32        245.90         9.64 o                         
   1  -2   3         11.37         11.09         0.97 o                         
   2  -2   3       3415.38       3374.53        43.70 o                         
   3  -2   3        372.37        361.48         7.10 o                         
   4  -2   3       1535.43       1627.65        21.83 o                         
   5  -2   3        682.32        671.35        10.04 o                         
   6  -2   3        927.35        900.21        11.92 o                         
   7  -2   3          9.61          9.60         0.57 o                         
   8  -2   3        572.91        565.00         5.82 o                         
   9  -2   3        264.01        271.11         3.92 o                         
  10  -2   3         12.30          9.51         0.87 o                         
 -10  -1   3          0.17          0.85         0.35 o                         
  -9  -1   3          9.83         10.12         0.80 o                         
  -8  -1   3        237.08        248.15         3.18 o                         
  -7  -1   3        461.74        455.62         4.17 o                         
  -6  -1   3         11.74         14.11         1.78 o                         
  -5  -1   3          5.16          4.45         1.11 o                         
  -4  -1   3        622.25        695.34        13.74 o                         
  -3  -1   3        815.02        763.98        11.80 o                         
  -2  -1   3       1853.99       1757.30        19.71 o                         
  -1  -1   3       2791.41       2828.22        30.76 o                         
   0  -1   3          5.80         12.16         0.69 o                         
   1  -1   3       2780.06       2619.11        40.85 o                         
   2  -1   3        451.13        545.27         7.04 o                         
   3  -1   3       1393.45       1414.23        14.82 o                         
   4  -1   3        767.17        752.55         9.82 o                         
   5  -1   3        202.72        220.93         3.42 o                         
   6  -1   3        677.19        666.65         9.61 o                         
   7  -1   3        955.00        921.15         8.51 o                         
   8  -1   3        108.31        104.64         1.99 o                         
   9  -1   3        177.46        189.73         3.71 o                         
  10  -1   3         37.44         29.11         2.12 o                         
 -10   0   3        176.54        187.66         5.77 o                         
  -9   0   3        112.20        107.31         2.25 o                         
  -8   0   3          1.67          4.16         0.49 o                         
  -7   0   3         31.16         26.14         0.80 o                         
  -6   0   3        833.70        792.80        13.73 o                         
  -5   0   3       1436.60       1447.73        18.49 o                         
  -4   0   3        482.03        427.10         8.18 o                         
  -3   0   3        172.51        180.95         3.81 o                         
  -2   0   3        529.43        539.44         6.28 o                         
  -1   0   3       7727.25       7097.38        65.49 o                         
   0   0   3          2.33          6.39         1.54 o                         
   1   0   3         73.85         86.18         2.23 o                         
   2   0   3       1741.97       1671.71        16.09 o                         
   3   0   3          3.72          3.93         0.51 o                         
   4   0   3       2219.27       2261.36        23.05 o                         
   5   0   3        104.41         96.28         2.47 o                         
   6   0   3         58.14         77.45         5.13 o                         
   7   0   3        192.66        200.63         2.56 o                         
   8   0   3        615.53        614.54         5.54 o                         
   9   0   3        323.37        348.03         5.05 o                         
  10   0   3         56.44         55.54         4.09 o                         
 -10   1   3        372.75        358.56        13.02 o                         
  -9   1   3          6.10          7.13         0.60 o                         
  -8   1   3          2.27          4.33         0.44 o                         
  -7   1   3         24.92         24.02         0.89 o                         
  -6   1   3        673.48        680.52         9.07 o                         
  -5   1   3        111.75        117.55         4.61 o                         
  -4   1   3         16.43         22.85         2.48 o                         
  -3   1   3       2908.02       2923.47        29.95 o                         
  -2   1   3          2.00          3.68         0.37 o                         
  -1   1   3       1589.27       1548.31        22.61 o                         
   0   1   3       5680.94       5356.59        64.86 o                         
   1   1   3        487.33        490.71         9.55 o                         
   2   1   3        974.09        883.68        10.27 o                         
   3   1   3          2.39         16.47         3.85 o                         
   4   1   3         67.82         51.15         2.45 o                         
   5   1   3          0.45          1.93         0.53 o                         
   6   1   3         64.77         56.89         1.50 o                         
   7   1   3        762.11        739.33         7.01 o                         
   8   1   3          6.50          5.32         0.57 o                         
   9   1   3         25.98         28.92         1.44 o                         
  10   1   3        242.72        235.90         5.95 o                         
 -10   2   3         67.30         66.60         3.33 o                         
  -9   2   3         61.11         54.11         1.57 o                         
  -8   2   3        148.58        153.92         2.29 o                         
  -7   2   3        173.21        165.77         2.12 o                         
  -6   2   3        151.19        167.38         4.62 o                         
  -5   2   3        122.12        110.41         3.38 o                         
  -4   2   3       2098.84       2095.75        30.84 o                         
  -3   2   3       1178.59       1258.10        19.40 o                         
  -2   2   3       1023.45       1058.68        17.08 o                         
  -1   2   3        593.04        645.05         9.22 o                         
   0   2   3        776.19        856.20        21.60 o                         
   1   2   3       1890.35       1776.75        58.57 o                         
   2   2   3        142.40        160.09         4.35 o                         
   3   2   3         58.49         53.72         2.45 o                         
   4   2   3        684.80        635.44        10.34 o                         
   5   2   3          1.89          6.07         0.87 o                         
   6   2   3         59.80         63.70         1.94 o                         
   7   2   3         53.03         48.78         1.56 o                         
   8   2   3         57.55         73.69         1.85 o                         
   9   2   3        131.40        130.11         3.16 o                         
  10   2   3         52.26         53.28         2.41 o                         
 -10   3   3        131.68        130.11         3.31 o                         
  -9   3   3          9.86         13.17         0.91 o                         
  -8   3   3         73.10         72.98         1.69 o                         
  -7   3   3         21.23         21.88         0.79 o                         
  -6   3   3          7.09          8.94         1.10 o                         
  -5   3   3        197.46        204.06         4.95 o                         
  -4   3   3        668.68        727.68        14.22 o                         
  -3   3   3        119.28        135.64         3.71 o                         
  -2   3   3         48.83         60.93         2.94 o                         
  -1   3   3       1017.62       1042.62        16.77 o                         
   0   3   3       1016.55       1041.08        30.21 o                         
   1   3   3        102.03        104.03         3.58 o                         
   2   3   3       1451.26       1380.78        19.40 o                         
   3   3   3       1862.60       1874.71        18.80 o                         
   4   3   3         44.11         42.93         1.91 o                         
   5   3   3         13.03         20.99         1.18 o                         
   6   3   3         60.29         52.07         1.90 o                         
   7   3   3        102.77         99.21         2.70 o                         
   8   3   3        165.78        160.22         3.37 o                         
   9   3   3         34.35         36.63         2.85 o                         
 -10   4   3         81.13         77.39         2.41 o                         
  -9   4   3        112.39        108.20         2.38 o                         
  -8   4   3        328.24        336.39         4.10 o                         
  -7   4   3         64.11         71.32         1.73 o                         
  -6   4   3          2.06          2.68         0.91 o                         
  -5   4   3         18.15         23.26         1.67 o                         
  -4   4   3         16.65         17.09         1.34 o                         
  -3   4   3        510.81        512.69         9.77 o                         
  -2   4   3       1832.61       1857.37        30.74 o                         
  -1   4   3         38.57         45.31         3.62 o                         
   0   4   3       2024.70       2108.51        38.66 o                         
   1   4   3       1171.80       1089.18        19.31 o                         
   2   4   3        128.07        128.75         2.88 o                         
   3   4   3        131.20        133.85         3.64 o                         
   4   4   3         34.34         31.01         1.70 o                         
   5   4   3         61.71         68.02         2.34 o                         
   6   4   3         54.13         56.90         2.17 o                         
   7   4   3        125.81        122.48         3.05 o                         
   8   4   3          0.31          1.57         0.40 o                         
   9   4   3         73.55         51.09         1.83 o                         
 -10   5   3         49.11         50.91         2.08 o                         
  -9   5   3        238.82        238.13         3.86 o                         
  -8   5   3        626.63        660.00         6.78 o                         
  -7   5   3         36.82         36.25         1.36 o                         
  -6   5   3          1.34          2.40         0.41 o                         
  -5   5   3         35.85         43.65         2.82 o                         
  -4   5   3        353.29        367.22         8.59 o                         
  -3   5   3         20.87         33.30         1.84 o                         
  -2   5   3         23.14         35.03         2.02 o                         
  -1   5   3        139.55        112.93         5.16 o                         
   0   5   3        953.75        914.61        18.18 o                         
   1   5   3         86.74         82.41         2.66 o                         
   2   5   3        578.55        529.91         8.54 o                         
   3   5   3        851.04        812.31        10.30 o                         
   4   5   3         10.29         13.03         1.02 o                         
   5   5   3        311.48        288.58         9.07 o                         
   6   5   3         21.36         24.02         1.40 o                         
   7   5   3         35.16         38.51         1.59 o                         
   8   5   3          9.23         10.67         0.75 o                         
 -10   6   3        283.93        283.84         5.16 o                         
  -9   6   3        168.48        174.51         3.20 o                         
  -8   6   3         62.35         71.48         2.18 o                         
  -7   6   3        481.07        498.40         6.04 o                         
  -6   6   3        121.87        126.79         2.62 o                         
  -5   6   3          8.18         12.06         1.00 o                         
  -4   6   3        570.37        575.32        11.93 o                         
  -3   6   3         45.56         52.49         3.29 o                         
  -2   6   3        775.07        780.52        17.22 o                         
  -1   6   3        172.76        177.24         5.77 o                         
   0   6   3        188.38        178.88         5.18 o                         
   1   6   3        525.41        500.42         8.19 o                         
   2   6   3        152.26        157.41         2.85 o                         
   3   6   3       1074.16       1010.02         9.18 o                         
   4   6   3         18.53         16.50         1.37 o                         
   5   6   3         78.81         90.63         2.67 o                         
   6   6   3         47.20         47.00         2.19 o                         
   7   6   3         24.20         20.89         1.36 o                         
 -10   7   3        353.30        301.23         8.75 o                         
  -9   7   3        111.58        107.69         3.34 o                         
  -8   7   3         41.02         46.66         1.56 o                         
  -7   7   3        341.59        337.17         4.80 o                         
  -6   7   3         70.78         75.34         2.10 o                         
  -5   7   3        811.49        799.99         7.85 o                         
  -4   7   3        272.39        273.49         4.48 o                         
  -3   7   3       1566.43       1536.86        14.87 o                         
  -2   7   3        211.06        208.36         4.44 o                         
  -1   7   3         32.13         33.94         1.47 o                         
   0   7   3         75.50         74.62         3.07 o                         
   1   7   3          0.65          2.15         0.44 o                         
   2   7   3        357.76        328.60         5.35 o                         
   3   7   3        320.46        311.95         5.12 o                         
   4   7   3        100.48        103.27         2.58 o                         
   5   7   3        256.67        264.73         4.89 o                         
   6   7   3        136.36        114.67         5.75 o                         
  -9   8   3        109.51         92.89         2.24 o                         
  -8   8   3        103.86         96.34         2.59 o                         
  -7   8   3         74.80         75.88         2.22 o                         
  -6   8   3         80.93         92.36         2.70 o                         
  -5   8   3         68.71         62.61         1.86 o                         
  -4   8   3        164.58        170.15         3.34 o                         
  -3   8   3         55.24         48.48         1.89 o                         
  -2   8   3        266.22        252.56         4.69 o                         
  -1   8   3         82.59         86.55         2.79 o                         
   0   8   3         99.62         96.81         2.83 o                         
   1   8   3          0.38          1.49         0.44 o                         
   2   8   3        452.41        444.74         5.81 o                         
   3   8   3         62.02         68.25         2.01 o                         
   4   8   3         35.11         33.21         1.20 o                         
   5   8   3         99.06         77.69         2.83 o                         
  -8   9   3        273.36        258.55         4.83 o                         
  -7   9   3         72.32         71.13         1.96 o                         
  -6   9   3        378.36        383.08         6.87 o                         
  -5   9   3          8.51          8.25         0.72 o                         
  -4   9   3         31.26         32.77         1.38 o                         
  -3   9   3        143.15        152.53         2.87 o                         
  -2   9   3          2.12          3.14         0.54 o                         
  -1   9   3         32.56         34.54         1.43 o                         
   0   9   3         48.00         40.52         1.48 o                         
   1   9   3         40.82         44.74         1.86 o                         
   2   9   3         18.37         16.33         1.12 o                         
   3   9   3          1.56          3.22         0.39 o                         
   4   9   3        270.54        259.17         8.36 o                         
  -7  10   3         36.67         38.85         2.93 o                         
  -6  10   3         60.71         57.43         1.90 o                         
  -5  10   3         47.43         48.39         1.99 o                         
  -4  10   3         17.83         20.59         1.16 o                         
  -3  10   3        224.13        234.49         3.98 o                         
  -2  10   3         18.38         20.09         0.99 o                         
  -1  10   3         49.19         44.73         1.57 o                         
   0  10   3          2.53          1.28         0.42 o                         
   1  10   3        113.34        112.30         3.56 o                         
   2  10   3          0.11          0.50         0.37 o                         
   3  10   3          7.17          4.86         0.83 o                         
  -5  11   3         30.14         24.97         2.20 o                         
  -4  11   3          0.70          2.60         0.39 o                         
  -3  11   3        306.23        291.25         5.40 o                         
  -2  11   3          2.09          1.37         0.31 o                         
  -1  11   3          1.19          2.35         0.87 o                         
   0  11   3         27.50         21.23         1.18 o                         
  -1 -11   4        158.03        204.84         5.34 o                         
   0 -11   4          5.70          4.86         0.69 o                         
   1 -11   4          0.00          0.75         0.25 o                         
   2 -11   4          6.71         10.36         0.55 o                         
   3 -11   4          0.07          1.06         0.28 o                         
   4 -11   4         70.77         78.75         2.03 o                         
   5 -11   4          3.85          7.37         1.21 o                         
   6 -11   4         28.13         23.79         1.62 o                         
  -3 -10   4          8.08          6.03         0.67 o                         
  -2 -10   4        232.99        257.02         3.26 o                         
  -1 -10   4         15.97         16.61         0.74 o                         
   0 -10   4         32.85         36.72         1.19 o                         
   1 -10   4        288.60        322.05         3.85 o                         
   2 -10   4         92.49         96.96         2.45 o                         
   3 -10   4         48.85         59.68         1.72 o                         
   4 -10   4        137.61        141.81         2.47 o                         
   5 -10   4         37.32         40.32         1.28 o                         
   6 -10   4        193.24        218.53         4.34 o                         
   7 -10   4        250.06        275.49         6.10 o                         
  -5  -9   4          3.10          4.35         0.57 o                         
  -4  -9   4        314.18        348.93         7.76 o                         
  -3  -9   4        301.52        319.07         4.37 o                         
  -2  -9   4         89.46        104.53         2.50 o                         
  -1  -9   4        653.60        670.35         7.83 o                         
   0  -9   4         17.35         20.18         0.99 o                         
   1  -9   4         10.51          8.13         0.65 o                         
   2  -9   4         19.45         20.77         1.21 o                         
   3  -9   4          1.33          3.67         0.75 o                         
   4  -9   4          0.45          0.33         0.53 o                         
   5  -9   4          5.52          8.81         1.07 o                         
   6  -9   4        194.81        224.72         4.09 o                         
   7  -9   4        120.39        119.31         2.96 o                         
   8  -9   4         38.27         40.03         4.18 o                         
  -6  -8   4          8.91          7.26         0.60 o                         
  -5  -8   4         57.80         70.01         1.97 o                         
  -4  -8   4          0.79          1.96         0.47 o                         
  -3  -8   4        370.44        385.12         6.52 o                         
  -2  -8   4        215.49        242.60         5.10 o                         
  -1  -8   4        109.13        105.70         2.89 o                         
   0  -8   4        218.83        212.74         3.80 o                         
   1  -8   4        347.16        348.11         5.03 o                         
   2  -8   4        116.31        128.63         3.56 o                         
   3  -8   4         11.96         13.37         1.04 o                         
   4  -8   4        335.87        326.35         6.32 o                         
   5  -8   4        104.95        125.26         3.42 o                         
   6  -8   4         20.02         16.04         1.19 o                         
   7  -8   4        182.22        190.75         3.83 o                         
   8  -8   4        454.30        472.39         7.63 o                         
   9  -8   4         24.97         29.01         1.71 o                         
  -7  -7   4          1.00          1.33         0.54 o                         
  -6  -7   4          4.03          7.36         0.68 o                         
  -5  -7   4        241.00        260.20         6.40 o                         
  -4  -7   4         87.51         83.48         2.40 o                         
  -3  -7   4        143.39        143.11         4.43 o                         
  -2  -7   4          2.95          3.57         0.66 o                         
  -1  -7   4        170.15        172.19         3.57 o                         
   0  -7   4       1451.64       1453.18        14.70 o                         
   1  -7   4        728.50        707.62         8.17 o                         
   2  -7   4        516.71        542.70        10.15 o                         
   3  -7   4        644.21        660.59         7.98 o                         
   4  -7   4         75.51         69.59         2.11 o                         
   5  -7   4         29.07         41.83         1.67 o                         
   6  -7   4         50.14         53.15         2.04 o                         
   7  -7   4         90.47         80.16         2.57 o                         
   8  -7   4        519.75        511.67         6.30 o                         
   9  -7   4        126.77        134.13        10.54 o                         
  10  -7   4         12.12         12.07         1.17 o                         
  -7  -6   4         79.00         87.03         2.21 o                         
  -6  -6   4         83.97         91.86         2.58 o                         
  -5  -6   4        576.65        610.55         7.43 o                         
  -4  -6   4        857.69        867.70        10.18 o                         
  -3  -6   4          4.01          6.07         0.83 o                         
  -2  -6   4        487.36        490.66         7.32 o                         
  -1  -6   4         51.90         31.21         1.95 o                         
   0  -6   4        286.52        295.85         7.36 o                         
   1  -6   4        300.68        329.57         9.28 o                         
   2  -6   4         94.51         87.08         4.88 o                         
   3  -6   4        301.21        259.81         7.00 o                         
   4  -6   4        494.34        522.35        10.18 o                         
   5  -6   4          2.90          1.91         0.48 o                         
   6  -6   4          0.09          1.43         0.42 o                         
   7  -6   4        241.99        241.13         4.95 o                         
   8  -6   4        364.07        369.10         5.24 o                         
   9  -6   4        135.94        151.00         4.48 o                         
  10  -6   4        127.02        128.46         5.68 o                         
  -8  -5   4         30.60         36.65         2.21 o                         
  -7  -5   4          0.98          2.37         0.46 o                         
  -6  -5   4         10.54         13.36         0.91 o                         
  -5  -5   4        660.31        661.29         8.75 o                         
  -4  -5   4        157.14        159.06         3.45 o                         
  -3  -5   4        160.68        147.82         5.01 o                         
  -2  -5   4       1042.24       1036.18        13.67 o                         
  -1  -5   4        900.38        892.50        16.18 o                         
   0  -5   4         18.26         20.76         1.93 o                         
   1  -5   4       1119.64       1105.02        19.20 o                         
   2  -5   4       1183.06       1126.47        26.88 o                         
   3  -5   4        626.76        637.28        11.21 o                         
   4  -5   4         48.20         47.31         2.49 o                         
   5  -5   4          0.25          1.27         0.61 o                         
   6  -5   4        111.97         95.94         2.64 o                         
   7  -5   4         48.69         47.76         1.59 o                         
   8  -5   4         55.60         59.68         1.56 o                         
   9  -5   4          3.12          3.63         0.96 o                         
  10  -5   4        212.43        212.88         7.70 o                         
  -9  -4   4         45.64         50.15         2.17 o                         
  -8  -4   4         14.19         16.71         0.91 o                         
  -7  -4   4        132.16        140.38         2.91 o                         
  -6  -4   4         67.38         65.59         2.72 o                         
  -5  -4   4        546.83        547.65         7.44 o                         
  -4  -4   4         20.28         23.87         1.85 o                         
  -3  -4   4        625.73        566.84        10.00 o                         
  -2  -4   4         83.10         89.17         2.81 o                         
  -1  -4   4       1996.68       2095.95        54.01 o                         
   0  -4   4       1310.83       1184.18        19.51 o                         
   1  -4   4         31.88         32.37         5.77 o                         
   2  -4   4         92.00        101.91         6.21 o                         
   3  -4   4       3089.31       3147.08        44.46 o                         
   4  -4   4          4.97          4.79         0.76 o                         
   5  -4   4        345.46        319.55         6.82 o                         
   6  -4   4        452.04        450.14         5.43 o                         
   7  -4   4        147.68        154.47         2.67 o                         
   8  -4   4         14.14         18.24         0.87 o                         
   9  -4   4         12.44         11.01         0.86 o                         
  10  -4   4        286.98        317.10         8.04 o                         
  -9  -3   4        160.56        160.41         4.89 o                         
  -8  -3   4        291.87        319.41         4.76 o                         
  -7  -3   4        187.69        187.58         3.65 o                         
  -6  -3   4        111.05        108.78         2.38 o                         
  -5  -3   4         13.26         12.50         1.00 o                         
  -4  -3   4         81.31         69.85         2.85 o                         
  -3  -3   4        131.34        136.30         4.20 o                         
  -2  -3   4         76.64         87.49         3.34 o                         
  -1  -3   4        877.20        883.39        15.29 o                         
   0  -3   4        150.13        156.84         5.85 o                         
   1  -3   4        441.89        459.14        15.04 o                         
   2  -3   4       1899.10       1754.14        31.99 o                         
   3  -3   4       2931.97       3051.09        36.84 o                         
   4  -3   4        374.96        381.49         9.85 o                         
   5  -3   4        151.34        125.94         3.76 o                         
   6  -3   4         50.59         59.52         2.52 o                         
   7  -3   4         10.71         10.60         0.69 o                         
   8  -3   4         20.17         19.26         0.93 o                         
   9  -3   4         45.62         43.35         1.50 o                         
  10  -3   4         37.33         46.06         4.19 o                         
 -10  -2   4         44.00         41.99         1.78 o                         
  -9  -2   4         88.35        111.52         2.47 o                         
  -8  -2   4        538.28        541.45         5.65 o                         
  -7  -2   4        851.63        859.82         8.03 o                         
  -6  -2   4        147.94        134.94         2.48 o                         
  -5  -2   4        237.06        251.55         6.80 o                         
  -4  -2   4        413.04        414.54         7.56 o                         
  -3  -2   4       2212.58       2366.35        29.91 o                         
  -2  -2   4        174.70        156.59         4.03 o                         
  -1  -2   4        390.22        388.48         5.88 o                         
   0  -2   4       1535.72       1480.70        22.31 o                         
   1  -2   4       1410.30       1374.15        17.13 o                         
   2  -2   4        236.47        244.44         4.76 o                         
   3  -2   4       1056.60       1033.62        15.03 o                         
   4  -2   4        200.69        192.45         5.46 o                         
   5  -2   4        361.14        340.75         5.94 o                         
   6  -2   4       1266.59       1299.90        15.52 o                         
   7  -2   4          5.81          8.13         0.69 o                         
   8  -2   4        365.47        349.54         4.06 o                         
   9  -2   4          7.41         11.15         1.04 o                         
  10  -2   4         57.28         63.92         3.11 o                         
 -10  -1   4         10.97          9.92         1.09 o                         
  -9  -1   4        137.48        142.94         2.75 o                         
  -8  -1   4        425.94        426.77         4.89 o                         
  -7  -1   4         58.85         67.76         1.50 o                         
  -6  -1   4        938.45        889.92         7.14 o                         
  -5  -1   4        126.71        119.24         4.16 o                         
  -4  -1   4          0.30          2.17         0.77 o                         
  -3  -1   4        181.40        162.72         7.45 o                         
  -2  -1   4         86.86         93.55         2.35 o                         
  -1  -1   4       1685.87       1627.59        19.60 o                         
   0  -1   4         68.49         46.88         1.90 o                         
   1  -1   4        224.10        197.86         5.12 o                         
   2  -1   4       3868.91       4000.61        45.17 o                         
   3  -1   4         13.56         28.16         1.72 o                         
   4  -1   4       1085.38       1014.00        14.86 o                         
   5  -1   4       2593.40       2705.23        23.34 o                         
   6  -1   4         67.06         60.26         3.96 o                         
   7  -1   4         25.73         26.01         1.02 o                         
   8  -1   4         38.98         44.84         1.48 o                         
   9  -1   4         75.82         85.68         2.54 o                         
  10  -1   4         81.96         90.74         4.14 o                         
 -10   0   4         72.52         68.52         2.51 o                         
  -9   0   4        301.32        297.71         5.44 o                         
  -8   0   4        272.45        276.32         3.63 o                         
  -7   0   4         28.93         32.30         0.99 o                         
  -6   0   4        436.36        419.86         8.22 o                         
  -5   0   4        664.30        588.25         9.41 o                         
  -4   0   4       1534.78       1439.05        19.50 o                         
  -3   0   4        906.81        896.08        11.20 o                         
  -2   0   4        577.11        549.87         6.10 o                         
  -1   0   4        660.44        606.42         8.72 o                         
   0   0   4       4167.38       4101.24        52.09 o                         
   1   0   4          4.79         16.33         4.63 o                         
   2   0   4        875.36        883.60        12.17 o                         
   3   0   4         38.34         34.45         1.96 o                         
   4   0   4        950.99        994.56        13.80 o                         
   5   0   4       1160.93       1182.62        12.09 o                         
   6   0   4         28.13         20.97         1.13 o                         
   7   0   4        192.98        192.65         3.03 o                         
   8   0   4         85.65         95.72         2.36 o                         
   9   0   4         10.58          5.81         0.60 o                         
  10   0   4         97.29        103.74         3.45 o                         
 -10   1   4        396.59        391.94        13.25 o                         
  -9   1   4        164.45        170.90         3.40 o                         
  -8   1   4        388.74        369.23         4.08 o                         
  -7   1   4        657.83        634.02         5.18 o                         
  -6   1   4        275.09        288.62         9.12 o                         
  -5   1   4        154.66        132.14         3.02 o                         
  -4   1   4         82.93         90.72         3.56 o                         
  -3   1   4          0.59          2.33         0.60 o                         
  -2   1   4          9.91         13.50         1.02 o                         
  -1   1   4       3958.84       3729.43       117.15 o                         
   0   1   4        194.78        216.13         6.87 o                         
   1   1   4         55.25         46.26         3.08 o                         
   2   1   4          7.00         11.25         1.00 o                         
   3   1   4        320.29        354.11         6.68 o                         
   4   1   4        476.56        441.10         6.71 o                         
   5   1   4        951.90        960.10        10.69 o                         
   6   1   4        846.84        801.38         8.66 o                         
   7   1   4        230.98        235.22         3.72 o                         
   8   1   4         66.05         76.60         2.14 o                         
   9   1   4        126.92        117.41         2.64 o                         
  10   1   4         11.39          9.63         0.83 o                         
 -10   2   4        187.88        175.87         5.86 o                         
  -9   2   4        386.25        384.88         4.95 o                         
  -8   2   4         83.86         93.82         1.98 o                         
  -7   2   4       2488.90       2427.32        14.78 o                         
  -6   2   4          3.79          8.27         1.21 o                         
  -5   2   4       1486.05       1532.96        18.41 o                         
  -4   2   4        174.82        154.34         5.41 o                         
  -3   2   4        170.02        194.57         7.37 o                         
  -2   2   4       3482.36       3420.25        76.66 o                         
  -1   2   4        660.33        665.21         9.70 o                         
   0   2   4        947.18        907.94        14.30 o                         
   1   2   4         27.77         31.35         1.99 o                         
   2   2   4        403.44        352.67         6.30 o                         
   3   2   4       1377.66       1367.38        14.32 o                         
   4   2   4          5.96          5.70         0.63 o                         
   5   2   4        125.65        115.94         3.64 o                         
   6   2   4        496.45        478.32         6.48 o                         
   7   2   4         48.57         51.93         1.75 o                         
   8   2   4        202.99        213.41         3.75 o                         
   9   2   4        229.01        230.53         6.58 o                         
 -10   3   4         26.68         29.08         1.50 o                         
  -9   3   4         85.46         91.35         2.28 o                         
  -8   3   4         15.78         19.24         1.27 o                         
  -7   3   4        483.20        457.35         4.39 o                         
  -6   3   4       1017.53       1014.92         9.94 o                         
  -5   3   4       1262.45       1270.43        16.24 o                         
  -4   3   4        224.91        209.96         6.64 o                         
  -3   3   4        310.52        306.59         5.98 o                         
  -2   3   4        259.48        330.70         6.78 o                         
  -1   3   4         11.35         18.22         1.40 o                         
   0   3   4        236.56        234.21         5.57 o                         
   1   3   4          1.31          6.40         1.52 o                         
   2   3   4          1.89         10.15         4.58 o                         
   3   3   4         70.05         74.78         2.42 o                         
   4   3   4        394.43        399.24         6.41 o                         
   5   3   4          0.95          2.27         0.51 o                         
   6   3   4        330.88        338.08         4.85 o                         
   7   3   4        449.94        442.98         7.26 o                         
   8   3   4        126.57        124.08         2.63 o                         
   9   3   4        201.45        221.42         7.05 o                         
 -10   4   4         11.51         13.57         0.80 o                         
  -9   4   4        275.85        250.57         4.05 o                         
  -8   4   4          8.57          9.16         0.69 o                         
  -7   4   4          3.64          4.99         0.47 o                         
  -6   4   4         51.95         52.32         1.42 o                         
  -5   4   4        175.42        170.96         4.61 o                         
  -4   4   4        555.70        551.33         8.88 o                         
  -3   4   4       1283.60       1323.84        17.29 o                         
  -2   4   4        935.52        927.69        14.57 o                         
  -1   4   4        379.79        340.58         8.94 o                         
   0   4   4        632.00        673.04        14.21 o                         
   1   4   4        164.48        168.51         4.15 o                         
   2   4   4        465.27        512.74         6.65 o                         
   3   4   4         54.14         48.74         1.81 o                         
   4   4   4          2.45          5.35         1.07 o                         
   5   4   4        386.55        365.97         6.54 o                         
   6   4   4         73.46         70.23         2.37 o                         
   7   4   4        188.00        180.98         3.81 o                         
   8   4   4        188.23        177.83         6.14 o                         
 -10   5   4         53.24         52.08         1.52 o                         
  -9   5   4          0.31          0.91         0.33 o                         
  -8   5   4        220.32        222.59         4.09 o                         
  -7   5   4         22.27         24.36         1.11 o                         
  -6   5   4        345.32        322.80         4.18 o                         
  -5   5   4         50.56         48.48         1.61 o                         
  -4   5   4        253.55        255.88         5.84 o                         
  -3   5   4       1975.55       1937.27        25.79 o                         
  -2   5   4          3.06          3.74         0.73 o                         
  -1   5   4          2.14          7.36         1.45 o                         
   0   5   4        538.45        552.82         7.08 o                         
   1   5   4         23.61         20.28         1.31 o                         
   2   5   4        232.85        220.72         5.00 o                         
   3   5   4         13.05          7.01         0.79 o                         
   4   5   4         20.91         24.13         1.80 o                         
   5   5   4         42.36         45.36         2.09 o                         
   6   5   4         27.70         28.07         1.56 o                         
   7   5   4        189.33        196.65         8.99 o                         
   8   5   4        111.22        101.23         3.02 o                         
 -10   6   4         68.73         60.51         3.47 o                         
  -9   6   4          7.13          7.22         0.57 o                         
  -8   6   4         89.34         87.43         2.34 o                         
  -7   6   4          0.35          1.26         0.38 o                         
  -6   6   4        110.26        109.89         2.55 o                         
  -5   6   4        130.69        134.06         2.59 o                         
  -4   6   4        319.57        320.37         5.14 o                         
  -3   6   4        454.98        461.82         8.89 o                         
  -2   6   4          3.82          5.26         0.92 o                         
  -1   6   4        178.01        159.17         3.91 o                         
   0   6   4        927.24        843.09        12.19 o                         
   1   6   4         10.79         12.55         0.84 o                         
   2   6   4        441.28        411.39         5.53 o                         
   3   6   4          7.48          8.83         1.05 o                         
   4   6   4        192.40        179.03         8.78 o                         
   5   6   4         17.11         20.49         1.52 o                         
   6   6   4          2.95          5.17         0.89 o                         
   7   6   4         28.95         20.50         1.81 o                         
  -9   7   4          2.59          3.41         0.40 o                         
  -8   7   4        317.04        333.52         5.14 o                         
  -7   7   4          0.72          2.48         0.55 o                         
  -6   7   4         57.85         57.86         1.81 o                         
  -5   7   4          2.14          2.26         0.46 o                         
  -4   7   4       1657.61       1626.49        14.23 o                         
  -3   7   4         49.19         40.86         1.84 o                         
  -2   7   4         22.47         20.24         1.37 o                         
  -1   7   4       1441.12       1452.65        13.79 o                         
   0   7   4         20.75         19.06         1.08 o                         
   1   7   4         14.78         20.75         1.05 o                         
   2   7   4        357.71        341.88         5.27 o                         
   3   7   4          0.44          0.79         0.56 o                         
   4   7   4          1.04          1.00         0.67 o                         
   5   7   4         77.70         75.13         2.86 o                         
   6   7   4        135.33        100.63        22.08 o                         
  -9   8   4         13.19         17.48         1.73 o                         
  -8   8   4         15.57         17.49         0.91 o                         
  -7   8   4         26.90         25.79         1.28 o                         
  -6   8   4         59.86         66.92         2.03 o                         
  -5   8   4         63.46         72.18         2.08 o                         
  -4   8   4         16.93         19.61         1.08 o                         
  -3   8   4         50.54         55.81         1.55 o                         
  -2   8   4        355.62        324.52         5.20 o                         
  -1   8   4        346.62        342.24         5.37 o                         
   0   8   4         51.88         55.74         1.90 o                         
   1   8   4        264.24        255.00         4.86 o                         
   2   8   4         46.64         52.82         2.46 o                         
   3   8   4         23.18         22.29         1.17 o                         
   4   8   4         50.83         40.37         2.84 o                         
   5   8   4         11.52          6.15         0.96 o                         
  -8   9   4         16.40         13.64         1.11 o                         
  -7   9   4          1.60          4.11         0.58 o                         
  -6   9   4          0.10          1.83         0.47 o                         
  -5   9   4          1.77          2.02         0.47 o                         
  -4   9   4         32.41         33.91         1.64 o                         
  -3   9   4          0.25          1.46         0.49 o                         
  -2   9   4        138.62        146.26         4.26 o                         
  -1   9   4        461.99        455.15         9.92 o                         
   0   9   4          5.58          7.19         0.98 o                         
   1   9   4         80.43         85.33         4.65 o                         
   2   9   4        132.84        139.06         3.68 o                         
   3   9   4         51.12         42.06         1.71 o                         
   4   9   4          4.82          2.21         0.62 o                         
  -7  10   4          5.97          6.48         1.04 o                         
  -6  10   4         18.08         18.16         1.30 o                         
  -5  10   4         24.59         24.24         2.07 o                         
  -4  10   4          0.43          2.36         0.46 o                         
  -3  10   4         32.17         34.00         1.48 o                         
  -2  10   4         88.78        107.54         6.20 o                         
  -1  10   4          0.49          0.90         0.55 o                         
   0  10   4         33.69         37.37         2.03 o                         
   1  10   4        135.90        120.96         3.39 o                         
   2  10   4          3.76          2.82         0.77 o                         
  -5  11   4         42.49         21.61         4.43 o                         
  -4  11   4          4.72          6.05         0.71 o                         
  -3  11   4        107.13         95.53         3.57 o                         
  -2  11   4         13.25         11.52         1.55 o                         
  -1  11   4         32.96         23.56         1.31 o                         
  -1 -11   5         35.14         39.18         2.51 o                         
   0 -11   5         23.44         21.11         3.45 o                         
   1 -11   5        209.68        243.30         8.57 o                         
   2 -11   5        172.19        199.95        11.35 o                         
   3 -11   5         22.90         24.50         2.33 o                         
   4 -11   5        105.60        115.42         3.74 o                         
   5 -11   5         17.28         18.69         1.74 o                         
  -3 -10   5         12.63         12.55         0.82 o                         
  -2 -10   5         16.98         19.78         1.01 o                         
  -1 -10   5          2.23          2.99         0.43 o                         
   0 -10   5         23.71         26.79         1.06 o                         
   1 -10   5         57.51         63.64         1.55 o                         
   2 -10   5         51.42         49.43         1.35 o                         
   3 -10   5        100.00        113.39         2.95 o                         
   4 -10   5        114.27        126.58         2.80 o                         
   5 -10   5        385.07        372.95         7.35 o                         
   6 -10   5        164.25        175.33         4.96 o                         
   7 -10   5          3.11          2.65         0.53 o                         
  -4  -9   5          0.28          0.30         0.51 o                         
  -3  -9   5         11.80         13.96         0.87 o                         
  -2  -9   5         13.33         13.64         0.80 o                         
  -1  -9   5         16.95         17.44         1.08 o                         
   0  -9   5         24.37         22.29         0.96 o                         
   1  -9   5        119.25        127.65         2.53 o                         
   2  -9   5         82.09         94.70         2.17 o                         
   3  -9   5        244.31        251.30         3.94 o                         
   4  -9   5        143.33        143.58         3.15 o                         
   5  -9   5         54.88         52.69         2.55 o                         
   6  -9   5        268.41        285.22         5.70 o                         
   7  -9   5         51.09         47.11         2.00 o                         
   8  -9   5        101.14         84.76         3.61 o                         
  -6  -8   5         89.43         81.03         3.34 o                         
  -5  -8   5        315.19        345.07        11.00 o                         
  -4  -8   5         62.37         62.11         2.47 o                         
  -3  -8   5         25.49         24.05         1.37 o                         
  -2  -8   5         27.95         31.03         1.63 o                         
  -1  -8   5         44.21         37.77         1.56 o                         
   0  -8   5         60.53         48.94         1.77 o                         
   1  -8   5         22.42         30.93         1.51 o                         
   2  -8   5        578.84        602.90         8.00 o                         
   3  -8   5         38.55         32.54         1.76 o                         
   4  -8   5         85.76         83.67         2.63 o                         
   5  -8   5        242.73        257.54         4.40 o                         
   6  -8   5        304.47        276.24         4.36 o                         
   7  -8   5         55.80         63.71         2.86 o                         
   8  -8   5        455.75        482.98         8.80 o                         
   9  -8   5        174.44        144.53        21.82 o                         
  -7  -7   5        199.34        185.62         5.75 o                         
  -6  -7   5         41.03         39.86         4.90 o                         
  -5  -7   5        219.09        227.61         4.73 o                         
  -4  -7   5        137.86        141.57         3.65 o                         
  -3  -7   5          0.53          1.51         0.69 o                         
  -2  -7   5        644.90        673.64        10.99 o                         
  -1  -7   5        316.93        309.23         5.58 o                         
   0  -7   5        502.44        516.29         7.15 o                         
   1  -7   5        216.91        239.46         4.19 o                         
   2  -7   5         81.86         75.14         2.19 o                         
   3  -7   5       1414.40       1431.27        12.51 o                         
   4  -7   5         25.29         23.54         1.26 o                         
   5  -7   5        526.79        505.33         7.38 o                         
   6  -7   5        399.90        426.14         6.08 o                         
   7  -7   5          4.71          8.13         1.03 o                         
   8  -7   5         20.97         17.53         1.16 o                         
   9  -7   5        137.80        128.97         6.33 o                         
  -7  -6   5          7.65         10.54         1.18 o                         
  -6  -6   5         98.86         95.84         2.43 o                         
  -5  -6   5        541.90        583.23         7.42 o                         
  -4  -6   5         84.47         96.02         2.70 o                         
  -3  -6   5        582.09        568.67         7.40 o                         
  -2  -6   5        676.36        666.20         9.03 o                         
  -1  -6   5        237.10        235.05         5.16 o                         
   0  -6   5         36.46         37.05         2.02 o                         
   1  -6   5        160.83        169.54         6.40 o                         
   2  -6   5        359.39        351.00         8.75 o                         
   3  -6   5         39.87         47.18         3.52 o                         
   4  -6   5        140.69        130.39         3.13 o                         
   5  -6   5       1360.68       1346.14        12.67 o                         
   6  -6   5          9.22          9.42         0.86 o                         
   7  -6   5        264.23        255.25         4.48 o                         
   8  -6   5        376.26        364.92         6.22 o                         
   9  -6   5         27.97         25.45         1.64 o                         
  10  -6   5         25.66         22.03         1.87 o                         
  -8  -5   5         12.43         14.97         1.75 o                         
  -7  -5   5        138.96        145.04         3.32 o                         
  -6  -5   5        214.16        233.94         3.94 o                         
  -5  -5   5         56.26         55.02         2.09 o                         
  -4  -5   5        517.37        528.07         6.41 o                         
  -3  -5   5        203.16        199.84         4.14 o                         
  -2  -5   5          4.72          4.43         0.81 o                         
  -1  -5   5        199.91        188.87         4.18 o                         
   0  -5   5        865.90        847.92        17.17 o                         
   1  -5   5          4.93          6.17         1.16 o                         
   2  -5   5         50.53         43.92         1.87 o                         
   3  -5   5         74.73         79.08         2.98 o                         
   4  -5   5        519.99        494.64         8.96 o                         
   5  -5   5        260.91        248.50         4.77 o                         
   6  -5   5         57.15         51.74         1.75 o                         
   7  -5   5       1425.02       1412.24        13.54 o                         
   8  -5   5        223.39        219.23         4.09 o                         
   9  -5   5         34.22         35.65         2.68 o                         
  10  -5   5         38.81         33.32         1.79 o                         
  -9  -4   5          0.58          0.77         0.30 o                         
  -8  -4   5          0.14          1.31         0.45 o                         
  -7  -4   5         59.82         59.36         1.92 o                         
  -6  -4   5        388.33        388.20         5.54 o                         
  -5  -4   5        183.94        185.38         3.49 o                         
  -4  -4   5        314.89        306.39         4.98 o                         
  -3  -4   5       1671.81       1612.14        18.82 o                         
  -2  -4   5        739.27        687.49        12.15 o                         
  -1  -4   5         53.03         62.77         2.66 o                         
   0  -4   5        749.91        770.59        12.65 o                         
   1  -4   5        124.29        132.15         7.18 o                         
   2  -4   5        404.06        358.05        11.36 o                         
   3  -4   5        271.57        269.17        21.74 o                         
   4  -4   5         49.00         36.26         2.58 o                         
   5  -4   5         15.85         14.32         1.36 o                         
   6  -4   5        148.85        155.91         3.12 o                         
   7  -4   5        171.19        172.22         3.32 o                         
   8  -4   5        514.75        507.99         8.81 o                         
   9  -4   5        270.39        283.56         6.58 o                         
  10  -4   5        421.92        441.96         9.36 o                         
  -9  -3   5        126.79        119.03         3.26 o                         
  -8  -3   5         68.37         64.01         3.01 o                         
  -7  -3   5        169.42        158.89         3.35 o                         
  -6  -3   5          5.54          3.57         0.53 o                         
  -5  -3   5        448.65        446.19         6.31 o                         
  -4  -3   5       1272.02       1179.65        16.23 o                         
  -3  -3   5        248.47        271.15         7.33 o                         
  -2  -3   5         30.22         23.34         1.57 o                         
  -1  -3   5        794.09        718.34        10.21 o                         
   0  -3   5        750.29        854.16        12.47 o                         
   1  -3   5        122.70        102.30         3.16 o                         
   2  -3   5       1742.42       1722.14        25.38 o                         
   3  -3   5         67.29         81.34         3.78 o                         
   4  -3   5        227.21        243.03         6.66 o                         
   5  -3   5         54.61         47.26         3.66 o                         
   6  -3   5        267.35        257.18         5.28 o                         
   7  -3   5          1.56          2.06         0.52 o                         
   8  -3   5        506.91        486.11         9.16 o                         
   9  -3   5        113.87        126.76         2.99 o                         
  10  -3   5        102.10        106.24         5.88 o                         
  -9  -2   5          1.77          2.87         0.52 o                         
  -8  -2   5         27.40         29.80         1.33 o                         
  -7  -2   5         22.88         24.55         1.10 o                         
  -6  -2   5         90.72         97.28         2.01 o                         
  -5  -2   5         42.75         38.96         2.42 o                         
  -4  -2   5        431.11        441.24         8.35 o                         
  -3  -2   5        194.75        135.71         4.63 o                         
  -2  -2   5       1943.37       1887.02        22.32 o                         
  -1  -2   5       3556.80       3532.88        40.28 o                         
   0  -2   5        461.58        398.05         6.80 o                         
   1  -2   5        108.86        128.20         4.13 o                         
   2  -2   5       2544.85       2637.88        34.57 o                         
   3  -2   5          0.94          2.03         0.82 o                         
   4  -2   5         67.56         76.01         3.32 o                         
   5  -2   5        530.93        550.36        12.28 o                         
   6  -2   5       3161.42       3064.60        28.65 o                         
   7  -2   5        103.56         99.85         2.43 o                         
   8  -2   5        200.48        202.66         5.91 o                         
   9  -2   5        104.02        111.55         3.34 o                         
  10  -2   5        125.08        119.84         4.05 o                         
 -10  -1   5         25.39         22.39         2.05 o                         
  -9  -1   5        113.76        119.35         2.78 o                         
  -8  -1   5         73.19         75.39         1.99 o                         
  -7  -1   5        301.12        315.33         4.00 o                         
  -6  -1   5        133.70        129.03         2.57 o                         
  -5  -1   5          8.75          9.85         1.06 o                         
  -4  -1   5        788.12        734.35        18.40 o                         
  -3  -1   5         90.49         72.20         3.36 o                         
  -2  -1   5       1549.43       1592.77        26.38 o                         
  -1  -1   5       1173.53       1163.89        17.03 o                         
   0  -1   5        825.59        866.70        14.52 o                         
   1  -1   5        874.88        930.47        22.89 o                         
   2  -1   5        221.88        200.37         4.83 o                         
   3  -1   5        385.29        369.36        10.50 o                         
   4  -1   5       2094.75       2152.33        26.79 o                         
   5  -1   5        193.47        170.48         4.85 o                         
   6  -1   5       1263.11       1275.71        14.53 o                         
   7  -1   5         29.29         34.95         1.53 o                         
   8  -1   5         64.03         58.38         2.21 o                         
   9  -1   5        538.58        557.71         8.30 o                         
  10  -1   5          5.88          4.60         1.05 o                         
 -10   0   5        306.64        288.61        17.98 o                         
  -9   0   5          1.81          2.89         0.53 o                         
  -8   0   5          5.21          5.91         0.57 o                         
  -7   0   5        758.58        741.67         6.23 o                         
  -6   0   5        417.24        408.39         5.16 o                         
  -5   0   5        101.57         88.76         4.58 o                         
  -4   0   5          2.22          2.35         0.73 o                         
  -3   0   5        453.33        428.93         8.41 o                         
  -2   0   5         97.60        122.17         3.15 o                         
  -1   0   5       4354.17       4368.37        48.28 o                         
   0   0   5       3156.34       3023.48        34.94 o                         
   1   0   5        699.22        777.16        23.23 o                         
   2   0   5          2.23          7.26         1.55 o                         
   3   0   5        796.44        832.76        13.48 o                         
   4   0   5         40.73         24.46         1.51 o                         
   5   0   5         66.59         84.71         3.43 o                         
   6   0   5        544.58        539.28         8.91 o                         
   7   0   5         26.97         25.89         1.75 o                         
   8   0   5         80.01         83.43         2.75 o                         
   9   0   5        118.93        134.53         3.44 o                         
  10   0   5        100.31         99.30         4.20 o                         
 -10   1   5         18.91         23.89         1.68 o                         
  -9   1   5         18.03         21.20         1.77 o                         
  -8   1   5        914.18        940.68         8.77 o                         
  -7   1   5        828.11        780.34         7.12 o                         
  -6   1   5        215.44        240.09         4.35 o                         
  -5   1   5         84.15         78.45         9.25 o                         
  -4   1   5          1.50          5.31         1.24 o                         
  -3   1   5       1918.83       1972.78        28.02 o                         
  -2   1   5         20.00         54.04         2.47 o                         
  -1   1   5        863.40        949.40        20.65 o                         
   0   1   5       1695.45       1797.23        25.83 o                         
   1   1   5       1314.18       1283.12        25.66 o                         
   2   1   5        134.61        120.15         4.83 o                         
   3   1   5         53.74         37.09         1.85 o                         
   4   1   5        558.26        565.26         9.32 o                         
   5   1   5         56.06         52.35         3.02 o                         
   6   1   5        267.28        277.28         5.56 o                         
   7   1   5         44.67         50.61         2.94 o                         
   8   1   5         33.79         48.94         2.21 o                         
   9   1   5         17.39         13.60         1.07 o                         
 -10   2   5          7.15         11.39         1.50 o                         
  -9   2   5        153.24        143.47         3.91 o                         
  -8   2   5        426.23        420.57         5.60 o                         
  -7   2   5        202.33        195.61         3.32 o                         
  -6   2   5         64.78         56.37         2.05 o                         
  -5   2   5        412.42        390.15         9.90 o                         
  -4   2   5         17.88         19.71         2.00 o                         
  -3   2   5          5.83          7.32         1.30 o                         
  -2   2   5         14.28         20.76         1.83 o                         
  -1   2   5       1365.85       1426.54        27.21 o                         
   0   2   5        279.90        225.75         7.90 o                         
   1   2   5         97.84         74.60         3.00 o                         
   2   2   5       3849.69       3798.84        41.17 o                         
   3   2   5        748.32        663.12         9.55 o                         
   4   2   5         59.66         53.00         2.72 o                         
   5   2   5        146.06        145.36         5.04 o                         
   6   2   5         12.50         13.14         1.32 o                         
   7   2   5        167.16        148.52         4.03 o                         
   8   2   5          1.22          0.70         0.47 o                         
   9   2   5          0.43          1.11         0.42 o                         
 -10   3   5        189.10        181.83         7.48 o                         
  -9   3   5        138.45        144.01         3.11 o                         
  -8   3   5        240.23        245.05         3.67 o                         
  -7   3   5          1.23          2.22         0.74 o                         
  -6   3   5        731.91        720.97        10.23 o                         
  -5   3   5         68.51         73.23         4.04 o                         
  -4   3   5         89.19        106.71         4.54 o                         
  -3   3   5        310.14        309.07         6.06 o                         
  -2   3   5       1296.83       1355.76        23.18 o                         
  -1   3   5       1307.07       1365.40        29.17 o                         
   0   3   5          1.69          5.97         0.88 o                         
   1   3   5         85.84         66.49         2.56 o                         
   2   3   5        615.05        644.52         9.03 o                         
   3   3   5          8.56          7.27         1.44 o                         
   4   3   5        411.71        401.50         8.50 o                         
   5   3   5       1024.90        994.80        20.63 o                         
   6   3   5         71.74         68.08         4.83 o                         
   7   3   5          1.61          2.78         0.74 o                         
   8   3   5          4.77          6.49         1.14 o                         
   9   3   5        155.77        140.40         3.44 o                         
 -10   4   5        117.82        109.55         3.92 o                         
  -9   4   5        208.16        202.53         4.01 o                         
  -8   4   5        800.41        776.41         7.64 o                         
  -7   4   5          5.35          9.17         0.87 o                         
  -6   4   5         42.86         41.34         1.67 o                         
  -5   4   5        601.27        577.45         9.04 o                         
  -4   4   5        319.61        336.02        10.91 o                         
  -3   4   5          0.09          0.58         0.62 o                         
  -2   4   5        255.70        251.06         6.42 o                         
  -1   4   5         62.65         67.80         3.91 o                         
   0   4   5        457.72        423.84         6.52 o                         
   1   4   5        125.41        106.10         3.22 o                         
   2   4   5       1000.61        939.73        15.38 o                         
   3   4   5         26.22         27.41         2.24 o                         
   4   4   5        128.86        130.10         5.01 o                         
   5   4   5        795.67        809.33        25.81 o                         
   6   4   5         28.87         29.17         2.03 o                         
   7   4   5        100.66         94.86         3.36 o                         
   8   4   5         27.42         31.62         3.50 o                         
 -10   5   5         92.40         91.69         3.16 o                         
  -9   5   5         17.95         20.23         1.50 o                         
  -8   5   5          2.54          5.19         0.61 o                         
  -7   5   5        590.06        599.86        14.00 o                         
  -6   5   5        850.96        833.08         9.44 o                         
  -5   5   5         61.96         67.68         2.80 o                         
  -4   5   5        101.32        105.64         4.02 o                         
  -3   5   5         75.51         83.47         4.63 o                         
  -2   5   5        459.60        474.57        14.52 o                         
  -1   5   5        366.39        409.27         9.07 o                         
   0   5   5        132.04        135.07         4.63 o                         
   1   5   5        920.12        939.67        25.36 o                         
   2   5   5        411.70        387.21         7.75 o                         
   3   5   5        394.31        365.23         8.73 o                         
   4   5   5          1.39          2.92         1.17 o                         
   5   5   5         17.40         17.93         2.29 o                         
   6   5   5         60.15         65.16         3.42 o                         
   7   5   5        172.99        166.77         4.72 o                         
 -10   6   5        141.46        119.66         4.28 o                         
  -9   6   5         20.52         19.65         1.75 o                         
  -8   6   5          0.82          1.76         0.64 o                         
  -7   6   5        719.69        698.33        13.77 o                         
  -6   6   5         76.34         83.38         2.90 o                         
  -5   6   5        122.71        123.54         3.53 o                         
  -4   6   5        195.19        172.79         4.30 o                         
  -3   6   5         34.46         33.53         1.80 o                         
  -2   6   5          0.18          1.90         0.51 o                         
  -1   6   5        386.84        392.77         6.79 o                         
   0   6   5          6.04          8.86         1.24 o                         
   1   6   5        112.73        111.02         3.95 o                         
   2   6   5         11.39          7.59         0.97 o                         
   3   6   5        719.21        751.25        14.12 o                         
   4   6   5        223.03        221.61         8.51 o                         
   5   6   5         92.71         82.73         5.29 o                         
   6   6   5         35.72         32.80         1.99 o                         
   7   6   5         56.66         35.46         2.20 o                         
  -9   7   5        476.76        463.03        14.93 o                         
  -8   7   5         24.05         26.30         1.62 o                         
  -7   7   5        134.73        141.52         5.78 o                         
  -6   7   5         16.85         18.46         1.39 o                         
  -5   7   5        100.94        101.20         3.00 o                         
  -4   7   5        658.96        653.50        14.76 o                         
  -3   7   5         71.00         68.99         3.27 o                         
  -2   7   5        135.37        130.97         3.68 o                         
  -1   7   5         25.32         31.12         1.95 o                         
   0   7   5         96.30         83.46         5.00 o                         
   1   7   5         13.96         16.99         1.74 o                         
   2   7   5        123.00        112.80         4.26 o                         
   3   7   5        142.43        146.44         5.98 o                         
   4   7   5        460.08        448.05        15.07 o                         
   5   7   5         63.72         57.85         3.77 o                         
   6   7   5         99.23         72.60         2.73 o                         
  -8   8   5        109.93        107.20         3.90 o                         
  -7   8   5        225.07        226.50         8.37 o                         
  -6   8   5         24.44         24.35         1.50 o                         
  -5   8   5          4.57          6.77         1.02 o                         
  -4   8   5        535.94        545.59         9.19 o                         
  -3   8   5         44.74         40.96         2.42 o                         
  -2   8   5         85.97         89.57         3.24 o                         
  -1   8   5         87.29         91.38         3.90 o                         
   0   8   5          1.24          0.71         0.99 o                         
   1   8   5         71.57         68.59         2.81 o                         
   2   8   5         20.11         22.06         1.54 o                         
   3   8   5         13.58         12.95         1.58 o                         
   4   8   5         27.33         26.55         3.48 o                         
  -7   9   5         68.79         68.27         3.66 o                         
  -6   9   5         56.54         52.28         2.56 o                         
  -5   9   5         55.57         61.49         2.63 o                         
  -4   9   5        134.08        149.89         4.40 o                         
  -3   9   5         10.65         12.72         2.64 o                         
  -2   9   5        335.55        377.77         7.52 o                         
  -1   9   5         83.54         85.03         3.24 o                         
   0   9   5         35.69         38.61         2.42 o                         
   1   9   5         50.05         47.65         2.11 o                         
   2   9   5         40.40         37.54         2.08 o                         
   3   9   5        108.79         95.99         3.48 o                         
  -6  10   5         31.79         30.47         2.40 o                         
  -5  10   5        138.75        135.37         4.34 o                         
  -4  10   5         25.59         25.50         1.40 o                         
  -3  10   5         97.45         89.49        12.32 o                         
  -2  10   5          8.57          9.97         1.34 o                         
  -1  10   5         49.51         49.26         2.30 o                         
   0  10   5         78.78         77.46         4.02 o                         
   1  10   5          0.30          0.59         0.31 o                         
   0 -11   6         70.53         69.87         2.49 o                         
   1 -11   6        285.48        289.93        52.15 o                         
   2 -11   6         12.80         16.95         1.61 o                         
   3 -11   6         30.10         24.07         1.24 o                         
   4 -11   6         10.67         10.84         1.51 o                         
  -3 -10   6         86.14         96.39         3.72 o                         
  -2 -10   6        155.20        166.00         4.75 o                         
  -1 -10   6         66.89         75.28         2.15 o                         
   0 -10   6         63.84         77.73         2.89 o                         
   1 -10   6         95.92         94.38         2.17 o                         
   2 -10   6          1.19          1.50         0.42 o                         
   3 -10   6         20.29         22.79         1.36 o                         
   4 -10   6          0.19          0.87         0.47 o                         
   5 -10   6         49.56         52.27         4.28 o                         
   6 -10   6         42.92         56.34         3.02 o                         
   7 -10   6          3.26          2.24         0.37 o                         
  -4  -9   6          1.03          3.41         0.52 o                         
  -3  -9   6         46.69         50.17         1.72 o                         
  -2  -9   6         55.38         63.87         2.43 o                         
  -1  -9   6        112.58        112.64         2.61 o                         
   0  -9   6        487.33        493.89         6.04 o                         
   1  -9   6        252.51        252.39         3.75 o                         
   2  -9   6         27.74         27.00         1.14 o                         
   3  -9   6        338.61        332.38         5.93 o                         
   4  -9   6        152.73        143.02         4.49 o                         
   5  -9   6         47.02         43.91         2.94 o                         
   6  -9   6          7.24          7.76         1.10 o                         
   7  -9   6         92.39         90.72         3.46 o                         
   8  -9   6        134.89        115.68         4.10 o                         
  -5  -8   6         30.83         32.00         2.67 o                         
  -4  -8   6          6.20          6.78         1.07 o                         
  -3  -8   6        183.59        196.70         4.67 o                         
  -2  -8   6         95.30         88.13         3.12 o                         
  -1  -8   6       1114.28       1085.35        10.98 o                         
   0  -8   6        867.03        882.47         8.91 o                         
   1  -8   6         29.33         28.78         1.23 o                         
   2  -8   6        416.78        403.88         5.65 o                         
   3  -8   6         28.62         25.25         1.34 o                         
   4  -8   6         16.44         20.79         1.64 o                         
   5  -8   6        114.24        121.13         3.39 o                         
   6  -8   6         66.58         61.16         2.92 o                         
   7  -8   6        100.57         99.15         9.57 o                         
   8  -8   6         15.06         11.32         1.00 o                         
  -6  -7   6          9.51          8.53         1.01 o                         
  -5  -7   6          1.28          2.58         1.36 o                         
  -4  -7   6         35.74         41.12         1.92 o                         
  -3  -7   6         44.65         45.16         2.42 o                         
  -2  -7   6         19.68         19.03         1.49 o                         
  -1  -7   6        255.81        243.53         3.95 o                         
   0  -7   6          1.23          2.62         0.51 o                         
   1  -7   6         23.19         21.46         1.06 o                         
   2  -7   6       2396.15       2316.73        18.93 o                         
   3  -7   6          1.75          2.60         0.76 o                         
   4  -7   6        205.18        198.02         5.58 o                         
   5  -7   6        417.92        385.04         7.92 o                         
   6  -7   6          2.97          3.25         1.01 o                         
   7  -7   6         83.98         86.54         4.57 o                         
   8  -7   6          8.46         10.11         0.96 o                         
   9  -7   6        153.35        149.69         6.24 o                         
  -7  -6   6         10.14         12.20         1.45 o                         
  -6  -6   6        430.87        443.52         8.56 o                         
  -5  -6   6         60.13         62.93         2.42 o                         
  -4  -6   6        314.67        326.57         5.07 o                         
  -3  -6   6         51.07         55.47         2.14 o                         
  -2  -6   6        202.70        210.15         4.50 o                         
  -1  -6   6        301.79        269.99         7.32 o                         
   0  -6   6          6.49          3.93         0.73 o                         
   1  -6   6        565.92        565.32         7.50 o                         
   2  -6   6       1777.65       1767.16        18.21 o                         
   3  -6   6          1.06          3.23         0.64 o                         
   4  -6   6        167.08        149.51         4.06 o                         
   5  -6   6         26.44         28.99         2.37 o                         
   6  -6   6        158.92        136.61         6.77 o                         
   7  -6   6        893.34        836.55        18.72 o                         
   8  -6   6         57.95         50.12         2.65 o                         
   9  -6   6        220.51        213.73         5.88 o                         
  -8  -5   6         87.96         84.44         4.33 o                         
  -7  -5   6        233.77        237.71         4.32 o                         
  -6  -5   6         61.93         68.61         2.53 o                         
  -5  -5   6        296.94        314.38         5.04 o                         
  -4  -5   6          4.15          9.12         0.82 o                         
  -3  -5   6          0.03          1.29         0.71 o                         
  -2  -5   6        532.25        495.66         9.33 o                         
  -1  -5   6         27.38         28.97         3.66 o                         
   0  -5   6          2.07          2.32         1.81 o                         
   1  -5   6        599.24        585.23        10.85 o                         
   2  -5   6        138.55        152.92         4.97 o                         
   3  -5   6        493.12        455.74        16.35 o                         
   4  -5   6        333.99        314.44        12.00 o                         
   5  -5   6        385.38        379.10        12.53 o                         
   6  -5   6        287.64        299.20         7.78 o                         
   7  -5   6          0.54          3.25         0.83 o                         
   8  -5   6         20.30         22.56         1.42 o                         
   9  -5   6          0.32          0.95         0.55 o                         
  10  -5   6          9.77         10.98         1.15 o                         
  -8  -4   6         78.14         80.76         2.43 o                         
  -7  -4   6         22.41         26.68         1.87 o                         
  -6  -4   6          2.62          4.10         1.09 o                         
  -5  -4   6        552.52        542.34         7.21 o                         
  -4  -4   6         77.56         74.28         2.70 o                         
  -3  -4   6        372.10        381.87        11.29 o                         
  -2  -4   6         23.76         31.09         4.98 o                         
  -1  -4   6        251.40        257.69        12.69 o                         
   0  -4   6          5.38         12.84         3.01 o                         
   1  -4   6       1741.30       1658.22        24.77 o                         
   2  -4   6        643.69        597.54        10.57 o                         
   3  -4   6        267.72        280.48        16.58 o                         
   4  -4   6        825.05        769.50        31.67 o                         
   5  -4   6        261.57        282.25        14.99 o                         
   6  -4   6        177.79        170.45         5.86 o                         
   7  -4   6         29.57         30.52         2.08 o                         
   8  -4   6          1.81          2.45         0.60 o                         
   9  -4   6          8.52         10.64         1.03 o                         
  10  -4   6          8.10         10.86         1.39 o                         
  -9  -3   6        258.28        252.24         5.92 o                         
  -8  -3   6        114.21        117.50         3.38 o                         
  -7  -3   6        380.78        398.11         7.98 o                         
  -6  -3   6        200.10        188.36         4.77 o                         
  -5  -3   6         57.60         45.80         2.18 o                         
  -4  -3   6        346.98        358.52         9.11 o                         
  -3  -3   6          8.63         13.94         1.91 o                         
  -2  -3   6         23.64         31.74         2.60 o                         
  -1  -3   6         23.61         37.81         2.97 o                         
   0  -3   6        786.41        834.50        15.32 o                         
   1  -3   6         54.81         45.18         1.89 o                         
   2  -3   6        174.74        209.21         5.75 o                         
   3  -3   6        910.29        967.59        14.93 o                         
   4  -3   6        133.69        117.12         7.47 o                         
   5  -3   6        271.98        274.59        11.76 o                         
   6  -3   6       1310.43       1329.19        20.04 o                         
   7  -3   6        227.51        249.53         6.82 o                         
   8  -3   6         24.31         27.09         1.54 o                         
   9  -3   6        133.24        122.55         4.32 o                         
  -9  -2   6        116.35        120.52         3.03 o                         
  -8  -2   6        326.52        338.59         5.53 o                         
  -7  -2   6        103.81        105.24         3.53 o                         
  -6  -2   6        329.36        315.40         8.79 o                         
  -5  -2   6        367.24        356.39         6.98 o                         
  -4  -2   6        274.44        281.70         9.51 o                         
  -3  -2   6          5.66          3.94         1.01 o                         
  -2  -2   6         75.64         73.42         4.58 o                         
  -1  -2   6        314.05        330.41         8.14 o                         
   0  -2   6          4.51         10.02         1.81 o                         
   1  -2   6        193.72        167.49         5.53 o                         
   2  -2   6         32.76         30.36         2.75 o                         
   3  -2   6        601.53        607.99        10.71 o                         
   4  -2   6       1347.36       1314.89        33.18 o                         
   5  -2   6        886.28        893.50        24.22 o                         
   6  -2   6         60.24         57.57         2.80 o                         
   7  -2   6         40.94         39.63         4.09 o                         
   8  -2   6        465.23        454.85         6.89 o                         
   9  -2   6         95.86        103.07         4.63 o                         
  10  -2   6        122.49        121.43         4.99 o                         
  -9  -1   6          0.39          1.52         0.43 o                         
  -8  -1   6         66.99         69.57         2.12 o                         
  -7  -1   6         72.97         78.18         2.61 o                         
  -6  -1   6        878.75        859.53        14.14 o                         
  -5  -1   6        902.49        865.53        15.11 o                         
  -4  -1   6        580.55        524.59        22.99 o                         
  -3  -1   6        415.52        416.91        18.08 o                         
  -2  -1   6        660.21        634.28        15.66 o                         
  -1  -1   6        997.11       1041.24        17.41 o                         
   0  -1   6        264.25        256.00         6.92 o                         
   1  -1   6        644.82        732.66        14.01 o                         
   2  -1   6        530.84        498.03        14.28 o                         
   3  -1   6       1005.84       1016.61        21.68 o                         
   4  -1   6          5.60          7.29         1.08 o                         
   5  -1   6        251.75        239.77         5.80 o                         
   6  -1   6         90.02         91.64         3.27 o                         
   7  -1   6        125.55        128.26         3.53 o                         
   8  -1   6        391.74        417.46         6.89 o                         
   9  -1   6         46.50         41.41         3.68 o                         
  10  -1   6        128.31        127.68         4.54 o                         
 -10   0   6          4.47          4.75         0.97 o                         
  -9   0   6         71.46         72.12         2.47 o                         
  -8   0   6        114.11        116.64         3.14 o                         
  -7   0   6        276.36        258.40         4.70 o                         
  -6   0   6        535.95        532.52         7.77 o                         
  -5   0   6        126.36        145.88        11.37 o                         
  -4   0   6        195.72        191.01         5.40 o                         
  -3   0   6       1679.47       1571.01        26.95 o                         
  -2   0   6        850.92        817.23        11.95 o                         
  -1   0   6        159.55        155.18         5.12 o                         
   0   0   6        328.28        330.89         7.00 o                         
   1   0   6          0.36          2.42         0.66 o                         
   2   0   6        193.35        205.20         5.22 o                         
   3   0   6        114.83        129.12         3.70 o                         
   4   0   6        297.34        293.34         6.69 o                         
   5   0   6       1552.02       1556.64        36.66 o                         
   6   0   6        489.12        495.37         7.51 o                         
   7   0   6         91.72         96.33         3.74 o                         
   8   0   6        159.75        166.71         3.88 o                         
   9   0   6          3.54          3.29         0.55 o                         
 -10   1   6          1.49          3.13         0.83 o                         
  -9   1   6          9.02         10.49         1.03 o                         
  -8   1   6        321.87        331.24         7.38 o                         
  -7   1   6        584.94        552.10        10.80 o                         
  -6   1   6          8.61          8.59         1.26 o                         
  -5   1   6        230.64        207.39        13.70 o                         
  -4   1   6        921.15        806.02        28.31 o                         
  -3   1   6         59.65         53.67         3.88 o                         
  -2   1   6       1914.21       1911.74        27.53 o                         
  -1   1   6       1953.94       1910.44        24.32 o                         
   0   1   6       1149.05       1242.93        17.65 o                         
   1   1   6          1.25          6.26         0.76 o                         
   2   1   6         83.31        118.92         7.69 o                         
   3   1   6         21.97         20.27         1.73 o                         
   4   1   6         14.15         14.81         1.50 o                         
   5   1   6         52.59         49.24         2.23 o                         
   6   1   6        270.70        266.76         6.34 o                         
   7   1   6        284.80        297.17         5.90 o                         
   8   1   6        291.65        320.02         5.97 o                         
   9   1   6         47.01         51.02         3.01 o                         
 -10   2   6          8.93         10.12         0.88 o                         
  -9   2   6         15.00         15.55         1.20 o                         
  -8   2   6          4.99          7.74         0.99 o                         
  -7   2   6        731.40        751.03        12.30 o                         
  -6   2   6        255.44        239.21         5.35 o                         
  -5   2   6        265.00        250.14        14.48 o                         
  -4   2   6        611.93        624.25        23.52 o                         
  -3   2   6        293.77        268.25         9.52 o                         
  -2   2   6        119.46        120.42         6.18 o                         
  -1   2   6        258.31        243.58         8.43 o                         
   0   2   6        953.46        891.93        13.08 o                         
   1   2   6        206.69        204.95         6.25 o                         
   2   2   6        106.08        101.60         4.27 o                         
   3   2   6        367.21        370.39         7.71 o                         
   4   2   6          2.17          2.95         0.80 o                         
   5   2   6        456.37        446.14        12.16 o                         
   6   2   6       1223.46       1229.79        18.96 o                         
   7   2   6        349.23        373.86         7.21 o                         
   8   2   6         12.02         10.36         0.92 o                         
   9   2   6        313.65        256.78        25.67 o                         
 -10   3   6         49.58         43.63         2.93 o                         
  -9   3   6          0.67          1.98         0.58 o                         
  -8   3   6        301.40        311.88         6.54 o                         
  -7   3   6         17.80         27.52         1.90 o                         
  -6   3   6         17.04         27.62         1.96 o                         
  -5   3   6        818.80        802.64        11.24 o                         
  -4   3   6       1386.67       1433.16        41.64 o                         
  -3   3   6         28.38         14.33         3.02 o                         
  -2   3   6        526.00        501.55        11.41 o                         
  -1   3   6       1332.05       1308.37        16.04 o                         
   0   3   6        405.51        374.41         7.18 o                         
   1   3   6        100.25         99.28         3.74 o                         
   2   3   6          0.35          1.83         1.06 o                         
   3   3   6          1.29          4.68         1.29 o                         
   4   3   6         71.57         60.81         2.88 o                         
   5   3   6         62.38         69.07         3.84 o                         
   6   3   6         55.28         50.26         3.19 o                         
   7   3   6          7.28          9.55         1.26 o                         
   8   3   6         66.44         70.94         4.06 o                         
 -10   4   6          7.22          8.40         0.86 o                         
  -9   4   6          3.27          3.50         0.71 o                         
  -8   4   6          2.60          5.25         0.93 o                         
  -7   4   6          1.12          1.75         0.67 o                         
  -6   4   6          8.24          7.55         0.87 o                         
  -5   4   6        158.28        149.13         3.85 o                         
  -4   4   6        393.65        408.96        13.42 o                         
  -3   4   6        286.63        260.65        13.74 o                         
  -2   4   6        166.05        169.45         6.51 o                         
  -1   4   6        327.51        337.22         6.63 o                         
   0   4   6        133.89        115.05         3.96 o                         
   1   4   6        702.26        717.49        13.32 o                         
   2   4   6        150.24        148.25         9.08 o                         
   3   4   6         38.71         40.36         2.04 o                         
   4   4   6          5.68          7.67         2.62 o                         
   5   4   6         59.60         67.27         4.68 o                         
   6   4   6          5.17          6.35         1.26 o                         
   7   4   6        110.30        112.94         6.26 o                         
   8   4   6        142.99        119.62         6.12 o                         
 -10   5   6         20.49         17.64         1.34 o                         
  -9   5   6        153.02        162.31         4.63 o                         
  -8   5   6        163.91        166.26         4.82 o                         
  -7   5   6          0.79          1.16         0.61 o                         
  -6   5   6         18.39         19.38         1.51 o                         
  -5   5   6        129.26        131.89         4.18 o                         
  -4   5   6          4.00          4.58         0.80 o                         
  -3   5   6         74.07         79.18         3.15 o                         
  -2   5   6        211.00        198.04         5.55 o                         
  -1   5   6        626.23        603.79        14.88 o                         
   0   5   6        515.86        495.39         8.30 o                         
   1   5   6        289.45        287.80         5.12 o                         
   2   5   6         20.47         22.89         2.15 o                         
   3   5   6          2.50          5.16         1.44 o                         
   4   5   6        472.38        450.04        16.45 o                         
   5   5   6         30.79         31.34         4.76 o                         
   6   5   6          9.12         10.65         1.68 o                         
   7   5   6         19.84         19.58         1.21 o                         
  -9   6   6        241.69        236.82         5.08 o                         
  -8   6   6         46.73         46.25         3.14 o                         
  -7   6   6         12.49         17.91         1.58 o                         
  -6   6   6         12.21         10.03         1.01 o                         
  -5   6   6        325.13        331.82         5.99 o                         
  -4   6   6          6.47          6.02         0.98 o                         
  -3   6   6          0.96          2.01         0.62 o                         
  -2   6   6        766.48        715.76        10.16 o                         
  -1   6   6        497.81        505.79         8.90 o                         
   0   6   6         80.53         79.26         3.27 o                         
   1   6   6         31.83         27.21         1.96 o                         
   2   6   6        972.15        986.54        47.01 o                         
   3   6   6         28.55         32.32         2.89 o                         
   4   6   6        127.93        116.99         6.95 o                         
   5   6   6         26.08         24.98         1.85 o                         
   6   6   6         24.28         22.37         1.36 o                         
  -9   7   6          1.83          1.99         0.37 o                         
  -8   7   6         50.62         45.93         2.59 o                         
  -7   7   6         37.59         43.60         2.24 o                         
  -6   7   6         14.45         14.41         1.07 o                         
  -5   7   6         92.15         91.42         2.72 o                         
  -4   7   6         41.65         42.69         2.71 o                         
  -3   7   6        366.59        360.11         6.57 o                         
  -2   7   6        135.73        139.44         4.81 o                         
  -1   7   6         87.61         94.68         4.44 o                         
   0   7   6        495.60        514.57        15.63 o                         
   1   7   6        376.47        365.11         7.68 o                         
   2   7   6         62.76         66.59         2.76 o                         
   3   7   6        194.62        182.90         6.43 o                         
   4   7   6          3.94          3.47         1.02 o                         
   5   7   6          6.64          4.14         1.57 o                         
  -8   8   6        120.06         80.15         3.20 o                         
  -7   8   6        121.17        127.66         3.23 o                         
  -6   8   6          6.63          7.81         0.98 o                         
  -5   8   6        405.42        411.84         7.31 o                         
  -4   8   6        123.88        122.44         3.73 o                         
  -3   8   6        107.06        105.05         3.42 o                         
  -2   8   6          8.41          6.51         0.97 o                         
  -1   8   6        158.12        165.86         8.84 o                         
   0   8   6        156.29        169.66         5.54 o                         
   1   8   6          1.65          3.08         0.76 o                         
   2   8   6        174.07        164.31         4.44 o                         
   3   8   6        301.23        291.20         7.34 o                         
   4   8   6         31.47         19.56         1.80 o                         
  -7   9   6          9.05          7.24         1.16 o                         
  -6   9   6        139.55        141.60         4.61 o                         
  -5   9   6         89.36         97.92         3.52 o                         
  -4   9   6        112.62        112.50         4.30 o                         
  -3   9   6          7.18         11.62         1.01 o                         
  -2   9   6         45.01         45.09         2.21 o                         
  -1   9   6         11.55          9.39         1.04 o                         
   0   9   6          4.68          7.87         0.90 o                         
   1   9   6         82.40         77.50         2.94 o                         
   2   9   6         51.62         43.92         2.18 o                         
   3   9   6        138.84         76.35         3.18 o                         
  -5  10   6         16.57         14.98         1.00 o                         
  -4  10   6          8.86          9.97         0.72 o                         
  -3  10   6          0.85          1.06         0.38 o                         
  -2  10   6         13.12         13.31         0.93 o                         
  -1  10   6         28.14         26.66         1.43 o                         
   0  10   6        112.65         82.50         2.62 o                         
   1 -11   7         23.90         24.92         1.90 o                         
   2 -11   7        148.00        143.51        28.60 o                         
   3 -11   7          8.85          8.96         1.21 o                         
  -2 -10   7         38.76         38.47         1.45 o                         
  -1 -10   7          1.39          3.30         0.51 o                         
   0 -10   7          1.82          3.40         0.55 o                         
   1 -10   7          2.64          4.35         0.65 o                         
   2 -10   7          5.22          5.69         0.78 o                         
   3 -10   7        200.36        214.58         6.81 o                         
   4 -10   7         57.46         60.40         2.29 o                         
   5 -10   7         93.25        106.87         4.39 o                         
   6 -10   7        128.14        102.38         4.12 o                         
  -4  -9   7         31.86         28.91         1.12 o                         
  -3  -9   7        393.66        424.86         9.16 o                         
  -2  -9   7          0.51          1.21         0.62 o                         
  -1  -9   7          8.46          9.95         0.92 o                         
   0  -9   7         24.96         26.70         2.08 o                         
   1  -9   7         73.69         79.75         2.63 o                         
   2  -9   7         66.21         71.74         4.60 o                         
   3  -9   7         92.11         96.30         3.47 o                         
   4  -9   7        147.37        146.28         5.74 o                         
   5  -9   7        166.34        179.70         7.88 o                         
   6  -9   7        240.28        223.49         7.69 o                         
   7  -9   7         81.78         59.56        14.94 o                         
  -5  -8   7          0.79          2.32         0.73 o                         
  -4  -8   7        476.70        510.02         7.58 o                         
  -3  -8   7         68.81         77.13         3.31 o                         
  -2  -8   7         34.94         32.42         3.57 o                         
  -1  -8   7        688.49        714.93         9.43 o                         
   0  -8   7         11.63         17.57         1.13 o                         
   1  -8   7         68.50         73.44         2.49 o                         
   2  -8   7         32.23         34.32         2.55 o                         
   3  -8   7         67.23         86.75         4.74 o                         
   4  -8   7        307.87        283.62         7.39 o                         
   5  -8   7          9.57         17.26         2.34 o                         
   6  -8   7        125.94        133.60         4.94 o                         
   7  -8   7         54.37         46.94         3.01 o                         
   8  -8   7         40.87         39.01         1.54 o                         
  -6  -7   7        179.87        181.80         4.62 o                         
  -5  -7   7        228.45        251.74         5.32 o                         
  -4  -7   7         90.98         93.54         3.64 o                         
  -3  -7   7         54.48         57.63         3.59 o                         
  -2  -7   7        322.58        310.61         7.78 o                         
  -1  -7   7         49.23         54.14         3.03 o                         
   0  -7   7         33.10         41.64         1.93 o                         
   1  -7   7       1046.29       1021.80        16.00 o                         
   2  -7   7        423.99        428.64         8.80 o                         
   3  -7   7        319.36        313.17         6.54 o                         
   4  -7   7         88.73         96.50         3.31 o                         
   5  -7   7          1.77          3.78         1.25 o                         
   6  -7   7         25.78         33.94         2.94 o                         
   7  -7   7        327.32        310.63         8.98 o                         
   8  -7   7        159.20        164.89         5.44 o                         
   9  -7   7         98.63         78.18         3.31 o                         
  -7  -6   7         19.37         13.47         2.03 o                         
  -6  -6   7          2.22          2.97         0.51 o                         
  -5  -6   7        259.30        295.03         6.89 o                         
  -4  -6   7        242.96        241.36         7.19 o                         
  -3  -6   7          2.05          3.50         0.82 o                         
  -2  -6   7         74.84         66.47         3.08 o                         
  -1  -6   7        713.31        700.86        13.14 o                         
   0  -6   7        311.64        313.54         5.09 o                         
   1  -6   7        714.51        685.00         8.21 o                         
   2  -6   7         11.94         17.92         1.12 o                         
   3  -6   7         20.71         20.11         1.41 o                         
   4  -6   7         20.20         18.56         1.51 o                         
   5  -6   7        419.24        377.79         9.96 o                         
   6  -6   7        167.41        184.33        10.89 o                         
   7  -6   7        103.90        110.20         5.00 o                         
   8  -6   7         91.62         79.15         4.74 o                         
   9  -6   7         79.65         72.78         4.17 o                         
  -7  -5   7         21.92         19.66         1.06 o                         
  -6  -5   7        108.05        107.89         4.29 o                         
  -5  -5   7        278.66        311.84         8.14 o                         
  -4  -5   7        536.29        503.15        10.00 o                         
  -3  -5   7        252.20        218.69         7.96 o                         
  -2  -5   7        674.57        645.03        12.94 o                         
  -1  -5   7         39.60         27.56         1.94 o                         
   0  -5   7         41.72         48.12         2.80 o                         
   1  -5   7        106.06         98.70         3.99 o                         
   2  -5   7         36.28         32.83         2.02 o                         
   3  -5   7        203.54        229.14         5.40 o                         
   4  -5   7         41.43         48.56         2.73 o                         
   5  -5   7         55.88         51.40         2.91 o                         
   6  -5   7         73.47         69.95         6.88 o                         
   7  -5   7        141.96        140.72         5.81 o                         
   8  -5   7        355.21        367.96         8.55 o                         
   9  -5   7        113.97        117.45         4.51 o                         
  -8  -4   7          0.54          1.08         0.44 o                         
  -7  -4   7        142.59        170.34         4.53 o                         
  -6  -4   7         93.97         92.17         5.14 o                         
  -5  -4   7         48.68         51.73         3.05 o                         
  -4  -4   7        376.99        344.21         6.55 o                         
  -3  -4   7         62.89         58.11         2.97 o                         
  -2  -4   7        620.01        648.91        18.93 o                         
  -1  -4   7        220.37        179.11         8.35 o                         
   0  -4   7        253.17        248.10         6.43 o                         
   1  -4   7        558.51        550.51        10.42 o                         
   2  -4   7        323.37        317.45         9.47 o                         
   3  -4   7          3.26          2.32         0.69 o                         
   4  -4   7        229.91        220.90         7.97 o                         
   5  -4   7          3.01          4.29         1.67 o                         
   6  -4   7        134.01        113.84         6.26 o                         
   7  -4   7        108.44        114.86         3.92 o                         
   8  -4   7          2.68          3.74         0.58 o                         
   9  -4   7         45.91         53.99         4.36 o                         
  -8  -3   7         29.83         31.33         1.41 o                         
  -7  -3   7        259.14        266.65         7.04 o                         
  -6  -3   7          4.09          6.99         0.88 o                         
  -5  -3   7        242.59        233.70         8.44 o                         
  -4  -3   7         29.61         24.94         2.27 o                         
  -3  -3   7        206.79        175.03         9.20 o                         
  -2  -3   7       1535.79       1463.50        70.88 o                         
  -1  -3   7        745.86        697.54        14.22 o                         
   0  -3   7        692.38        587.61        10.16 o                         
   1  -3   7         26.39         22.94         1.74 o                         
   2  -3   7        997.40       1110.83        18.54 o                         
   3  -3   7         91.23         75.96         4.34 o                         
   4  -3   7          8.89         10.16         1.47 o                         
   5  -3   7         44.53         49.66         3.11 o                         
   6  -3   7        135.01        131.39        14.57 o                         
   7  -3   7        550.49        568.18        12.04 o                         
   8  -3   7         16.98         14.78         1.08 o                         
   9  -3   7        370.85        388.34         6.53 o                         
  -9  -2   7        124.32        113.59         3.36 o                         
  -8  -2   7        237.72        246.52         6.74 o                         
  -7  -2   7          1.91          2.69         0.92 o                         
  -6  -2   7          8.90         11.38         1.02 o                         
  -5  -2   7          0.48          0.45         0.56 o                         
  -4  -2   7         76.60         79.66         3.77 o                         
  -3  -2   7        123.25        147.13         8.11 o                         
  -2  -2   7        211.49        200.09         8.28 o                         
  -1  -2   7         46.04         49.37         2.39 o                         
   0  -2   7        378.10        343.99         9.00 o                         
   1  -2   7       1151.72       1021.59        19.14 o                         
   2  -2   7       1139.92       1193.80        19.45 o                         
   3  -2   7        386.25        384.85         8.38 o                         
   4  -2   7        569.84        609.75        17.63 o                         
   5  -2   7         30.98         30.72         1.80 o                         
   6  -2   7        213.14        228.43         7.22 o                         
   7  -2   7        255.72        267.98         7.26 o                         
   8  -2   7        487.21        485.26        10.42 o                         
   9  -2   7        125.48        121.23         4.25 o                         
  -9  -1   7        216.91        219.97         4.95 o                         
  -8  -1   7         38.69         37.99         1.75 o                         
  -7  -1   7         30.09         34.62         2.77 o                         
  -6  -1   7         11.36         12.24         1.13 o                         
  -5  -1   7        201.30        213.12         4.33 o                         
  -4  -1   7         41.64         41.49         2.61 o                         
  -3  -1   7          5.47          5.57         1.03 o                         
  -2  -1   7        115.73         88.32         3.25 o                         
  -1  -1   7       1333.88       1334.51        21.04 o                         
   0  -1   7        978.70        897.63        22.03 o                         
   1  -1   7         14.03         11.06         1.26 o                         
   2  -1   7         50.11         62.33         3.44 o                         
   3  -1   7       1048.08       1037.91        16.06 o                         
   4  -1   7         14.48         16.30         1.56 o                         
   5  -1   7        584.20        631.22        11.79 o                         
   6  -1   7        119.71        111.56         4.58 o                         
   7  -1   7        156.53        165.47         5.24 o                         
   8  -1   7         10.98         11.78         1.10 o                         
   9  -1   7         11.44         12.50         1.29 o                         
  -9   0   7        400.57        402.23         7.97 o                         
  -8   0   7        192.18        187.19         5.28 o                         
  -7   0   7        148.29        143.32         3.56 o                         
  -6   0   7         34.16         42.17         2.04 o                         
  -5   0   7         84.02         74.54         3.37 o                         
  -4   0   7         41.07         39.08         2.71 o                         
  -3   0   7          0.57          2.71         1.04 o                         
  -2   0   7        833.88        738.76        11.66 o                         
  -1   0   7       1926.80       1957.06        21.89 o                         
   0   0   7        734.98        691.12        13.85 o                         
   1   0   7        655.34        653.63        14.01 o                         
   2   0   7        309.45        292.68         7.19 o                         
   3   0   7        207.34        200.17         5.88 o                         
   4   0   7        458.75        465.95         8.47 o                         
   5   0   7        127.45        141.66         4.07 o                         
   6   0   7        451.40        471.16         8.34 o                         
   7   0   7         47.72         50.93         2.85 o                         
   8   0   7          6.65          8.31         0.87 o                         
   9   0   7         12.92         18.35         1.23 o                         
 -10   1   7         30.64         27.10         1.70 o                         
  -9   1   7        330.26        343.65         8.84 o                         
  -8   1   7         21.08         24.82         1.73 o                         
  -7   1   7         15.09         16.34         1.24 o                         
  -6   1   7        327.77        327.80         6.48 o                         
  -5   1   7        561.07        540.55        10.57 o                         
  -4   1   7         40.62         47.35         5.97 o                         
  -3   1   7        292.33        290.43         6.98 o                         
  -2   1   7        674.70        635.75        11.80 o                         
  -1   1   7         66.61         56.49         2.10 o                         
   0   1   7        667.98        606.27         8.61 o                         
   1   1   7       2343.78       2334.70        34.87 o                         
   2   1   7        503.74        506.89        14.24 o                         
   3   1   7         52.83         49.26         2.47 o                         
   4   1   7        598.44        590.73        12.03 o                         
   5   1   7          0.73          1.61         0.63 o                         
   6   1   7         59.61         70.94         2.92 o                         
   7   1   7          7.62          6.86         1.05 o                         
   8   1   7         19.38         22.14         1.46 o                         
   9   1   7        109.79         95.52         9.33 o                         
 -10   2   7         56.22         46.21         2.48 o                         
  -9   2   7          9.31         13.43         1.15 o                         
  -8   2   7        131.26        140.50         3.69 o                         
  -7   2   7        605.59        622.64        10.50 o                         
  -6   2   7        793.49        778.12        14.28 o                         
  -5   2   7        121.99        134.90         4.19 o                         
  -4   2   7         59.99         55.39         6.42 o                         
  -3   2   7         50.28         41.26         3.80 o                         
  -2   2   7         10.43         13.90         1.26 o                         
  -1   2   7          6.83         12.14         1.19 o                         
   0   2   7        118.78        116.00         5.69 o                         
   1   2   7         79.61         84.00         3.14 o                         
   2   2   7        190.27        187.91         4.85 o                         
   3   2   7        410.02        382.69         9.88 o                         
   4   2   7        453.40        460.27         9.36 o                         
   5   2   7        250.24        277.94         7.86 o                         
   6   2   7        143.27        155.00         5.13 o                         
   7   2   7          0.71          0.96         0.49 o                         
   8   2   7         38.79         33.64         2.01 o                         
 -10   3   7        302.97        248.74         7.32 o                         
  -9   3   7         18.53         21.80         1.21 o                         
  -8   3   7        493.37        509.09         8.56 o                         
  -7   3   7         96.95        102.09         3.43 o                         
  -6   3   7         29.72         27.03         2.14 o                         
  -5   3   7        223.63        229.22         7.41 o                         
  -4   3   7         50.20         50.73         2.64 o                         
  -3   3   7         67.28         64.83         4.93 o                         
  -2   3   7        176.65        157.55         5.02 o                         
  -1   3   7          0.56          3.24         0.69 o                         
   0   3   7         91.12         93.88         3.64 o                         
   1   3   7          3.39          7.86         1.10 o                         
   2   3   7        776.54        756.03        14.88 o                         
   3   3   7         79.40         79.89         3.25 o                         
   4   3   7          2.72          3.13         0.76 o                         
   5   3   7       1284.04       1290.87        27.62 o                         
   6   3   7        170.27        167.49         5.84 o                         
   7   3   7          0.35          0.08         0.61 o                         
   8   3   7        182.63        149.40        16.09 o                         
  -9   4   7         21.65         19.61         1.08 o                         
  -8   4   7        163.96        164.20         4.79 o                         
  -7   4   7        336.64        321.35         6.97 o                         
  -6   4   7        297.27        324.30         7.21 o                         
  -5   4   7        431.79        477.80         9.14 o                         
  -4   4   7         51.80         41.11         2.17 o                         
  -3   4   7         24.22         20.51         1.47 o                         
  -2   4   7        118.55        135.21         5.98 o                         
  -1   4   7        108.43        109.04         3.65 o                         
   0   4   7        834.49        845.12        11.59 o                         
   1   4   7        208.80        204.30         6.53 o                         
   2   4   7         39.80         44.29         1.96 o                         
   3   4   7         12.55         11.47         1.06 o                         
   4   4   7         54.33         55.87         4.00 o                         
   5   4   7         99.68        106.77         5.30 o                         
   6   4   7        161.59        157.17         5.09 o                         
   7   4   7        222.55        218.29         7.26 o                         
  -9   5   7         14.20         15.12         0.83 o                         
  -8   5   7        515.72        529.92         9.44 o                         
  -7   5   7        174.20        181.60         5.15 o                         
  -6   5   7         58.06         57.38         2.56 o                         
  -5   5   7        532.62        528.69         9.68 o                         
  -4   5   7        257.37        246.24         5.60 o                         
  -3   5   7          6.29          8.31         1.30 o                         
  -2   5   7        314.07        290.55         7.88 o                         
  -1   5   7         90.12         92.53         2.72 o                         
   0   5   7         51.23         46.87         1.86 o                         
   1   5   7        347.19        354.47         8.14 o                         
   2   5   7        266.86        274.06         5.98 o                         
   3   5   7        801.57        834.96        18.55 o                         
   4   5   7          2.12          1.90         1.23 o                         
   5   5   7         14.56         16.18         2.91 o                         
   6   5   7         73.52         75.14         6.65 o                         
  -9   6   7        119.87         95.85         3.46 o                         
  -8   6   7          0.37          1.00         0.48 o                         
  -7   6   7         14.77         11.66         1.19 o                         
  -6   6   7        175.76        174.04         4.12 o                         
  -5   6   7        732.78        718.08        11.35 o                         
  -4   6   7         71.76         78.30         3.13 o                         
  -3   6   7        154.77        145.76         4.31 o                         
  -2   6   7         49.71         52.28         2.92 o                         
  -1   6   7          6.57          8.01         1.37 o                         
   0   6   7        204.84        187.73         5.48 o                         
   1   6   7        237.11        234.58         7.70 o                         
   2   6   7        131.23        132.17         6.17 o                         
   3   6   7        231.44        230.29         7.84 o                         
   4   6   7         43.35         42.97         2.71 o                         
   5   6   7         97.49         92.93         3.65 o                         
   6   6   7          0.52          0.29         0.29 o                         
  -8   7   7          6.32          5.12         0.66 o                         
  -7   7   7         69.59         75.05         2.51 o                         
  -6   7   7        200.51        214.65         4.19 o                         
  -5   7   7         33.84         33.39         1.95 o                         
  -4   7   7         15.69         16.08         1.84 o                         
  -3   7   7        319.40        289.66         6.42 o                         
  -2   7   7         21.49         23.88         1.92 o                         
  -1   7   7         29.12         31.31         2.45 o                         
   0   7   7        459.93        440.55         8.72 o                         
   1   7   7          0.07          2.86         0.81 o                         
   2   7   7          0.01          0.28         1.14 o                         
   3   7   7        123.28        114.04         3.70 o                         
   4   7   7        122.15        109.43         4.36 o                         
   5   7   7        131.26         89.43         3.79 o                         
  -7   8   7        117.51        117.62         4.51 o                         
  -6   8   7          9.07          8.48         1.11 o                         
  -5   8   7          0.40          0.65         0.50 o                         
  -4   8   7        530.64        556.55        10.59 o                         
  -3   8   7         42.05         43.30         2.50 o                         
  -2   8   7        149.15        161.48         4.77 o                         
  -1   8   7         99.07        102.20         4.03 o                         
   0   8   7          9.41          9.47         1.00 o                         
   1   8   7          5.29          4.69         0.74 o                         
   2   8   7          6.10          7.78         1.19 o                         
   3   8   7         22.53         18.41         1.50 o                         
  -6   9   7         26.39         15.51         1.51 o                         
  -5   9   7         68.79         66.77         2.76 o                         
  -4   9   7         30.04         26.54         1.74 o                         
  -3   9   7          6.29          8.75         0.72 o                         
  -2   9   7        202.85        187.78         5.27 o                         
  -1   9   7         92.63         85.03         3.74 o                         
   0   9   7          4.43          5.65         0.65 o                         
   1   9   7         38.50         34.07         1.94 o                         
   2   9   7          9.37          7.45         1.03 o                         
  -3  10   7         20.39         19.75         1.25 o                         
  -2  10   7          8.25          7.71         0.77 o                         
  -1  10   7        146.99         95.39         3.83 o                         
  -1 -10   8         25.60         26.01         1.23 o                         
   0 -10   8         23.39         26.35         1.17 o                         
   1 -10   8        423.43        459.60         6.83 o                         
   2 -10   8          0.51          1.43         0.63 o                         
   3 -10   8         65.95         73.20         3.06 o                         
   4 -10   8        165.23        136.07         3.99 o                         
   5 -10   8          1.92          1.91         0.55 o                         
  -3  -9   8          8.51          5.25         0.56 o                         
  -2  -9   8         49.93         55.83         2.70 o                         
  -1  -9   8        224.10        226.24         4.66 o                         
   0  -9   8          9.85         14.33         1.40 o                         
   1  -9   8         92.50        103.14         3.88 o                         
   2  -9   8        251.89        243.34         6.26 o                         
   3  -9   8        102.52        100.72         3.38 o                         
   4  -9   8          2.75          5.42         1.04 o                         
   5  -9   8         32.91         34.26         2.15 o                         
   6  -9   8         42.31         34.25         3.21 o                         
  -4  -8   8         20.75         16.17         4.14 o                         
  -3  -8   8         91.56         95.95         2.34 o                         
  -2  -8   8         18.06         17.60         1.09 o                         
  -1  -8   8         17.47         19.35         1.42 o                         
   0  -8   8         11.48         11.86         1.49 o                         
   1  -8   8        499.38        492.09        12.73 o                         
   2  -8   8        482.01        505.86        10.25 o                         
   3  -8   8          1.83          3.39         0.92 o                         
   4  -8   8        199.75        190.09         5.61 o                         
   5  -8   8        261.71        254.58         7.31 o                         
   6  -8   8         96.86        100.38         3.84 o                         
   7  -8   8          0.86          1.52         0.49 o                         
  -5  -7   8         85.42         76.70         2.96 o                         
  -4  -7   8         22.05         20.04         1.30 o                         
  -3  -7   8         14.50         16.11         1.23 o                         
  -2  -7   8        122.65        135.52         3.53 o                         
  -1  -7   8        139.71        146.45         4.09 o                         
   0  -7   8        407.15        428.66         7.72 o                         
   1  -7   8          5.33          5.46         0.65 o                         
   2  -7   8        231.06        238.75         5.59 o                         
   3  -7   8          5.64          6.59         1.03 o                         
   4  -7   8        209.83        208.09         5.10 o                         
   5  -7   8        108.19        119.16         4.11 o                         
   6  -7   8         93.26         83.48         6.73 o                         
   7  -7   8        126.07        119.94         4.64 o                         
   8  -7   8          7.97          9.38         0.77 o                         
  -6  -6   8         58.31         56.51         3.72 o                         
  -5  -6   8          9.97          8.56         1.06 o                         
  -4  -6   8        169.10        170.22         3.74 o                         
  -3  -6   8         23.72         26.72         1.94 o                         
  -2  -6   8         57.28         55.71         2.36 o                         
  -1  -6   8          5.36          8.94         1.00 o                         
   0  -6   8         29.47         33.22         1.71 o                         
   1  -6   8          2.93          6.63         0.76 o                         
   2  -6   8        278.79        276.20         4.72 o                         
   3  -6   8        296.92        304.68         6.49 o                         
   4  -6   8         79.38         68.31         4.61 o                         
   5  -6   8        348.32        350.60         7.56 o                         
   6  -6   8        302.84        311.30        13.91 o                         
   7  -6   8         18.50         16.27         1.95 o                         
   8  -6   8         20.83         16.73         1.73 o                         
  -7  -5   8         40.62         53.74         2.20 o                         
  -6  -5   8         89.64         94.69         2.64 o                         
  -5  -5   8        987.83        986.31        14.17 o                         
  -4  -5   8          2.50          4.72         0.95 o                         
  -3  -5   8         71.00         74.25         4.07 o                         
  -2  -5   8         40.40         34.95         4.02 o                         
  -1  -5   8        172.39        169.72         3.76 o                         
   0  -5   8          7.54         10.75         1.04 o                         
   1  -5   8       1348.30       1290.24        12.12 o                         
   2  -5   8         18.10         15.36         1.06 o                         
   3  -5   8          0.62          1.84         0.62 o                         
   4  -5   8       1160.34       1129.38        20.12 o                         
   5  -5   8        105.13        110.12         6.14 o                         
   6  -5   8         35.13         34.66         2.39 o                         
   7  -5   8        207.50        206.50        10.80 o                         
   8  -5   8        184.88        206.87         4.77 o                         
   9  -5   8          3.68          4.17         0.74 o                         
  -8  -4   8         82.31         68.40         2.87 o                         
  -7  -4   8         87.32         93.13         2.80 o                         
  -6  -4   8        187.72        176.28         3.97 o                         
  -5  -4   8        492.64        489.01        11.41 o                         
  -4  -4   8          9.79          5.89         1.04 o                         
  -3  -4   8        220.48        200.13         5.05 o                         
  -2  -4   8        201.07        171.82         4.38 o                         
  -1  -4   8        120.92        108.29         3.41 o                         
   0  -4   8         25.36         31.42         1.62 o                         
   1  -4   8        429.36        419.03         7.26 o                         
   2  -4   8          4.21          5.70         0.74 o                         
   3  -4   8       1269.39       1263.66        17.35 o                         
   4  -4   8         73.58         60.34         3.55 o                         
   5  -4   8          6.10         10.98         1.81 o                         
   6  -4   8       1011.11       1071.58        20.80 o                         
   7  -4   8        228.07        232.62         5.38 o                         
   8  -4   8         56.64         62.60         1.97 o                         
   9  -4   8        230.41        218.43         7.89 o                         
  -8  -3   8        145.88        158.30         4.14 o                         
  -7  -3   8          1.85          1.22         0.75 o                         
  -6  -3   8        126.71        128.40         3.47 o                         
  -5  -3   8        248.25        262.50         5.64 o                         
  -4  -3   8        105.16         87.62         2.87 o                         
  -3  -3   8        576.68        561.95         7.74 o                         
  -2  -3   8        298.35        283.65         7.22 o                         
  -1  -3   8         24.25         24.71         2.91 o                         
   0  -3   8        574.77        538.44        11.45 o                         
   1  -3   8        151.35        140.09         4.72 o                         
   2  -3   8       1152.65       1136.19        17.64 o                         
   3  -3   8         90.70         93.94         4.04 o                         
   4  -3   8          0.70          1.99         0.56 o                         
   5  -3   8        682.05        661.66        11.89 o                         
   6  -3   8          6.92          8.67         2.05 o                         
   7  -3   8         35.39         36.99         2.41 o                         
   8  -3   8        567.93        552.20         8.11 o                         
   9  -3   8        160.84        175.96         6.34 o                         
  -8  -2   8        134.57        157.27         4.84 o                         
  -7  -2   8        136.81        153.41         4.57 o                         
  -6  -2   8        192.54        202.33         5.60 o                         
  -5  -2   8        235.69        234.28         5.15 o                         
  -4  -2   8        389.74        337.70         6.05 o                         
  -3  -2   8        284.56        279.17         5.22 o                         
  -2  -2   8        446.13        397.06         8.29 o                         
  -1  -2   8         20.16         21.82         2.51 o                         
   0  -2   8        305.67        255.91        13.74 o                         
   1  -2   8        152.56        140.48         4.08 o                         
   2  -2   8         98.66        102.50         4.39 o                         
   3  -2   8          1.06          2.11         0.86 o                         
   4  -2   8          1.09          2.88         0.53 o                         
   5  -2   8        774.93        749.53         9.73 o                         
   6  -2   8          8.58         13.17         2.02 o                         
   7  -2   8        173.22        183.93         7.23 o                         
   8  -2   8        433.05        479.67         9.95 o                         
   9  -2   8          0.59          1.70         0.47 o                         
  -9  -1   8         23.22         23.68         1.49 o                         
  -8  -1   8         83.65         72.53         4.46 o                         
  -7  -1   8        299.30        307.35         9.19 o                         
  -6  -1   8         24.81         27.80         2.16 o                         
  -5  -1   8         35.84         29.78         1.60 o                         
  -4  -1   8       1435.63       1374.11        20.82 o                         
  -3  -1   8        932.31        842.14        15.28 o                         
  -2  -1   8         19.78         24.90         1.83 o                         
  -1  -1   8        300.46        281.97         5.35 o                         
   0  -1   8        808.70        789.97        10.62 o                         
   1  -1   8         25.95         30.27         2.34 o                         
   2  -1   8         18.37         22.39         1.65 o                         
   3  -1   8         27.18         17.21         1.59 o                         
   4  -1   8         55.05         66.25         2.96 o                         
   5  -1   8        406.27        430.38        14.58 o                         
   6  -1   8        225.04        233.94         8.92 o                         
   7  -1   8         51.06         56.65         3.91 o                         
   8  -1   8          1.43          3.15         0.71 o                         
   9  -1   8          0.64          2.05         0.41 o                         
  -9   0   8          5.24          5.09         0.49 o                         
  -8   0   8          1.78          1.23         0.49 o                         
  -7   0   8          4.10          3.82         0.70 o                         
  -6   0   8          1.46          3.16         0.76 o                         
  -5   0   8       1218.05       1224.67        15.78 o                         
  -4   0   8        552.38        534.26        13.32 o                         
  -3   0   8        176.92        193.74         5.84 o                         
  -2   0   8       2367.77       2348.82        31.04 o                         
  -1   0   8        429.06        388.64         7.81 o                         
   0   0   8         28.99         53.06         2.23 o                         
   1   0   8        354.25        402.58         7.11 o                         
   2   0   8         13.20         15.48         1.31 o                         
   3   0   8          0.96          2.55         0.75 o                         
   4   0   8         44.25         58.13         2.80 o                         
   5   0   8         49.93         54.00         2.61 o                         
   6   0   8         75.21         81.24         3.58 o                         
   7   0   8         84.40         89.38         4.37 o                         
   8   0   8        288.11        328.95         8.45 o                         
   9   0   8         13.99         10.56         1.12 o                         
  -9   1   8          2.84          1.51         0.54 o                         
  -8   1   8          0.09          0.76         0.47 o                         
  -7   1   8          1.02          1.63         0.54 o                         
  -6   1   8        631.44        679.83        10.47 o                         
  -5   1   8        117.67        102.27         5.12 o                         
  -4   1   8        108.02        100.53         4.02 o                         
  -3   1   8        221.73        193.84         6.49 o                         
  -2   1   8        453.67        415.39         8.34 o                         
  -1   1   8         25.76         27.46         1.59 o                         
   0   1   8       1624.49       1555.08        17.74 o                         
   1   1   8        418.86        412.52         7.42 o                         
   2   1   8        125.93        153.59         6.06 o                         
   3   1   8        379.42        389.39         8.70 o                         
   4   1   8         18.32         23.97         1.72 o                         
   5   1   8          2.11          2.17         0.88 o                         
   6   1   8         95.66        103.04         4.57 o                         
   7   1   8         98.74        105.29         3.30 o                         
   8   1   8         46.56         54.31         2.64 o                         
  -9   2   8        160.02        161.84         4.01 o                         
  -8   2   8          0.22          0.87         0.43 o                         
  -7   2   8          0.10          0.74         0.56 o                         
  -6   2   8         15.68         14.17         1.54 o                         
  -5   2   8        155.15        151.98         5.19 o                         
  -4   2   8        304.04        300.69         5.65 o                         
  -3   2   8        200.30        204.71         6.94 o                         
  -2   2   8        182.02        170.38         5.49 o                         
  -1   2   8        801.70        753.07        10.52 o                         
   0   2   8        621.04        616.44         9.47 o                         
   1   2   8         26.24         30.41         2.00 o                         
   2   2   8          5.69         11.42         1.06 o                         
   3   2   8        351.45        323.10         9.76 o                         
   4   2   8         14.58         14.56         1.26 o                         
   5   2   8         19.90         25.89         1.77 o                         
   6   2   8          0.25          2.19         0.74 o                         
   7   2   8          0.30          1.38         0.50 o                         
   8   2   8         21.47         19.23         1.22 o                         
  -9   3   8          4.53          5.09         0.81 o                         
  -8   3   8        183.71        199.34         3.83 o                         
  -7   3   8         26.63         27.44         1.61 o                         
  -6   3   8         59.13         57.81         3.39 o                         
  -5   3   8        135.40        142.22         5.75 o                         
  -4   3   8         12.16         11.80         1.26 o                         
  -3   3   8         47.35         48.00         2.20 o                         
  -2   3   8        652.85        605.68         7.82 o                         
  -1   3   8        354.01        335.55         6.37 o                         
   0   3   8          1.45          2.25         0.71 o                         
   1   3   8        322.93        310.47         5.90 o                         
   2   3   8        917.29        913.47        11.63 o                         
   3   3   8         31.35         38.15         2.09 o                         
   4   3   8         14.79         20.81         2.61 o                         
   5   3   8        249.90        264.53         7.25 o                         
   6   3   8         48.72         51.75         2.66 o                         
   7   3   8        115.84        108.96         4.75 o                         
  -9   4   8         21.22         31.62         1.63 o                         
  -8   4   8        119.54        124.31         3.27 o                         
  -7   4   8          0.69          0.82         0.54 o                         
  -6   4   8          9.49         11.72         1.72 o                         
  -5   4   8        187.50        184.53         8.17 o                         
  -4   4   8          8.82          9.89         1.12 o                         
  -3   4   8        410.42        386.53         6.86 o                         
  -2   4   8          6.60          6.97         1.06 o                         
  -1   4   8        228.37        215.42         4.31 o                         
   0   4   8        505.31        487.82         7.41 o                         
   1   4   8        324.41        316.93         6.33 o                         
   2   4   8          6.81          8.12         0.98 o                         
   3   4   8        200.85        216.90         4.76 o                         
   4   4   8        238.46        238.79         8.36 o                         
   5   4   8         16.02         11.83         1.61 o                         
   6   4   8          0.49          0.79         0.52 o                         
   7   4   8          5.07          5.16         0.96 o                         
  -9   5   8         68.49         56.24         8.08 o                         
  -8   5   8        148.12        160.46         2.93 o                         
  -7   5   8          0.22          1.18         0.50 o                         
  -6   5   8         14.73         15.28         1.43 o                         
  -5   5   8         39.62         31.47         3.19 o                         
  -4   5   8        263.50        261.52         6.17 o                         
  -3   5   8         49.54         57.82         2.48 o                         
  -2   5   8        216.57        213.40         6.12 o                         
  -1   5   8        575.12        534.91        14.55 o                         
   0   5   8          5.30          5.02         0.76 o                         
   1   5   8         93.07         98.18         3.54 o                         
   2   5   8       1029.52       1037.43        14.61 o                         
   3   5   8         48.57         42.80         3.32 o                         
   4   5   8        110.85        105.15         3.78 o                         
   5   5   8         74.89         68.08         5.32 o                         
   6   5   8         65.61         49.85         4.19 o                         
  -8   6   8         72.50         77.76         3.14 o                         
  -7   6   8          8.10         11.68         0.88 o                         
  -6   6   8        182.91        172.56         6.73 o                         
  -5   6   8          1.41          2.55         0.89 o                         
  -4   6   8          1.37          1.05         0.66 o                         
  -3   6   8          0.26          2.95         0.80 o                         
  -2   6   8         16.87         20.24         1.81 o                         
  -1   6   8         10.18          9.36         1.44 o                         
   0   6   8         87.97         92.00         3.26 o                         
   1   6   8        376.33        399.27         9.63 o                         
   2   6   8        329.25        344.21         8.30 o                         
   3   6   8        101.27         94.82         4.39 o                         
   4   6   8        101.72         88.37         5.00 o                         
   5   6   8         63.07         50.04         3.08 o                         
  -7   7   8         37.41         38.23         2.19 o                         
  -6   7   8        230.86        241.90         8.65 o                         
  -5   7   8         48.10         61.32         4.50 o                         
  -4   7   8         40.43         42.26         2.62 o                         
  -3   7   8         42.73         39.22         2.20 o                         
  -2   7   8         34.08         40.98         2.32 o                         
  -1   7   8         62.69         69.00         3.42 o                         
   0   7   8         67.15         70.44         3.26 o                         
   1   7   8          2.52          3.86         1.90 o                         
   2   7   8        109.00        111.30         4.69 o                         
   3   7   8        139.06        135.70         4.83 o                         
   4   7   8         42.70         41.79         1.93 o                         
  -6   8   8         17.74         19.71         1.21 o                         
  -5   8   8        416.90        431.19        22.05 o                         
  -4   8   8         34.69         29.97         2.01 o                         
  -3   8   8          0.84          2.20         0.70 o                         
  -2   8   8         32.97         27.32         1.70 o                         
  -1   8   8         19.08         16.88         1.27 o                         
   0   8   8          4.32          5.46         0.74 o                         
   1   8   8         66.51         60.88         4.34 o                         
   2   8   8          4.57          5.09         0.80 o                         
  -5   9   8         83.52         56.30         2.92 o                         
  -4   9   8         24.08         32.29         1.92 o                         
  -3   9   8         89.68         87.09         2.72 o                         
  -2   9   8         27.50         26.81         1.25 o                         
  -1   9   8         80.26         70.35         2.13 o                         
   0   9   8          1.99          3.08         0.90 o                         
   0 -10   9         73.30         52.45         1.37 o                         
   1 -10   9        107.83         88.15         3.28 o                         
   2 -10   9         89.69         79.18         2.80 o                         
   3 -10   9         56.33         38.38         3.54 o                         
   4 -10   9         23.60         14.57         1.34 o                         
  -2  -9   9        108.73        110.21         2.82 o                         
  -1  -9   9        134.79        146.91         4.75 o                         
   0  -9   9         30.66         36.40         3.72 o                         
   1  -9   9         29.87         33.75         1.98 o                         
   2  -9   9         53.64         51.77         2.95 o                         
   3  -9   9          0.38          0.58         0.50 o                         
   4  -9   9         10.60         13.68         1.42 o                         
   5  -9   9         17.29         14.19         1.66 o                         
   6  -9   9        325.15        207.32         6.61 o                         
  -4  -8   9          2.37          3.47         0.73 o                         
  -3  -8   9        135.79        134.14         3.73 o                         
  -2  -8   9        417.00        435.37         8.23 o                         
  -1  -8   9         14.89         15.74         1.30 o                         
   0  -8   9        241.06        250.05         8.26 o                         
   1  -8   9          7.43          7.65         1.17 o                         
   2  -8   9        329.31        331.33         9.62 o                         
   3  -8   9        544.44        593.34        11.35 o                         
   4  -8   9         56.03         45.66         3.08 o                         
   5  -8   9         25.54         21.70         3.29 o                         
   6  -8   9          0.10          0.01         0.40 o                         
   7  -8   9        138.72         92.73         8.47 o                         
  -5  -7   9          0.11          0.93         0.56 o                         
  -4  -7   9        118.87        128.22         3.96 o                         
  -3  -7   9         35.12         39.45         2.20 o                         
  -2  -7   9         18.87         20.56         1.27 o                         
  -1  -7   9        397.03        422.52         6.73 o                         
   0  -7   9        476.44        467.84        12.60 o                         
   1  -7   9        576.67        591.24         8.32 o                         
   2  -7   9         43.37         45.57         2.25 o                         
   3  -7   9         15.43         15.94         1.35 o                         
   4  -7   9         10.24         15.97         1.13 o                         
   5  -7   9         23.78         17.64         1.28 o                         
   6  -7   9          8.27          8.26         1.22 o                         
   7  -7   9         64.87         64.54         2.75 o                         
  -6  -6   9          0.28          1.94         0.59 o                         
  -5  -6   9        397.62        392.34         7.32 o                         
  -4  -6   9         96.37         84.15         2.83 o                         
  -3  -6   9          1.10          1.16         0.59 o                         
  -2  -6   9        123.89        127.51         3.48 o                         
  -1  -6   9        169.95        164.81         4.08 o                         
   0  -6   9         36.29         41.15         1.96 o                         
   1  -6   9        812.57        829.24         9.52 o                         
   2  -6   9        431.06        426.63         6.08 o                         
   3  -6   9         39.06         42.18         2.21 o                         
   4  -6   9         34.60         36.00         2.19 o                         
   5  -6   9         29.46         28.96         1.88 o                         
   6  -6   9         59.76         60.90         2.91 o                         
   7  -6   9          3.93          3.42         0.69 o                         
   8  -6   9         65.20         51.27         2.14 o                         
  -6  -5   9        101.27         95.06         2.91 o                         
  -5  -5   9          0.80          0.43         0.39 o                         
  -4  -5   9         45.64         39.83         2.58 o                         
  -3  -5   9         97.12        113.97         3.63 o                         
  -2  -5   9        195.78        189.81        21.67 o                         
  -1  -5   9         28.71         25.72         1.48 o                         
   0  -5   9         30.94         28.22         1.50 o                         
   1  -5   9        606.20        599.07        13.25 o                         
   2  -5   9        355.22        373.68         5.70 o                         
   3  -5   9         53.99         50.21         2.13 o                         
   4  -5   9        362.66        372.92         9.41 o                         
   5  -5   9          1.68          1.05         0.75 o                         
   6  -5   9         32.54         36.75         2.32 o                         
   7  -5   9          3.90          8.44         2.49 o                         
   8  -5   9          2.20          1.35         0.48 o                         
  -7  -4   9         15.40         12.03         1.20 o                         
  -6  -4   9         65.86         70.36         2.43 o                         
  -5  -4   9         91.71         83.05         3.04 o                         
  -4  -4   9          0.08          1.77         0.72 o                         
  -3  -4   9        305.83        281.58         6.11 o                         
  -2  -4   9        148.01        126.73         3.53 o                         
  -1  -4   9        328.88        322.74         6.43 o                         
   0  -4   9       1124.09       1095.53        12.41 o                         
   1  -4   9        124.22        133.41         3.77 o                         
   2  -4   9         54.31         63.28         2.02 o                         
   3  -4   9        384.99        371.11         6.72 o                         
   4  -4   9          0.52          3.70         1.36 o                         
   5  -4   9        143.39        136.83        10.01 o                         
   6  -4   9        342.38        334.74         9.70 o                         
   7  -4   9          0.53          0.24         0.37 o                         
   8  -4   9          3.57          3.66         0.55 o                         
  -8  -3   9         95.01         87.81         5.07 o                         
  -7  -3   9          2.80          3.60         0.72 o                         
  -6  -3   9          8.73          9.35         0.97 o                         
  -5  -3   9          1.38          2.41         0.59 o                         
  -4  -3   9         54.84         52.34         2.59 o                         
  -3  -3   9         86.00         89.63         2.87 o                         
  -2  -3   9        129.63        126.52         3.06 o                         
  -1  -3   9        136.65        130.52         2.98 o                         
   0  -3   9        118.16        105.21         2.49 o                         
   1  -3   9        411.35        414.55         6.34 o                         
   2  -3   9       1648.14       1641.74        16.36 o                         
   3  -3   9         20.28         15.10         1.28 o                         
   4  -3   9         24.60         33.20         1.73 o                         
   5  -3   9        288.95        312.83         8.04 o                         
   6  -3   9         70.87         70.37         3.73 o                         
   7  -3   9          0.52          1.51         0.61 o                         
   8  -3   9        108.78        106.46         3.23 o                         
  -8  -2   9          2.33          5.04         0.79 o                         
  -7  -2   9        264.27        289.14         6.00 o                         
  -6  -2   9        262.95        284.89         6.39 o                         
  -5  -2   9         51.77         58.92         2.33 o                         
  -4  -2   9         19.18         21.15         1.31 o                         
  -3  -2   9        129.62        138.49         3.78 o                         
  -2  -2   9         42.93         46.20         1.92 o                         
  -1  -2   9        137.33        146.66         2.85 o                         
   0  -2   9        497.98        504.97         8.25 o                         
   1  -2   9        265.91        247.12         4.40 o                         
   2  -2   9        242.59        236.18         3.88 o                         
   3  -2   9        274.95        278.14         4.90 o                         
   4  -2   9        410.45        454.96         7.23 o                         
   5  -2   9         83.53         88.47         2.85 o                         
   6  -2   9        103.20        111.66         5.26 o                         
   7  -2   9        203.87        223.71         5.88 o                         
   8  -2   9        151.33        171.28         3.69 o                         
  -8  -1   9        134.14        130.32         4.34 o                         
  -7  -1   9        109.52        122.18         3.41 o                         
  -6  -1   9         92.33         96.10         3.74 o                         
  -5  -1   9        419.82        387.56        11.45 o                         
  -4  -1   9         95.26         85.23         2.57 o                         
  -3  -1   9          0.16          1.51         0.63 o                         
  -2  -1   9         31.31         37.92         1.67 o                         
  -1  -1   9         28.02         26.31         1.39 o                         
   0  -1   9        208.22        206.24         4.42 o                         
   1  -1   9         32.96         35.59         2.11 o                         
   2  -1   9        434.12        408.15         6.20 o                         
   3  -1   9        326.12        356.14         5.69 o                         
   4  -1   9        385.23        382.20         8.31 o                         
   5  -1   9        354.13        368.05         9.92 o                         
   6  -1   9          8.72         13.61         1.95 o                         
   7  -1   9        214.19        244.23         7.56 o                         
   8  -1   9          2.55          1.75         0.46 o                         
  -9   0   9        208.32        177.03         5.74 o                         
  -8   0   9        247.27        259.14         5.78 o                         
  -7   0   9          1.06          3.11         0.99 o                         
  -6   0   9         96.70        118.08         4.86 o                         
  -5   0   9        856.31        868.23        15.59 o                         
  -4   0   9         71.02         75.41         2.41 o                         
  -3   0   9        805.68        816.38        10.11 o                         
  -2   0   9        434.50        427.24         6.69 o                         
  -1   0   9       2265.05       2261.19        29.31 o                         
   0   0   9          0.18          2.19         0.51 o                         
   1   0   9        248.46        262.39         4.57 o                         
   2   0   9        279.02        248.53         4.71 o                         
   3   0   9        101.82         95.04         2.73 o                         
   4   0   9        190.09        189.21         6.60 o                         
   5   0   9        803.08        841.51        15.10 o                         
   6   0   9         19.32         27.40         1.77 o                         
   7   0   9          0.65          1.31         0.62 o                         
   8   0   9        124.17        113.55        10.51 o                         
  -9   1   9        222.35        211.18         6.89 o                         
  -8   1   9        116.64        128.71         3.05 o                         
  -7   1   9        271.32        279.78         7.22 o                         
  -6   1   9        176.64        196.62         4.67 o                         
  -5   1   9         44.69         45.11         2.27 o                         
  -4   1   9         63.88         57.82         4.23 o                         
  -3   1   9        923.36        891.34        12.58 o                         
  -2   1   9        237.78        233.36         4.67 o                         
  -1   1   9        318.89        342.26         6.99 o                         
   0   1   9         15.73         19.70         1.22 o                         
   1   1   9        333.48        337.61         5.43 o                         
   2   1   9         25.49         28.96         1.63 o                         
   3   1   9          0.75          3.38         0.72 o                         
   4   1   9       1172.62       1311.90        26.86 o                         
   5   1   9         20.87         21.31         1.67 o                         
   6   1   9         19.34         21.10         2.01 o                         
   7   1   9        294.77        320.01         5.49 o                         
   8   1   9         52.87         41.93         1.79 o                         
  -9   2   9         32.49         32.42         3.62 o                         
  -8   2   9        252.66        258.11         4.39 o                         
  -7   2   9        152.24        176.34         3.66 o                         
  -6   2   9         17.64         19.17         1.26 o                         
  -5   2   9         52.69         61.76         2.94 o                         
  -4   2   9        673.09        671.61        11.77 o                         
  -3   2   9          0.50          1.62         0.66 o                         
  -2   2   9         69.37         78.00         2.57 o                         
  -1   2   9        582.64        577.68         8.95 o                         
   0   2   9         26.17         34.81         1.74 o                         
   1   2   9         75.44         75.45         2.95 o                         
   2   2   9        192.75        200.56         5.07 o                         
   3   2   9        119.18        122.16         5.16 o                         
   4   2   9         91.67        105.17         4.03 o                         
   5   2   9         88.92         95.31         4.26 o                         
   6   2   9        149.89        155.71         5.34 o                         
   7   2   9         82.82         87.29         2.91 o                         
  -9   3   9          7.45          5.91         0.59 o                         
  -8   3   9         63.67         74.17         2.51 o                         
  -7   3   9         22.38         31.63         1.41 o                         
  -6   3   9        736.38        761.81        12.38 o                         
  -5   3   9        175.45        193.85         9.21 o                         
  -4   3   9         75.79         74.98         2.83 o                         
  -3   3   9         46.88         49.85         2.39 o                         
  -2   3   9          4.37          3.38         0.63 o                         
  -1   3   9        229.42        203.97         4.32 o                         
   0   3   9         29.10         30.96         1.69 o                         
   1   3   9         16.80         25.08         2.23 o                         
   2   3   9        261.43        267.09         6.07 o                         
   3   3   9        273.72        273.15         6.06 o                         
   4   3   9         88.84         88.21         3.91 o                         
   5   3   9          0.72          1.43         0.62 o                         
   6   3   9        253.42        229.35        15.99 o                         
   7   3   9         94.73         78.75         3.71 o                         
  -8   4   9         16.95         18.74         1.13 o                         
  -7   4   9          2.43          3.34         0.72 o                         
  -6   4   9        107.05        120.81         8.59 o                         
  -5   4   9        175.82        181.51         6.13 o                         
  -4   4   9        110.91        107.05         3.76 o                         
  -3   4   9        343.84        376.11         7.66 o                         
  -2   4   9        123.85        121.54         4.48 o                         
  -1   4   9          5.40          6.96         0.98 o                         
   0   4   9         61.77         61.15         4.43 o                         
   1   4   9        191.82        200.32         5.68 o                         
   2   4   9        157.15        173.83         4.65 o                         
   3   4   9        169.28        183.54         4.89 o                         
   4   4   9        120.18        121.15         5.13 o                         
   5   4   9         13.81         18.49         2.35 o                         
   6   4   9        212.60        193.68         7.24 o                         
  -8   5   9          0.46          1.88         0.51 o                         
  -7   5   9         50.18         49.43         2.22 o                         
  -6   5   9         13.76         14.07         1.51 o                         
  -5   5   9        136.75        137.52         3.70 o                         
  -4   5   9        225.77        244.36        12.23 o                         
  -3   5   9         24.03         31.49         1.99 o                         
  -2   5   9        141.01        145.28         4.84 o                         
  -1   5   9        399.31        393.09         9.57 o                         
   0   5   9         83.80         91.83         4.05 o                         
   1   5   9          5.41          7.89         1.14 o                         
   2   5   9        237.90        255.94         8.77 o                         
   3   5   9        112.03        109.08         4.85 o                         
   4   5   9         35.55         32.18         2.34 o                         
   5   5   9        148.50        124.70        21.57 o                         
  -7   6   9         60.03         48.82         2.02 o                         
  -6   6   9          1.89          4.02         0.81 o                         
  -5   6   9         53.47         55.95         2.08 o                         
  -4   6   9          2.63          3.12         1.28 o                         
  -3   6   9         29.60         33.29         2.17 o                         
  -2   6   9        269.66        279.59         5.91 o                         
  -1   6   9         74.43         81.92         5.62 o                         
   0   6   9         17.14         23.68         1.69 o                         
   1   6   9        230.40        234.94         8.16 o                         
   2   6   9         31.22         32.94         2.64 o                         
   3   6   9          1.39          1.85         0.80 o                         
   4   6   9         66.38         51.26         3.50 o                         
  -7   7   9          3.61          3.47         0.75 o                         
  -6   7   9         10.86          5.99         1.30 o                         
  -5   7   9        127.80        122.70         7.08 o                         
  -4   7   9        282.49        321.72         7.54 o                         
  -3   7   9          8.33         10.14         1.12 o                         
  -2   7   9         15.60         12.41         1.55 o                         
  -1   7   9         36.12         40.20         2.00 o                         
   0   7   9         18.31         18.59         1.47 o                         
   1   7   9        103.72        105.93         6.30 o                         
   2   7   9         52.01         47.11         4.37 o                         
   3   7   9          2.28          1.89         0.72 o                         
  -5   8   9         18.24         17.81         1.80 o                         
  -4   8   9         81.43         85.71         2.76 o                         
  -3   8   9          5.20          5.98         0.79 o                         
  -2   8   9         79.14         72.75         2.65 o                         
  -1   8   9         41.64         38.00         1.98 o                         
   0   8   9         30.55         32.20         3.46 o                         
   1   8   9          2.67          1.48         0.68 o                         
  -1  -9  10         45.72         40.83         4.09 o                         
   0  -9  10          8.41          8.42         0.71 o                         
   1  -9  10         51.48         52.31         2.61 o                         
   2  -9  10        243.23        254.85        18.39 o                         
   3  -9  10          4.98          5.27         0.65 o                         
   4  -9  10         90.81         75.40         3.72 o                         
  -2  -8  10         27.89         20.59         1.54 o                         
  -1  -8  10         16.04         15.16         1.31 o                         
   0  -8  10          0.07          0.77         0.58 o                         
   1  -8  10         67.38         81.45         4.30 o                         
   2  -8  10          1.10          4.13         1.09 o                         
   3  -8  10          2.63          3.81         0.82 o                         
   4  -8  10        585.63        589.57        62.07 o                         
   5  -8  10         69.40         72.03         4.10 o                         
   6  -8  10         24.73         17.73         1.51 o                         
  -4  -7  10        203.89        119.26         4.47 o                         
  -3  -7  10          1.19          1.92         0.90 o                         
  -2  -7  10         22.99         25.48         1.36 o                         
  -1  -7  10        107.98        113.22         2.88 o                         
   0  -7  10          0.25          0.72         0.45 o                         
   1  -7  10          0.09          0.61         0.59 o                         
   2  -7  10         23.75         19.03         1.35 o                         
   3  -7  10        221.38        244.25         5.72 o                         
   4  -7  10         33.11         39.53         2.74 o                         
   5  -7  10          1.82          5.17         0.74 o                         
   6  -7  10        617.74        584.45        30.40 o                         
   7  -7  10         90.35         52.49         2.55 o                         
  -5  -6  10        288.86        244.01        16.56 o                         
  -4  -6  10          9.50         11.70         1.29 o                         
  -3  -6  10         75.05         70.74         2.62 o                         
  -2  -6  10        334.61        323.37         5.55 o                         
  -1  -6  10         16.86         19.57         1.20 o                         
   0  -6  10         26.31         22.83         1.47 o                         
   1  -6  10         35.63         40.40         1.87 o                         
   2  -6  10         76.66         71.25         2.95 o                         
   3  -6  10          0.23          1.20         0.54 o                         
   4  -6  10         39.80         41.06         2.48 o                         
   5  -6  10          8.57          8.39         1.09 o                         
   6  -6  10         58.29         59.16         1.76 o                         
   7  -6  10        145.44        121.96         3.96 o                         
  -6  -5  10        222.80        197.37         5.54 o                         
  -5  -5  10        137.45        147.89         4.24 o                         
  -4  -5  10         23.26         20.44         1.37 o                         
  -3  -5  10        725.89        698.07        17.15 o                         
  -2  -5  10         42.94         45.11         6.57 o                         
  -1  -5  10          7.82          5.43         0.73 o                         
   0  -5  10        403.50        414.38         6.04 o                         
   1  -5  10         96.55        104.76         3.15 o                         
   2  -5  10         33.66         33.10         2.09 o                         
   3  -5  10         92.75        102.55         3.83 o                         
   4  -5  10         51.07         43.53         2.87 o                         
   5  -5  10         13.86         16.51         1.67 o                         
   6  -5  10        180.93        185.22         5.85 o                         
   7  -5  10        171.16        173.55        20.12 o                         
  -7  -4  10          0.27          0.97         0.44 o                         
  -6  -4  10          2.26          3.73         0.80 o                         
  -5  -4  10        134.36        138.28         3.27 o                         
  -4  -4  10        308.56        325.17         6.70 o                         
  -3  -4  10        661.57        660.15        13.05 o                         
  -2  -4  10         79.71         72.48         2.86 o                         
  -1  -4  10         41.84         35.54         2.03 o                         
   0  -4  10       1736.43       1700.02        25.47 o                         
   1  -4  10         71.02         61.48         2.25 o                         
   2  -4  10        315.31        333.37         7.37 o                         
   3  -4  10        325.32        315.71         7.53 o                         
   4  -4  10         80.53         71.86         4.02 o                         
   5  -4  10        273.31        287.80         7.68 o                         
   6  -4  10          0.33          2.05         0.92 o                         
   7  -4  10         21.39         17.70         1.21 o                         
   8  -4  10        224.33        201.18         7.01 o                         
  -7  -3  10          0.25          0.77         0.31 o                         
  -6  -3  10         31.84         33.78         2.47 o                         
  -5  -3  10        385.76        379.32         8.07 o                         
  -4  -3  10        181.12        179.15         5.74 o                         
  -3  -3  10          4.64          3.28         0.81 o                         
  -2  -3  10        316.10        325.56         6.04 o                         
  -1  -3  10         91.45         89.27         2.70 o                         
   0  -3  10        110.70        118.89         3.33 o                         
   1  -3  10        473.58        504.97         6.24 o                         
   2  -3  10        504.92        484.36         6.92 o                         
   3  -3  10          0.02          1.05         0.60 o                         
   4  -3  10        122.29        121.93         3.38 o                         
   5  -3  10         28.37         29.42         4.44 o                         
   6  -3  10         14.77         15.89         2.75 o                         
   7  -3  10        163.46        148.30         5.61 o                         
   8  -3  10         68.80         68.64         3.76 o                         
  -7  -2  10          0.02          0.24         0.43 o                         
  -6  -2  10         67.03         83.71         4.65 o                         
  -5  -2  10          4.01          4.29         1.00 o                         
  -4  -2  10        288.75        271.54         4.82 o                         
  -3  -2  10        352.46        354.13         8.24 o                         
  -2  -2  10         36.57         39.58         1.58 o                         
  -1  -2  10        791.99        797.42         8.53 o                         
   0  -2  10        102.57        103.31         3.40 o                         
   1  -2  10        140.72        153.78         4.01 o                         
   2  -2  10         58.60         56.17         1.96 o                         
   3  -2  10        113.84        100.52         3.21 o                         
   4  -2  10         60.72         57.46         2.35 o                         
   5  -2  10         10.26         15.91         2.89 o                         
   6  -2  10         61.22         59.76         7.34 o                         
   7  -2  10         30.68         30.46         4.02 o                         
   8  -2  10         33.22         30.04         1.54 o                         
  -8  -1  10         58.13         58.39         2.36 o                         
  -7  -1  10        145.50        162.78         4.97 o                         
  -6  -1  10          6.19          6.11         1.06 o                         
  -5  -1  10         43.17         50.50         2.49 o                         
  -4  -1  10        370.63        388.83         7.61 o                         
  -3  -1  10         56.19         56.12         2.30 o                         
  -2  -1  10        312.30        299.50         5.44 o                         
  -1  -1  10       1751.45       1713.04        14.90 o                         
   0  -1  10          9.70         11.12         1.06 o                         
   1  -1  10          6.94          8.80         1.00 o                         
   2  -1  10        389.14        403.63         5.61 o                         
   3  -1  10         13.64         19.01         1.44 o                         
   4  -1  10        387.94        419.29         7.80 o                         
   5  -1  10         43.35         47.81         2.56 o                         
   6  -1  10        109.97        109.51         3.65 o                         
   7  -1  10          0.18          1.21         0.45 o                         
   8  -1  10         59.69         51.30         2.70 o                         
  -8   0  10          8.61         10.80         3.12 o                         
  -7   0  10         49.57         47.55         2.09 o                         
  -6   0  10          0.37          1.02         0.54 o                         
  -5   0  10          2.33          4.14         1.01 o                         
  -4   0  10         47.08         40.25         1.80 o                         
  -3   0  10         44.19         44.27         1.87 o                         
  -2   0  10       1366.66       1334.83        14.58 o                         
  -1   0  10          0.79          2.02         0.61 o                         
   0   0  10         61.26         67.71         2.73 o                         
   1   0  10        628.97        622.21        11.22 o                         
   2   0  10        465.14        465.69        11.78 o                         
   3   0  10         23.88         29.61         1.74 o                         
   4   0  10          1.07          1.85         0.71 o                         
   5   0  10          9.67         15.34         1.48 o                         
   6   0  10          4.34          4.13         0.76 o                         
   7   0  10          8.34          9.76         1.70 o                         
  -8   1  10          2.52          3.03         0.61 o                         
  -7   1  10        141.25        143.76         3.56 o                         
  -6   1  10        117.17        121.80         5.18 o                         
  -5   1  10        162.87        170.65         4.80 o                         
  -4   1  10         93.35         95.36         4.21 o                         
  -3   1  10          3.83          7.54         0.90 o                         
  -2   1  10        734.60        742.79        11.32 o                         
  -1   1  10         64.86         62.49         2.86 o                         
   0   1  10        174.88        185.38         4.32 o                         
   1   1  10        613.18        615.59        10.69 o                         
   2   1  10         60.26         59.84         2.98 o                         
   3   1  10        333.87        354.42         8.95 o                         
   4   1  10        231.47        257.82         7.24 o                         
   5   1  10         26.43         27.42         1.75 o                         
   6   1  10         12.18         10.92         2.27 o                         
   7   1  10        162.63        152.18         4.58 o                         
  -8   2  10         99.13        102.21         5.27 o                         
  -7   2  10         25.40         23.54         1.15 o                         
  -6   2  10          7.73         11.13         1.05 o                         
  -5   2  10          2.32          2.91         0.93 o                         
  -4   2  10         66.89         60.65         3.43 o                         
  -3   2  10         14.06         11.90         2.03 o                         
  -2   2  10        349.38        358.83         8.42 o                         
  -1   2  10          0.49          1.14         0.79 o                         
   0   2  10        119.39        122.01         3.72 o                         
   1   2  10        537.92        554.10        10.67 o                         
   2   2  10         13.91         16.48         1.59 o                         
   3   2  10        223.28        247.57         9.13 o                         
   4   2  10        119.00        131.80         5.36 o                         
   5   2  10          0.48          1.21         0.92 o                         
   6   2  10          0.08          0.77         0.45 o                         
   7   2  10         26.49         14.48         1.32 o                         
  -8   3  10         49.11         54.12         2.18 o                         
  -7   3  10          9.28         10.18         1.16 o                         
  -6   3  10        193.49        215.15         5.22 o                         
  -5   3  10         86.71         86.30         3.89 o                         
  -4   3  10          7.17          7.36         1.26 o                         
  -3   3  10         36.29         30.44         2.46 o                         
  -2   3  10          0.19          1.67         0.45 o                         
  -1   3  10        108.56        123.21         4.16 o                         
   0   3  10        425.19        431.54         7.92 o                         
   1   3  10        121.85        147.42         4.22 o                         
   2   3  10         10.32          9.64         1.15 o                         
   3   3  10        110.61        121.72         5.16 o                         
   4   3  10          7.43          9.20         1.51 o                         
   5   3  10        176.46        183.59         5.87 o                         
   6   3  10         61.81         57.66         6.81 o                         
  -8   4  10          9.18          8.69         1.14 o                         
  -7   4  10         99.44        101.55         3.11 o                         
  -6   4  10        125.09        136.65         3.83 o                         
  -5   4  10         15.74         17.20         1.44 o                         
  -4   4  10        102.75        128.70         6.02 o                         
  -3   4  10        227.24        229.96         5.36 o                         
  -2   4  10        325.29        324.22         5.97 o                         
  -1   4  10        719.64        698.01        11.19 o                         
   0   4  10         10.36          9.76         1.20 o                         
   1   4  10          3.71          9.39         1.17 o                         
   2   4  10        375.75        396.61         7.38 o                         
   3   4  10          0.98          1.72         0.94 o                         
   4   4  10         36.79         40.46         3.38 o                         
   5   4  10        458.23        439.68        10.59 o                         
  -7   5  10        157.74        153.93         4.15 o                         
  -6   5  10          8.82         12.78         1.14 o                         
  -5   5  10         35.42         43.23         2.04 o                         
  -4   5  10        199.07        204.83         7.37 o                         
  -3   5  10         76.65         92.28         3.06 o                         
  -2   5  10          0.01          0.57         0.52 o                         
  -1   5  10          1.75          4.62         0.97 o                         
   0   5  10          0.71          0.69         0.55 o                         
   1   5  10        250.40        276.67         9.05 o                         
   2   5  10         30.26         31.34         2.60 o                         
   3   5  10          1.75          2.28         0.70 o                         
   4   5  10        294.14        241.90        46.76 o                         
  -6   6  10        155.70        174.81         3.96 o                         
  -5   6  10         42.70         40.74         2.86 o                         
  -4   6  10         21.58         27.18         2.48 o                         
  -3   6  10         47.39         48.63         2.45 o                         
  -2   6  10          7.85          5.90         0.80 o                         
  -1   6  10          3.89          3.76         1.08 o                         
   0   6  10          0.56          1.67         0.98 o                         
   1   6  10          5.65          4.66         1.15 o                         
   2   6  10        176.16        159.81        12.62 o                         
   3   6  10         61.49         52.02         3.16 o                         
  -5   7  10         19.37         18.55         1.82 o                         
  -4   7  10         31.94         32.37         1.99 o                         
  -3   7  10        181.29        167.65         5.30 o                         
  -2   7  10          7.18          4.27         0.65 o                         
  -1   7  10          2.36          1.50         0.39 o                         
   0   7  10          1.42          3.88         0.73 o                         
   1   7  10          0.39          0.69         0.51 o                         
   2   7  10         41.59         26.59         2.08 o                         
  -3   8  10        156.48        117.50         4.75 o                         
  -2   8  10          2.65          2.61         0.79 o                         
  -1   8  10          3.11          2.02         0.63 o                         
  -2  -8  11        162.56        102.59         3.94 o                         
  -1  -8  11         37.88         34.10         2.00 o                         
   0  -8  11        262.73        233.08        15.72 o                         
   1  -8  11        179.93        195.83        15.03 o                         
   2  -8  11         60.95         62.67         2.84 o                         
   3  -8  11         26.33         18.69         2.11 o                         
   4  -8  11         10.48          9.80         1.14 o                         
   5  -8  11         40.48         21.05         1.55 o                         
  -3  -7  11          5.83          4.77         0.85 o                         
  -2  -7  11          3.72          3.99         0.66 o                         
  -1  -7  11         99.84        102.36         2.64 o                         
   0  -7  11        168.94        170.80         6.19 o                         
   1  -7  11        225.07        212.48         5.76 o                         
   2  -7  11         16.76         19.90         1.20 o                         
   3  -7  11        402.38        426.27         8.70 o                         
   4  -7  11         22.09         17.34         1.41 o                         
   5  -7  11          0.85          1.36         0.40 o                         
   6  -7  11        168.63        110.61         4.10 o                         
  -4  -6  11         44.47         28.43         4.60 o                         
  -3  -6  11          3.47          0.99         0.38 o                         
  -2  -6  11          0.72          0.81         0.43 o                         
  -1  -6  11        180.07        179.18         4.46 o                         
   0  -6  11         65.89         55.58         2.00 o                         
   1  -6  11        532.62        536.25         7.42 o                         
   2  -6  11        554.55        567.45         9.85 o                         
   3  -6  11          8.53          7.86         0.88 o                         
   4  -6  11         14.04         10.08         0.95 o                         
   5  -6  11         53.26         61.28         2.06 o                         
   6  -6  11         59.75         51.32         6.60 o                         
  -5  -5  11         85.63         97.63         4.66 o                         
  -4  -5  11         15.43         16.45         1.13 o                         
  -3  -5  11         17.91         19.23         1.89 o                         
  -2  -5  11         24.14         21.99         1.78 o                         
  -1  -5  11          8.59         10.79         1.09 o                         
   0  -5  11         14.52         19.55         1.13 o                         
   1  -5  11         22.98         18.75         1.12 o                         
   2  -5  11         49.45         51.90         1.78 o                         
   3  -5  11         42.21         55.80         2.55 o                         
   4  -5  11        358.70        356.19         6.67 o                         
   5  -5  11        222.51        213.55         4.81 o                         
   6  -5  11          0.26          1.30         0.35 o                         
   7  -5  11         13.71         10.01         1.24 o                         
  -6  -4  11        237.45        221.96        21.96 o                         
  -5  -4  11          2.11          1.65         0.36 o                         
  -4  -4  11        167.32        166.81         4.78 o                         
  -3  -4  11         51.09         49.98         2.80 o                         
  -2  -4  11        189.49        205.78         4.76 o                         
  -1  -4  11         10.62         12.17         1.32 o                         
   0  -4  11         34.53         32.14         1.74 o                         
   1  -4  11        381.31        388.36         5.67 o                         
   2  -4  11        158.80        176.90         4.32 o                         
   3  -4  11          8.43         10.79         1.69 o                         
   4  -4  11        214.73        230.68         7.18 o                         
   5  -4  11         42.74         50.89         3.25 o                         
   6  -4  11         19.17         24.63         1.58 o                         
   7  -4  11        117.93         86.34         3.08 o                         
  -6  -3  11        102.62        106.45         7.42 o                         
  -5  -3  11         14.58         15.98         1.12 o                         
  -4  -3  11        189.11        180.13         4.54 o                         
  -3  -3  11          1.65          4.26         0.86 o                         
  -2  -3  11          2.13          2.85         0.67 o                         
  -1  -3  11        271.49        264.01         5.25 o                         
   0  -3  11        465.05        466.20         8.47 o                         
   1  -3  11        297.84        312.93         5.03 o                         
   2  -3  11          0.66          2.60         0.55 o                         
   3  -3  11        129.31        121.24         3.68 o                         
   4  -3  11         90.23        104.10         4.17 o                         
   5  -3  11          5.99          4.45         1.47 o                         
   6  -3  11        266.74        293.81         7.73 o                         
   7  -3  11        215.04        222.51         5.99 o                         
  -7  -2  11        159.60        136.83         6.12 o                         
  -6  -2  11         49.20         40.24         2.43 o                         
  -5  -2  11          1.01          1.09         0.61 o                         
  -4  -2  11         22.80         27.04         1.69 o                         
  -3  -2  11        175.24        180.43         4.95 o                         
  -2  -2  11         88.89         89.56         2.89 o                         
  -1  -2  11         19.59         21.14         1.18 o                         
   0  -2  11         20.72         19.68         1.57 o                         
   1  -2  11         59.03         58.01         2.20 o                         
   2  -2  11         34.75         39.12         1.94 o                         
   3  -2  11        593.62        584.54         8.59 o                         
   4  -2  11        427.13        472.69         7.85 o                         
   5  -2  11          0.48          1.99         0.91 o                         
   6  -2  11         30.48         34.25         3.55 o                         
   7  -2  11        181.67        168.76         4.24 o                         
  -7  -1  11         75.69         89.80         3.49 o                         
  -6  -1  11          0.46          1.17         0.88 o                         
  -5  -1  11        531.10        522.24        16.44 o                         
  -4  -1  11        324.13        319.98         7.60 o                         
  -3  -1  11         78.08         83.86         2.51 o                         
  -2  -1  11         74.39         71.83         2.58 o                         
  -1  -1  11        129.54        151.03         3.18 o                         
   0  -1  11        102.72        107.17         3.04 o                         
   1  -1  11         80.54         94.76         3.53 o                         
   2  -1  11         99.30        112.30         3.11 o                         
   3  -1  11          5.00          8.32         0.88 o                         
   4  -1  11        114.01        115.62         3.50 o                         
   5  -1  11        447.59        498.62        12.45 o                         
   6  -1  11          8.80          8.33         1.02 o                         
   7  -1  11          2.93          1.81         0.41 o                         
  -7   0  11         54.06         67.09         3.26 o                         
  -6   0  11          0.58          1.54         0.47 o                         
  -5   0  11        509.52        511.18        18.41 o                         
  -4   0  11         65.32         74.19         3.21 o                         
  -3   0  11        109.08         99.81         2.96 o                         
  -2   0  11        145.93        151.28         3.89 o                         
  -1   0  11         29.80         28.14         1.69 o                         
   0   0  11         15.42         18.95         1.52 o                         
   1   0  11          2.81          3.21         0.77 o                         
   2   0  11         16.28         20.98         1.46 o                         
   3   0  11         53.69         62.67         2.42 o                         
   4   0  11         76.57         82.84         2.90 o                         
   5   0  11         47.56         56.10         4.12 o                         
   6   0  11        124.72        119.84         5.43 o                         
   7   0  11         87.11         58.31         2.94 o                         
  -7   1  11         25.97         23.02         6.16 o                         
  -6   1  11          1.48          3.79         0.85 o                         
  -5   1  11        251.46        265.89         6.69 o                         
  -4   1  11          0.56          1.37         0.73 o                         
  -3   1  11        129.99        128.82         5.10 o                         
  -2   1  11       1584.44       1648.32        22.12 o                         
  -1   1  11         13.80         13.26         1.63 o                         
   0   1  11          9.31         10.46         1.19 o                         
   1   1  11         23.41         24.71         1.55 o                         
   2   1  11        327.21        334.29         6.63 o                         
   3   1  11          9.74         14.01         1.21 o                         
   4   1  11        133.11        142.33         4.15 o                         
   5   1  11        106.89        130.80         7.06 o                         
   6   1  11        164.16        156.40         5.93 o                         
  -7   2  11         12.86         11.22         0.78 o                         
  -6   2  11        233.61        243.29         6.62 o                         
  -5   2  11          5.59          9.93         1.15 o                         
  -4   2  11         36.10         46.74         2.72 o                         
  -3   2  11         30.52         31.45         2.32 o                         
  -2   2  11          3.64          3.93         0.86 o                         
  -1   2  11        341.40        342.16         7.26 o                         
   0   2  11        394.32        410.64         6.79 o                         
   1   2  11         23.94         25.93         1.71 o                         
   2   2  11          0.05          0.70         0.66 o                         
   3   2  11         57.89         66.80         4.04 o                         
   4   2  11         40.55         39.96         1.84 o                         
   5   2  11         61.15         66.10         5.28 o                         
   6   2  11          2.47          2.56         0.73 o                         
  -7   3  11         20.48         24.50         1.44 o                         
  -6   3  11        194.24        166.01         7.40 o                         
  -5   3  11         33.62         43.92         2.12 o                         
  -4   3  11         55.69         56.95         5.91 o                         
  -3   3  11        204.50        218.71         6.20 o                         
  -2   3  11          5.58          5.87         0.87 o                         
  -1   3  11        111.32        111.10         3.05 o                         
   0   3  11         70.77         72.35         2.98 o                         
   1   3  11         21.82         24.10         1.44 o                         
   2   3  11         59.60         59.06         2.41 o                         
   3   3  11          0.73          0.90         0.59 o                         
   4   3  11          0.40          1.07         0.58 o                         
   5   3  11         22.25         26.90         2.32 o                         
  -7   4  11         30.39         21.23         1.89 o                         
  -6   4  11         22.93         24.79         1.61 o                         
  -5   4  11        100.09        117.60         4.89 o                         
  -4   4  11         42.22         52.27         4.02 o                         
  -3   4  11        185.37        195.35         5.52 o                         
  -2   4  11        155.65        174.24         6.75 o                         
  -1   4  11         15.58         17.87         1.25 o                         
   0   4  11          5.61          7.31         1.05 o                         
   1   4  11          2.71          3.91         0.70 o                         
   2   4  11         45.67         46.15         1.91 o                         
   3   4  11        142.27        142.48         4.95 o                         
   4   4  11          2.23          2.27         0.76 o                         
  -6   5  11          0.19          0.22         0.28 o                         
  -5   5  11         30.64         38.24         3.10 o                         
  -4   5  11          1.83          5.13         1.03 o                         
  -3   5  11          8.28          8.98         1.26 o                         
  -2   5  11        319.41        340.02         9.34 o                         
  -1   5  11         32.87         34.31         2.28 o                         
   0   5  11        136.97        155.58         7.76 o                         
   1   5  11        179.93        196.22         9.25 o                         
   2   5  11         34.49         32.47         3.12 o                         
   3   5  11         26.37         23.34         1.16 o                         
  -5   6  11          0.76          0.10         0.32 o                         
  -4   6  11         61.08         55.43         2.04 o                         
  -3   6  11         26.89         28.46         2.87 o                         
  -2   6  11         13.59         11.00         1.90 o                         
  -1   6  11        132.39        125.39         4.53 o                         
   0   6  11         24.05         30.71         2.06 o                         
   1   6  11        288.67        272.66         6.51 o                         
   2   6  11          1.07          2.40         0.69 o                         
  -3   7  11          0.53          1.16         0.55 o                         
  -2   7  11         27.92         23.18         2.00 o                         
  -1   7  11         12.68         10.86         1.32 o                         
   0   7  11          2.66          2.03         0.57 o                         
   1  -8  12          5.17          2.82         0.51 o                         
   2  -8  12          9.70          2.61         0.65 o                         
  -2  -7  12         11.29          6.24         0.99 o                         
  -1  -7  12          3.70          4.29         1.08 o                         
   0  -7  12        257.25        259.02         9.93 o                         
   1  -7  12         36.96         38.80         2.19 o                         
   2  -7  12         55.89         59.32         4.10 o                         
   3  -7  12         98.27        100.44         3.42 o                         
   4  -7  12          0.16          0.78         0.38 o                         
  -3  -6  12          1.72          2.14         0.77 o                         
  -2  -6  12         92.77        102.88         3.46 o                         
  -1  -6  12         68.40         62.88         2.49 o                         
   0  -6  12        139.92        126.40         2.76 o                         
   1  -6  12         86.06         85.56         2.86 o                         
   2  -6  12          4.30          5.93         0.83 o                         
   3  -6  12         41.47         45.70         1.91 o                         
   4  -6  12         31.48         33.75         1.89 o                         
   5  -6  12         10.12          5.42         0.76 o                         
  -4  -5  12         25.93         23.43         1.44 o                         
  -3  -5  12         57.93         60.40         2.20 o                         
  -2  -5  12        113.33        110.85         7.33 o                         
  -1  -5  12        121.18        120.67         3.23 o                         
   0  -5  12        123.25        122.11         2.99 o                         
   1  -5  12         18.01         19.30         1.09 o                         
   2  -5  12          2.04          1.72         0.93 o                         
   3  -5  12         28.68         32.08         2.43 o                         
   4  -5  12          1.32          1.79         0.46 o                         
   5  -5  12         23.78         23.16         1.12 o                         
   6  -5  12          2.67          2.57         0.66 o                         
  -5  -4  12         86.68         55.35         6.82 o                         
  -4  -4  12          5.96          4.37         0.56 o                         
  -3  -4  12         28.07         24.75         1.70 o                         
  -2  -4  12        191.08        183.98         4.56 o                         
  -1  -4  12         42.14         51.68         6.99 o                         
   0  -4  12         66.65         67.07         2.14 o                         
   1  -4  12        182.24        196.66         4.35 o                         
   2  -4  12         27.65         34.85         1.78 o                         
   3  -4  12        136.27        146.10         4.20 o                         
   4  -4  12          9.15         11.93         1.09 o                         
   5  -4  12         13.19          9.22         1.00 o                         
   6  -4  12          0.04          0.35         0.22 o                         
  -5  -3  12         12.27         11.67         0.95 o                         
  -4  -3  12          3.60          3.76         0.87 o                         
  -3  -3  12        444.50        461.41         7.88 o                         
  -2  -3  12        105.51        108.73         3.69 o                         
  -1  -3  12         28.92         34.89         2.66 o                         
   0  -3  12        140.48        146.35         4.51 o                         
   1  -3  12        113.62        125.95         3.35 o                         
   2  -3  12          0.82          1.06         0.50 o                         
   3  -3  12         96.19         95.09         3.27 o                         
   4  -3  12          0.06          0.67         0.59 o                         
   5  -3  12         10.48         13.85         1.57 o                         
   6  -3  12         40.93         42.03         2.03 o                         
  -6  -2  12         10.04          8.07         1.02 o                         
  -5  -2  12         24.41         26.48         2.65 o                         
  -4  -2  12         39.04         38.78         1.97 o                         
  -3  -2  12         56.91         67.87         2.67 o                         
  -2  -2  12         73.81         78.74         3.08 o                         
  -1  -2  12        111.04        111.35         3.20 o                         
   0  -2  12         25.36         24.66         1.43 o                         
   1  -2  12        324.69        359.55         5.20 o                         
   2  -2  12        241.46        258.74         4.07 o                         
   3  -2  12         50.79         64.01         2.22 o                         
   4  -2  12         60.27         55.84         3.35 o                         
   5  -2  12         83.04         92.52         3.14 o                         
   6  -2  12         76.43         80.51         2.88 o                         
  -6  -1  12          9.04         13.78         1.52 o                         
  -5  -1  12          7.21          6.08         1.33 o                         
  -4  -1  12         49.11         47.00         2.22 o                         
  -3  -1  12        326.79        347.50         6.05 o                         
  -2  -1  12         11.13         12.81         1.07 o                         
  -1  -1  12         12.41         13.51         1.05 o                         
   0  -1  12        410.70        446.60         6.12 o                         
   1  -1  12        313.74        329.88         6.50 o                         
   2  -1  12        129.67        138.27         3.26 o                         
   3  -1  12         17.40         27.39         1.44 o                         
   4  -1  12         32.83         34.79         1.63 o                         
   5  -1  12          2.53          2.26         0.80 o                         
   6  -1  12         70.54         71.89         5.77 o                         
  -6   0  12          3.00          3.69         1.13 o                         
  -5   0  12         40.94         41.19         3.47 o                         
  -4   0  12          0.92          1.63         0.85 o                         
  -3   0  12         14.91         15.32         1.07 o                         
  -2   0  12          7.95         11.49         0.95 o                         
  -1   0  12          0.35          0.74         0.57 o                         
   0   0  12        427.95        443.31         7.75 o                         
   1   0  12          2.43          2.51         0.60 o                         
   2   0  12         25.66         30.23         2.02 o                         
   3   0  12        219.76        228.81         4.40 o                         
   4   0  12         91.33        105.70         2.85 o                         
   5   0  12        100.18        110.30         4.09 o                         
   6   0  12         24.67         26.56         1.11 o                         
  -6   1  12         70.38         69.07         2.75 o                         
  -5   1  12         77.77         86.59         3.48 o                         
  -4   1  12         42.15         50.51         3.15 o                         
  -3   1  12        279.92        259.36         6.57 o                         
  -2   1  12         63.68         60.09         2.39 o                         
  -1   1  12        157.38        171.41         4.26 o                         
   0   1  12         41.12         44.53         1.96 o                         
   1   1  12          0.90          2.70         0.56 o                         
   2   1  12         79.03         87.35         2.93 o                         
   3   1  12        179.84        186.96         3.79 o                         
   4   1  12         33.14         35.66         1.65 o                         
   5   1  12         79.20         77.97         4.19 o                         
  -6   2  12        271.60        282.31        18.99 o                         
  -5   2  12          1.31          1.29         1.19 o                         
  -4   2  12          9.70         11.34         2.39 o                         
  -3   2  12        131.97        123.93         5.46 o                         
  -2   2  12         69.60         73.19         2.54 o                         
  -1   2  12         26.11         30.40         1.63 o                         
   0   2  12          8.84         11.75         1.00 o                         
   1   2  12        155.11        160.10         6.07 o                         
   2   2  12          3.46          2.88         0.63 o                         
   3   2  12         21.41         20.80         1.86 o                         
   4   2  12        136.47        163.29         7.22 o                         
   5   2  12         95.12         75.46         2.42 o                         
  -6   3  12         14.61         12.62         1.05 o                         
  -5   3  12          0.39          1.03         0.56 o                         
  -4   3  12         56.84         64.09         3.45 o                         
  -3   3  12        107.06         98.06         4.54 o                         
  -2   3  12         11.80         18.55         3.05 o                         
  -1   3  12         63.59         61.20         2.46 o                         
   0   3  12         17.99         19.75         1.44 o                         
   1   3  12         23.59         25.30         1.56 o                         
   2   3  12        182.91        210.25         6.44 o                         
   3   3  12          5.40          6.91         0.82 o                         
   4   3  12         59.65         65.69         3.57 o                         
  -6   4  12         48.63         37.99         1.52 o                         
  -5   4  12         22.29         23.15         1.87 o                         
  -4   4  12         48.60         52.05         2.85 o                         
  -3   4  12          1.04          0.52         0.55 o                         
  -2   4  12         31.89         37.58         2.02 o                         
  -1   4  12          2.11          2.30         0.68 o                         
   0   4  12          4.59          3.36         0.54 o                         
   1   4  12         50.69         48.99         5.15 o                         
   2   4  12         22.43         26.90         1.49 o                         
   3   4  12         12.98         16.95         1.71 o                         
  -5   5  12         13.12          8.26         0.90 o                         
  -4   5  12         22.15         27.31         2.37 o                         
  -3   5  12          2.55          1.25         0.69 o                         
  -2   5  12        119.20        101.21         5.45 o                         
  -1   5  12          6.25          4.48         0.84 o                         
   0   5  12          2.46          3.54         0.87 o                         
   1   5  12         19.39         16.36         1.96 o                         
   2   5  12          8.22          5.73         0.88 o                         
  -3   6  12          5.16          4.89         0.58 o                         
  -2   6  12          7.25          6.85         1.07 o                         
  -1   6  12          0.15         -0.27         0.40 o                         
   0   6  12         11.91          6.90         0.95 o                         
  -2  -6  13         22.76          9.15         1.09 o                         
  -1  -6  13         39.24         32.52         2.52 o                         
   0  -6  13         51.96         37.89         1.75 o                         
   1  -6  13        119.85        106.85         4.54 o                         
   2  -6  13         30.60         29.30         2.56 o                         
   3  -6  13         98.23         77.34         4.00 o                         
  -3  -5  13          4.20          3.42         0.80 o                         
  -2  -5  13         21.81          7.92         1.09 o                         
  -1  -5  13          1.22          1.32         0.36 o                         
   0  -5  13          1.19          1.34         0.40 o                         
   1  -5  13          6.55          8.87         1.28 o                         
   2  -5  13         71.09         81.07        10.91 o                         
   3  -5  13         34.44         30.00         1.96 o                         
   4  -5  13         64.70         64.18         2.53 o                         
  -4  -4  13         84.58         47.28         5.42 o                         
  -3  -4  13         18.81         18.92         1.54 o                         
  -2  -4  13         34.18         34.69         1.41 o                         
  -1  -4  13          9.60          7.99         1.27 o                         
   0  -4  13          7.67          8.56         0.93 o                         
   1  -4  13          2.11          1.38         0.44 o                         
   2  -4  13         22.75         31.22         2.04 o                         
   3  -4  13          1.44          2.17         0.77 o                         
   4  -4  13         59.91         71.55         2.96 o                         
   5  -4  13         72.57         45.60         1.76 o                         
  -4  -3  13         56.99         58.54         9.81 o                         
  -3  -3  13        176.34        162.48         3.94 o                         
  -2  -3  13         19.74         22.55         1.39 o                         
  -1  -3  13          0.87          0.74         0.44 o                         
   0  -3  13         69.47         74.66         4.12 o                         
   1  -3  13         30.69         32.90         1.65 o                         
   2  -3  13        100.64        105.61         2.62 o                         
   3  -3  13        132.89        140.82         3.61 o                         
   4  -3  13         61.27         61.90         2.53 o                         
   5  -3  13          1.15          0.31         0.25 o                         
  -5  -2  13        133.95        103.59        11.02 o                         
  -4  -2  13          0.52          1.00         0.38 o                         
  -3  -2  13         61.91         55.03         2.29 o                         
  -2  -2  13         72.06         81.92         2.76 o                         
  -1  -2  13          0.41          0.72         0.53 o                         
   0  -2  13        187.19        198.95         6.62 o                         
   1  -2  13         30.93         28.28         1.28 o                         
   2  -2  13        185.25        189.60         4.84 o                         
   3  -2  13         21.80         25.51         1.18 o                         
   4  -2  13          6.29          5.50         1.30 o                         
   5  -2  13         26.56         28.46         1.59 o                         
  -5  -1  13          0.70          0.32         0.35 o                         
  -4  -1  13         27.18         33.89         2.90 o                         
  -3  -1  13        123.30        107.58         4.00 o                         
  -2  -1  13          0.78          0.87         0.52 o                         
  -1  -1  13        252.50        276.87         4.75 o                         
   0  -1  13         90.60         99.53         2.69 o                         
   1  -1  13        124.76        149.36         4.13 o                         
   2  -1  13         75.23         92.25         2.11 o                         
   3  -1  13        139.40        146.40         3.74 o                         
   4  -1  13        240.32        268.82         9.07 o                         
   5  -1  13         18.34         14.50         1.06 o                         
  -5   0  13         16.52         18.56         2.13 o                         
  -4   0  13        177.77        207.82         8.33 o                         
  -3   0  13        346.25        298.31         7.44 o                         
  -2   0  13         38.42         41.47         1.62 o                         
  -1   0  13          3.39          5.84         0.69 o                         
   0   0  13          2.98          3.06         0.57 o                         
   1   0  13          7.50          8.97         0.79 o                         
   2   0  13         45.33         53.64         2.29 o                         
   3   0  13          0.05          0.70         0.38 o                         
   4   0  13          0.17          0.59         0.38 o                         
  -5   1  13         37.84         33.24         1.86 o                         
  -4   1  13         15.62         18.90         4.61 o                         
  -3   1  13         54.75         66.36         2.35 o                         
  -2   1  13         73.91         70.93         2.56 o                         
  -1   1  13        101.57        105.63         2.92 o                         
   0   1  13        119.32        133.32         2.88 o                         
   1   1  13          0.51          0.60         0.45 o                         
   2   1  13         93.89        105.47         4.36 o                         
   3   1  13         20.65         26.94         1.22 o                         
   4   1  13         24.78         25.87         1.05 o                         
  -5   2  13         42.61         48.94         2.85 o                         
  -4   2  13         15.18         19.75         1.25 o                         
  -3   2  13          9.28         14.73         1.25 o                         
  -2   2  13        214.96        236.55         4.97 o                         
  -1   2  13         70.26         77.16         3.94 o                         
   0   2  13         16.31         19.70         1.17 o                         
   1   2  13         51.77         51.64         1.70 o                         
   2   2  13         61.89         59.93         2.72 o                         
   3   2  13          1.04          2.46         0.63 o                         
  -5   3  13          0.69          1.45         0.51 o                         
  -4   3  13          5.08          5.50         0.80 o                         
  -3   3  13         79.82         88.85         2.84 o                         
  -2   3  13          2.15          4.21         1.37 o                         
  -1   3  13          4.45          9.31         1.24 o                         
   0   3  13         43.40         44.34         3.83 o                         
   1   3  13         93.68         96.63         3.55 o                         
   2   3  13         38.49         37.66         1.34 o                         
  -4   4  13          0.02          0.31         0.23 o                         
  -3   4  13          7.24          8.47         1.42 o                         
  -2   4  13         87.99         85.34         3.10 o                         
  -1   4  13         52.73         60.56         2.54 o                         
   0   4  13         78.11         84.94         5.17 o                         
   1   4  13          2.01          2.67         0.54 o                         
   0  -5  14          2.32          1.91         0.63 o                         
   1  -5  14        129.83         97.92         4.12 o                         
  -2  -4  14         12.68          8.04         0.74 o                         
  -1  -4  14         84.66         70.52         3.61 o                         
   0  -4  14        117.19        119.60         4.27 o                         
   1  -4  14          2.64          3.30         0.74 o                         
   2  -4  14         18.33         13.56         0.92 o                         
   3  -4  14         62.78         52.05         2.75 o                         
  -3  -3  14          0.03          0.08         0.35 o                         
  -2  -3  14          2.31          2.69         0.83 o                         
  -1  -3  14          6.07          7.36         1.07 o                         
   0  -3  14         26.96         27.04         2.82 o                         
   1  -3  14        435.58        476.31        14.65 o                         
   2  -3  14          1.60          1.25         0.57 o                         
   3  -3  14          2.43          1.63         0.34 o                         
  -3  -2  14          0.01          0.30         0.35 o                         
  -2  -2  14         21.54         24.93         2.46 o                         
  -1  -2  14         11.55         13.44         0.98 o                         
   0  -2  14         37.01         33.62         2.14 o                         
   1  -2  14        213.53        248.55        12.42 o                         
   2  -2  14         19.47         16.55         2.14 o                         
   3  -2  14        124.75        113.41         2.76 o                         
  -4  -1  14         77.55         52.18         2.77 o                         
  -3  -1  14          3.27          1.94         0.88 o                         
  -2  -1  14         79.92         96.41         5.19 o                         
  -1  -1  14          0.74          0.41         0.38 o                         
   0  -1  14         17.10         19.80         1.47 o                         
   1  -1  14          2.00          3.73         0.64 o                         
   2  -1  14         46.42         47.47         5.46 o                         
   3  -1  14        235.00        215.39         7.36 o                         
  -4   0  14         23.62         15.51         1.50 o                         
  -3   0  14         33.76         39.81         2.89 o                         
  -2   0  14         12.21          6.24         1.16 o                         
  -1   0  14          0.02          0.58         0.47 o                         
   0   0  14         19.13         26.85         1.09 o                         
   1   0  14          3.23          6.17         0.55 o                         
   2   0  14         74.63         82.01         4.16 o                         
   3   0  14         16.42         14.10         1.47 o                         
  -3   1  14        312.97        294.50        19.65 o                         
  -2   1  14         26.48         27.73         2.38 o                         
  -1   1  14          0.25          0.90         0.43 o                         
   0   1  14         23.67         29.62         1.96 o                         
   1   1  14          1.03          1.37         0.39 o                         
   2   1  14          0.21          0.92         0.54 o                         
  -3   2  14         19.79         18.03         2.07 o                         
  -2   2  14          0.24          0.77         0.72 o                         
  -1   2  14         96.18        108.76         3.52 o                         
   0   2  14          1.66          1.62         0.62 o                         
   1   2  14        111.48        107.43         3.22 o                         
  -2   3  14          4.63          2.39         0.63 o                         
  -1   3  14         63.95         52.19         2.78 o                         
                                                                                
